# Supplementary material for: Eicosapentaenoic and docosahexaenoic acids attenuate hyperglycemia through the microbiome-gut-organs axis in db/db mice
Source: Microbiome. 2021 Sep 10;9:185. doi: 10.1186/s40168-021-01126-6 (PMC8434703; doi:10.1186/s40168-021-01126-6)
Supplement: Supplementary file 4 — Additional file 3. Microbiome OTU [file 40168_2021_1126_MOESM4_ESM.xlsx]

## Sheet: OTU relative abundance
OTU	Kingdom	Phylum	Class	Order	Family	Genus	CM5	CM4	CM1	CM2	CM3	KM1	KM2	KM3	KM4	KM5	KM12	DM6	DM3	DM5	DM2	DM1	DM4	EM4	EM5	EM3	EM1	EM6	EM2	CW1	CW5	CW2	CW4	CW3	KW1	KW2	KW3	KW4	KW5	DW4	DW1	DW3	DW6	DW5	DW2	EW1	EW2	EW6	EW4
OTU_1	Bacteria	Proteobacteria	Deltaproteobacteria	Desulfovibrionales	Desulfovibrionaceae	Desulfovibrionaceae_un	0.116033	0.100248	0.125286	0.0884913	0.0817037	0.0130958	0.00659205	0.0284555	0.0143708	0.0329844	0.00581088	0.119596	0.0891498	0.066168	0.0415868	0.00763166	0.0561932	0.0817007	0.123967	0.108506	0.0411905	0.0350071	0.0353211	0.19809	0.0644653	0.157549	0.154651	0.143689	0.114698	0.057528	0.0916476	0.0879578	0.0701129	0.0454358	0.195021	0.127852	0.0769508	0.0759632	0.173458	0.127214	0.0923252	0.0637656	0.0587903
OTU_10	Bacteria	Bacteroidetes	Bacteroidia	Bacteroidales	Porphyromonadaceae	Porphyromonadaceae_un	0.048317	0.0272031	0.0972147	0.07023	0.0166493	0	0.000240335	0.0118233	0.0097983	0.00799671	0.0309562	3.72592e-05	0	0.000145645	0.000136911	0.0377623	0.000581184	0.0402575	0.000571939	7.11491e-05	0	0	0.000218031	0.0360953	0.0221359	0.0119976	0.0217297	0.0229896	0.00807685	0.0333495	0.00847221	0.0166329	0.0207132	0.090976	0.000863744	0	0.0157513	0.0300787	0.000147248	0.0322299	0.031971	0.0180027	0.000176653
OTU_100	Bacteria	Proteobacteria	Deltaproteobacteria	Desulfovibrionales	Desulfovibrionaceae	Desulfovibrio	0.0062866	0.00284265	0.0022152	0.00266696	0.00186587	0	0	0	0	0	0	0	0	0	0	3.59984e-05	0	0	3.57462e-05	0	0	0	0	0.00126587	0.000366488	0.000610654	0.000290698	0.000633427	0	0	0.000941357	0.000313786	0.000470678	0.000501522	0.00503851	0.00543087	0.00479366	0.000539045	0.00412295	0.00472504	0.00564433	0.0012058	0.00113058
OTU_100074	Bacteria	Firmicutes	Clostridia	Clostridiales	Ruminococcaceae	Ruminococcaceae_un	0	0	0	0	0	0	0	0	0	0	0	0	0	0	0	0	0	0	3.57462e-05	0	0	3.73608e-05	0	0	0	0	0	0	0	0	6.97301e-05	2.32434e-05	3.48651e-05	3.5823e-05	0	0	0	0	7.36241e-05	0	0	0	0
OTU_100108	Bacteria	Firmicutes	Clostridia	Clostridiales	Lachnospiraceae	Lachnospiraceae_un	0	0	3.63148e-05	0	0	0	0	0	0	0	0	0	0	0	0	0	0	0	0	0	0	0	0	0	0	0	0	0	0	0	3.48651e-05	1.16217e-05	1.74325e-05	0	3.59893e-05	0	0	0	0	0	0	0	0
OTU_1002	Bacteria	Proteobacteria	Gammaproteobacteria	Enterobacteriales	Enterobacteriaceae	Enterobacteriaceae_un	0	0	0	0	0	0	1.63761e-05	0	0	0	7.04349e-05	0	0	0	0	0	0	0	0	0	0	0	0	0	0	0	0	0	0	0	0	0	0	0	0	0	0	0	0	0	0	0	0
OTU_10026	Bacteria	Firmicutes	Clostridia	Clostridiales	Ruminococcaceae	Ruminococcaceae_un	3.59234e-05	3.59829e-05	3.63148e-05	3.70412e-05	0.000107646	8.70231e-06	0	7.25193e-06	2.17558e-06	0	0	7.45184e-05	0	0	0	0	0	0	7.14924e-05	0	0	0	0	7.23353e-05	3.66488e-05	0	7.26744e-05	4.54146e-05	0	0	0	0	0	0	0	0	0	0	0	0	0	0	0
OTU_100260	Bacteria	Firmicutes	Clostridia	Clostridiales	Ruminococcaceae	Ruminococcaceae_un	0	0	3.63148e-05	3.70412e-05	3.58822e-05	0	0	0	0	0	0	0	0	0	0	0	0	0	0	0	0	0	0	0	0	0	0	0	0	0	0	0	0	0	0	0	0	0	0	0	0	0	0
OTU_10061	Bacteria	Proteobacteria	Gammaproteobacteria	Enterobacteriales	Enterobacteriaceae	Enterobacteriaceae_un	0	0	0	0	0	0.000711516	0	0	0	0.000177879	0	0	0	0	0	0	0	0	0	0	0	0	0	0	0	0	0	0	0	0	0	0	0	0	0	0	0	0	0	0	0	0	0
OTU_10078	Bacteria	Firmicutes	Clostridia	Clostridiales	Lachnospiraceae	Lachnospiraceae_un	0	0	3.63148e-05	0	0	0	0	0	0	0	0	0	0	0	0	0	0	0	0	0	0	0	0	0	0	0.000179604	0	4.4901e-05	0	0	0	0	0	0	0	0	0	0	0	0	0	0	0
OTU_101	Bacteria	Firmicutes	Erysipelotrichia	Erysipelotrichales	Erysipelotrichaceae	Allobaculum	0.00973524	7.19657e-05	0.00907869	0.0165944	0.00276293	0	0	0	0	0	0	0	0	0	0	0	0	0	0	0	0	0	0	0.013165	0.0063036	0.00272998	0.00552326	0.00693047	0	0	0	0	0	0	7.19787e-05	0	0	0	0	0	0	0	2.78569e-05
OTU_101133	Bacteria	Proteobacteria	Gammaproteobacteria	Enterobacteriales	Enterobacteriaceae	Enterobacteriaceae_un	0	0	0	0	0	0	0	0	0	0	0	0	0	0	0	0	0	0	0	0	0	0	0	0	0	0	0	0	0	0	0	0	0	0	0	0	0	0	0	0	0	0	0
OTU_101199	Bacteria	Bacteroidetes	Bacteroidia	Bacteroidales	Rikenellaceae	Alistipes	0	0	0	0	0	0	0	0	0	0	0	3.72592e-05	3.65778e-05	0	0	0	0	0	0	0	0	0	0	0	0	0	0	0	0	0	3.48651e-05	1.16217e-05	1.74325e-05	0	0	0	0	0	0	0	0	3.54648e-05	0
OTU_101586	Bacteria	Firmicutes	Clostridia	Clostridiales	Ruminococcaceae	Ruminococcaceae_un	0	7.19657e-05	0	0	0	0	0	0	0	0	0	0	0	0	0	0	0	0	0	0	0	0	0	0	0	0	0	0	0	0	0	0	0	3.5823e-05	0	0	0	0	0	0	0	0	0
OTU_10159	Bacteria	Bacteroidetes	Bacteroidia	Bacteroidales	Porphyromonadaceae	Parabacteroides	0	0	0	0	0	0	0	0	0	0	0	0	0	0	0	0	0	0	0	0	0	0	0	0	0	0	0	0	0	0	0	0	0	0	0	0	0	0	0	0	0	0	0
OTU_10191	Bacteria	Proteobacteria	Gammaproteobacteria	Enterobacteriales	Enterobacteriaceae	Enterobacteriaceae_un	0	0	0	0	0	0	0	0	0	0	0	0	0	0	0	0	0	0	0	0	0	0	0	0	0	0	0	0	0	0	0	0	0	0	0	0	0	0	0	0	0	0	0
OTU_102	Bacteria	Bacteroidetes	Bacteroidia	Bacteroidales	Porphyromonadaceae	Odoribacter	0.000467004	0.00255478	0.000181574	0.00137052	0.000430586	0	0	0	0	0	0	0	0	0	0	0	0	0	0.000214477	0	0	0	0	0.000325509	0.000256542	0.00118539	0.000363372	0.000532703	0	0	0.00411408	0.00137136	0.00205704	0	0.00208738	7.19321e-05	0.00623536	0	0.00294497	0.00287137	0.000952939	0.00794411	0.00794941
OTU_10208	Bacteria	Firmicutes	Clostridia	Clostridiales	Lachnospiraceae	Clostridium XlVb	0	0	3.63148e-05	0	0	8.8199e-06	0	7.34991e-06	2.20497e-06	0	0	0	0	3.64113e-05	0	0	0	0	0	0	0	0	0	0	0	0	0	0	0	0	0	0	0	0	0	0	0	0	0	0	0	0	0
OTU_102344	Bacteria	Firmicutes	Clostridia	Clostridiales	Ruminococcaceae	Ruminococcaceae_un	0	0	0	0	0	0	0	0	0	0	0	0	0	3.64113e-05	0	0	0	0	0	0	0	0	0	0	0	0	0	0	0	0	0	0	0	0	0	0	0	0	0	0	0	3.54648e-05	0
OTU_102377	Bacteria	Proteobacteria	Gammaproteobacteria	Enterobacteriales	Enterobacteriaceae	Enterobacteriaceae_un	0	0	0	0	0	0.000106727	0	0	0	0	2.66818e-05	0	0	0	0	0	0	0	0	0	0	0	0	0	0	0	0	0	0	0	0	0	0	0	0	0	0	0	0	0	0	0	0
OTU_103	Bacteria	Firmicutes	Clostridia	Clostridiales	Ruminococcaceae	Anaerotruncus	0.000359234	7.19657e-05	0.000290518	0.000111123	3.58822e-05	0.000591334	0.00659205	0.00154687	0.00222399	0.00184216	7.04349e-05	0.000260814	0.00102418	7.28226e-05	0.00520263	0.000323986	0.010207	0	0.000357462	0.00256137	0.000483375	0.00160652	0.00843054	0.000759521	0.000146595	0.000215525	7.26744e-05	0.000298579	0	0.000138956	0.000348651	0.000162536	0.000174325	0.000322407	0.0016915	0.00140268	0.000252298	0.00194056	0.000257685	0.000254425	0.000916288	0.000106394	0.000812606
OTU_1030	Bacteria	Firmicutes	Clostridia	Clostridiales	Lachnospiraceae	Lachnospiraceae_un	0.000179617	0.000107949	0.000145259	3.70412e-05	0.000287057	0	0	0.000108082	3.94682e-05	0.000122655	3.52175e-05	0.000335333	0.000621822	0.000764637	3.42278e-05	0	7.2648e-05	0.000496877	0.000142985	0	0.00075959	0.000298887	0	0.000108503	0.000146595	7.18417e-05	0	8.1735e-05	0.000106743	0	0	3.55809e-05	5.33713e-05	0	0	3.5966e-05	0	3.59363e-05	0	3.63465e-05	0	0.000248253	3.53307e-05
OTU_103110	Bacteria	Bacteroidetes	Bacteroidia	Bacteroidales	Porphyromonadaceae	Porphyromonadaceae_un	0	7.19657e-05	0	0	0	0	0	0	0	0	0	0	0	0	0	0	0	0	0	0	0	0	0	0	0	0	7.26744e-05	1.81686e-05	0	0	0	0	0	0	0	0	0	0	0	0	0	0	0
OTU_103390	Bacteria	Bacteroidetes	Bacteroidia	Bacteroidales	Porphyromonadaceae	Porphyromonadaceae_un	0	0	0	0	0	0	0	7.25193e-06	2.17558e-06	8.70231e-06	0	7.45184e-05	0	0	0	0	0	0	0	0	0	0	0	0	0	0	0	0	0	0	0	0	0	0	0	0	0	0	0	0	0	0	0
OTU_1034	Bacteria	Bacteroidetes	Bacteroidia	Bacteroidales	Prevotellaceae	Prevotella	0	7.19657e-05	0	0	0	0	0	6.96185e-06	1.74046e-06	0	6.96185e-06	3.72592e-05	0	0.000109234	2.59984e-05	3.59984e-05	0.000108972	2.90536e-05	8.90536e-05	0.000102412	6.90536e-05	0.000112082	0.000109016	0	0	0.000143683	0	3.59208e-05	0	0	0	0	0	0	0	0	3.60425e-05	0	0	0	0	0	0
OTU_10346	Bacteria	Firmicutes	Clostridia	Clostridiales	Ruminococcaceae	Ruminococcaceae_un	0.000323311	0.000467777	0.000108944	0.000111123	0.000574115	0	0	5.13514e-05	1.54054e-05	6.16217e-05	0	0.000298074	3.65778e-05	3.64113e-05	0	3.59984e-05	0	0	0	0	0.000138107	0	0	0.000108503	0.000146595	0.000538812	0.000363372	0.000289321	0	6.94782e-05	0	2.31594e-05	3.47391e-05	3.5823e-05	0	3.5966e-05	0	0.000107809	0	3.63465e-05	0	3.54648e-05	7.06614e-05
OTU_10360	Bacteria	Firmicutes	Clostridia	Clostridiales	Ruminococcaceae	Ruminococcaceae_un	0	0	0	0	0	0	0	0	0	0	0	0	0	0	0	0	0	0	0	0	0	0	7.26771e-05	0	0	0	0	0	0	0	0	0	0	0	0	0	0	0	0	0	3.66515e-05	0	0
OTU_104	Bacteria	Firmicutes	Clostridia	Clostridiales	Lachnospiraceae	Lachnospiraceae_un	0.00179617	0.00644093	0.00127102	0.000888988	0.00330116	3.55758e-05	0	0.00100828	0.000311376	0.00120993	0	0.000298074	0.00219467	0.00251238	0	3.59984e-05	0	0.00152612	0.000822163	0.000106724	0.00452301	0.000560412	0	0.00119353	0.000366488	0.00183196	0.00109012	0.00112053	0.000249066	0.00333495	0.00331218	0.00229873	0.00179201	0.00343901	0.00176348	0.000899151	0.00252298	0.0027671	0.00202466	0.000399811	0.000769682	0.00315636	0.00328575
OTU_10488	Bacteria	Bacteroidetes	Bacteroidetes_un	Bacteroidetes_un	Bacteroidetes_un	Bacteroidetes_un	0	0	0	0	0	0	0	0	0	0	0	0	0	0	0	0	0	0	0	0	0	0	0	0	0	0	0	0	0	0	0	0	0	0	0	3.5966e-05	0	0	0	3.63465e-05	0	0	7.06614e-05
OTU_105	Bacteria	Firmicutes	Clostridia	Clostridiales	Clostridiales_un	Clostridiales_un	3.59234e-05	0.00381418	7.26296e-05	0.00033337	0.000932936	0.000498061	0	0.000556028	0.000291324	0.000667233	0	0.00320429	0.0009876	0.000582581	0	0.000971957	7.2648e-05	0.000141965	0.00411081	0.00256137	0.0010358	0	0	0.000108503	0.00505754	0.00122131	0.00174419	0.00203288	0	0	0	0	0	0.00035823	0.000395883	0.000719321	0.00198234	0.00122183	0.00276091	0.00145386	0.000183258	0.00347555	0.000847937
OTU_10506	Bacteria	Firmicutes	Clostridia	Clostridiales	Ruminococcaceae	Ruminococcaceae_un	0.00010777	0.000107949	7.26296e-05	0.000407453	0	0	0	0	0	0	0	0	3.65778e-05	3.64113e-05	0	0	0	0	0	0	0	0	0	0	0	0	3.63372e-05	9.0843e-06	0	0	0	0	0	0.000179115	0.000251925	3.5966e-05	3.60425e-05	0	7.36241e-05	0	0	0.000141859	0
OTU_10520	Bacteria	Bacteroidetes	Bacteroidetes_un	Bacteroidetes_un	Bacteroidetes_un	Bacteroidetes_un	0	0	0	0	0	0	0	0	0	0	0	0	0	0	0	0	0	0	0	0	0	0	0	0	0	3.59208e-05	3.63372e-05	1.80645e-05	7.11617e-05	0	3.48651e-05	3.53423e-05	3.55809e-05	0	0	0	0	7.18726e-05	0	3.63465e-05	3.66515e-05	0	3.53307e-05
OTU_105297	Bacteria	Firmicutes	Clostridia	Clostridiales	Clostridiales_un	Clostridiales_un	0	0	3.63148e-05	3.70412e-05	3.58822e-05	0	0	0	0	0	0	0	0	0	0	0	0	0	0	0	0	0	0	0	0	0	0	0	0	0	0	0	0	0	0	0	0	0	0	0	0	0	0
OTU_105521	Bacteria	Firmicutes	Clostridia	Clostridiales	Ruminococcaceae	Pseudoflavonifractor	0	3.59829e-05	0	0	0	0	0	0	0	0	0	0	0	0	0	0	0	3.54912e-05	0	0	0	0	0	0	0	3.59208e-05	0	8.98021e-06	0	0	0	0	0	0	0	0	0	0	0	0	0	0	0
OTU_10590	Bacteria	Proteobacteria	Deltaproteobacteria	Desulfovibrionales	Desulfovibrionaceae	Desulfovibrionaceae_un	0	0	0	0	0	0	0	0	0	0	0	0	0	0	0	0	0	0	0	3.55745e-05	0	0	0	0	0	3.59208e-05	0	8.98021e-06	0	0	0	0	0	0	0	0	0	0	0	0	0	0	0
OTU_106	Bacteria	Bacteroidetes	Bacteroidia	Bacteroidales	Porphyromonadaceae	Porphyromonadaceae_un	0.0148723	0.00748444	0.00689981	0.0135571	0.00688938	0	0	0	0	0	0	0	0	0.000145645	0	0	0	0	0.000142985	3.55745e-05	0	0	3.63385e-05	0.00998228	0.0114711	0.0105248	0.0150073	0.0117464	0.00209927	0.000104217	0.000313786	0.000839091	0.00110174	0.00469282	0.00205139	0.00161847	0.00230672	0.0209509	0.000478557	0.000436157	0.000769682	0.00868887	0.00508762
OTU_10612	Bacteria	Proteobacteria	Deltaproteobacteria	Deltaproteobacteria_un	Deltaproteobacteria_un	Deltaproteobacteria_un	0	0	3.63148e-05	0	0	0	0	0	0	0	0	0	0	0	0	0	0	0	0	0	0	0	0	0	0	0	0	0	0	0	0	0	0	0	0	0	0	0	0	3.63465e-05	0	0	0
OTU_107	Bacteria	Bacteroidetes	Bacteroidia	Bacteroidales	Bacteroidales_un	Bacteroidales_un	0.00312534	0.00205102	0.000544722	0.002704	0.00143529	0	0	0	0	0	0	0	3.65778e-05	7.28226e-05	0	0	0	3.54912e-05	0	0	0	0	0	0.00459329	0.00824599	0.00262222	0.00588663	0.00533703	0.00498132	0.00121587	0.00334705	0.00318141	0.00309859	0.00168368	0.00053984	0.00327291	0.00248693	0.00438423	0.000736241	0.000472504	0.00212579	0.00223428	0.00657151
OTU_107623	Bacteria	Firmicutes	Clostridia	Clostridiales	Ruminococcaceae	Ruminococcaceae_un	0	0	0	0	0	0	0	0	0	0	0	3.72592e-05	0	0	0	0	0	0	0	0	0	0	0	0	0	0	0	0	0	0	0	0	0	0	0	3.5966e-05	0	0	0	3.63465e-05	0	0	0
OTU_107644	Bacteria	Firmicutes	Clostridia	Clostridiales	Lachnospiraceae	Lachnospiraceae_un	0	0	0	0	0	0	0	7.34991e-06	2.20497e-06	8.8199e-06	0	0	0	0	0	0	0	3.54912e-05	0	0	6.90536e-05	0	0	0	0	0	0	0	0	0	0	0	0	0	0	0	0	0	0	0	0	0	0
OTU_10769	Bacteria	Firmicutes	Clostridia	Clostridiales	Lachnospiraceae	Lachnospiraceae_un	7.18468e-05	0	0	3.70412e-05	0	0	0	0	0	0	0	0	0	0	0	0	0	0	0	0	0	0	0	0	0	0	7.26744e-05	1.81686e-05	0	0	0	0	0	0	0	0	0	0	0	0	0	0	0
OTU_108	Bacteria	Firmicutes	Clostridia	Clostridiales	Lachnospiraceae	Lachnospiraceae_un	0.000143694	0	0	0	0	0	0.000103001	0.00104408	0.000338974	0.00125289	0	3.72592e-05	7.31556e-05	0.015402	0	0	0.000254268	0.0205494	0.00682752	0.000213447	0.00272762	0.000523052	0	0	0	0	0	0	0	0	3.48651e-05	1.16217e-05	1.74325e-05	0	0	0.000467559	0.000108128	0	0	0	7.3303e-05	0.000886619	0.000353307
OTU_10807	Bacteria	Proteobacteria	Deltaproteobacteria	Deltaproteobacteria_un	Deltaproteobacteria_un	Deltaproteobacteria_un	0	0	0	0	0	0	0	0	0	0	0	0	0	3.64113e-05	0	0	0	0	0	0	0	0	0	0	0	0	3.63372e-05	9.0843e-06	0	0	0	0	0	0	0	0	0	0	0	0	0	0	0
OTU_108149	Bacteria	Bacteroidetes	Bacteroidia	Bacteroidales	Porphyromonadaceae	Parabacteroides	0	0	0	0	0	0	0	0	0	0	0	0	0	0	0	0	0	0	0	0	0	0	0	0	0	0	0	0	0	0	0	0	0	0	0	0	0	0	0	0	0	0	0
OTU_10822	Bacteria	Firmicutes	Clostridia	Clostridiales	Ruminococcaceae	Ruminococcaceae_un	0	0	0	3.70412e-05	0	0	0	0	0	0	0	0	3.65778e-05	0	0	0	0	0	0	0	0	0	0	0	0	0	0	0	0	0	0	0	0	0	0	0	0	0	0	0	0	0	0
OTU_108429	Bacteria	Bacteroidetes	Bacteroidia	Bacteroidales	Bacteroidaceae	Bacteroides	0	0	0	0	0	0	0	0	0	0	0	0	0	0	0	0	0	0	0	0	0	0	0	0	0	0	0	0	0	0	0	0	0	0	0	0	0	0	0	0	0	0	0
OTU_1086	Bacteria	Proteobacteria	Gammaproteobacteria	Enterobacteriales	Enterobacteriaceae	Enterobacteriaceae_un	0	0	0	0	0	0	0.000106727	0	3.10176e-05	0	0	0	0	0	0	0	0	0	0	0	0	0	0	0	0	0	0	0	0	0	0	0	0	0	0	0	0	0	0	0	0	0	0
OTU_109	Bacteria	Firmicutes	Clostridia	Clostridiales	Lachnospiraceae	Lachnospiraceae_un	0.00132917	0.000467777	0.000290518	0.000481535	0.000861172	0	0	0.000436095	0.000130829	0.000523315	0	0.00163941	0.00212151	0.00142004	0	0	0	0.00234242	0.0013941	0.000177873	0.00321099	0.00392289	3.63385e-05	0.000506347	0.000146595	0.000754337	0.000436047	0.000460832	0.00106743	0.00788578	0.0203612	0.00977147	0.0107143	0.00250761	0.00187145	0.000755287	0.00327987	0.00262335	0.000515369	0.00112674	0.000329864	0.00368834	0.0022965
OTU_109109	Bacteria	Bacteroidetes	Bacteroidetes_un	Bacteroidetes_un	Bacteroidetes_un	Bacteroidetes_un	0	0	0	0	0	0	0	0	0	0	0	0	0	0	0	0	0	0	0	0	0	0	0	0	0	0	0	0	0	0	0	0	0	0	0	0	0	0	3.68121e-05	0	7.3303e-05	0	0
OTU_10919	Bacteria	Bacteroidetes	Bacteroidia	Bacteroidales	Porphyromonadaceae	Barnesiella	0	0	0	0	0	0	0	0	0	0	0	0.000111778	3.65778e-05	3.64113e-05	0	0	0	0	0	0	0	0	0	0	0	0	0	0	0	0	0	0	0	0	0	0	0	0	0	3.63465e-05	0	0	0
OTU_109286	Bacteria	Firmicutes	Clostridia	Clostridiales	Lachnospiraceae	Lachnospiraceae_un	0	0	0	0	0	0	0	1.45039e-05	4.35116e-06	1.74046e-05	0	0	0	3.64113e-05	0	0	0	0	0	0	0	0	0	0	0	0	0	0	0	0	0	0	0	0	0	0	0	0	0	0	0	0	0
OTU_10947	Bacteria	Firmicutes	Clostridia	Clostridiales	Lachnospiraceae	Lachnospiraceae_un	0	0	0	0	0	0	0	0	0	0	0	0	0	0	0	0	0	0	0	0	0	0	0	0	0	0	0	0	0	0	0	0	0	0	0	0	0	0	0	0	0	3.54648e-05	0
OTU_1095	Bacteria	Bacteroidetes	Bacteroidia	Bacteroidales	Porphyromonadaceae	Parabacteroides	0	0	0	0	0	0	0	0	0	0	0	0	0	0	0	0	0	0	0	0	0	0	0	0	0	0	0	0	0	0	0	0	0	0	0	0	0	0	0	0	0	0	0
OTU_10960	Bacteria	Bacteroidetes	Bacteroidetes_un	Bacteroidetes_un	Bacteroidetes_un	Bacteroidetes_un	0	0	0	0	0	0	0	0	0	0	0	0	0	0	0	0	0	0	0	0	0	0	0	0	0	0	0	0	3.55809e-05	0	0	1.18603e-05	1.77904e-05	0	0	3.5966e-05	0	7.18726e-05	0	0	0	0	0
OTU_11	Bacteria	Deferribacteres	Deferribacteres	Deferribacterales	Deferribacteraceae	Mucispirillum	0.00104178	0.0094635	0.000108944	0.000777864	0.00330116	0.0183144	0.00446405	0.0101647	0.00831714	0.000325409	0.0101647	0.0520884	0.0649621	0.0537067	0.0172804	0.00961575	0.0269524	0.0245954	0.0551206	0.181359	0.119247	0.0377711	0.0138491	0.00434012	0.0047277	0.0100219	0.00795785	0.0067619	0.00615549	0.0121587	0.0106338	0.00964934	0.00915709	0.0150815	0.0274599	0.0501571	0.0158396	0.0138355	0.0131051	0.0101043	0.0157968	0.0248253	0.0159341
OTU_110	Bacteria	Firmicutes	Clostridia	Clostridiales	Lachnospiraceae	Lachnospiraceae_un	0.00132917	0	0.000907869	0.00222247	3.58822e-05	0.000106727	6.86672e-05	0.00600946	0.00186077	0.00719726	7.04349e-05	0.00741458	0.000219467	7.28226e-05	0	0	0	7.09824e-05	0.000250223	0	0.000241688	7.47217e-05	0	0.00289341	0.000109946	0.000107762	0	0.000777781	3.55809e-05	6.94782e-05	6.97301e-05	5.82631e-05	5.26555e-05	0.000107469	3.59893e-05	3.5966e-05	0.000324383	0.000107809	0	0.000726929	3.66515e-05	0.000177324	7.06614e-05
OTU_11024	Bacteria	Proteobacteria	Alphaproteobacteria	Sphingomonadales	Sphingomonadaceae	Sphingomonadaceae_un	7.18468e-05	0	0	0	0	0	3.43336e-05	7.15283e-06	1.07292e-05	8.5834e-06	0	0	0	0	0	0	0	0	0	0	3.45268e-05	0	3.63385e-05	0	0	0	0	0	0	0	0	0	0	0	0	0	0	0	0	0	0	0	0
OTU_11042	Bacteria	Proteobacteria	Gammaproteobacteria	Enterobacteriales	Enterobacteriaceae	Enterobacteriaceae_un	0	0	0	0	0	0	0	1.11522e-05	1.63761e-05	0	7.04349e-05	0	0	0	0	3.59984e-05	0	0	0	0	0	0	0	0	0	0	0	0	0	0	0	0	0	0	0	0	0	0	0	0	0	0	0
OTU_11071	Bacteria	Proteobacteria	Gammaproteobacteria	Enterobacteriales	Enterobacteriaceae	Enterobacteriaceae_un	0	0	0	0	0	0	0	0	0	0	0	0	0	0	0	0	0	0	0	0	0	0	3.63385e-05	0	0	0	0	0	0	0	0	0	0	0	0	0	0	0	0	0	0	0	0
OTU_111	Bacteria	Firmicutes	Clostridia	Clostridiales	Lachnospiraceae	Lachnospiraceae_un	0.000969932	0.00050376	0.000254203	0.000185206	0.00050235	0.000177879	6.86672e-05	0.00121079	0.000424873	0.00145295	0	0.00312977	0.0009876	0.00502476	0	0.000251989	0.000653832	0.00379756	0.00446828	7.11491e-05	0.0014156	0.014496	3.63385e-05	0.000434012	0.000146595	0.000323287	0.00152616	0.000607514	0.000142323	0.00336969	0.00177812	0.00176338	0.00175601	0.00157621	0.000467862	0.00107898	0.000504595	0.000539045	0.000662617	0.000363465	3.66515e-05	0.00478774	0.00388638
OTU_11103	Bacteria	Firmicutes	Clostridia	Clostridiales	Clostridiales_un	Clostridiales_un	0	0	0	0	0	0	0	7.34991e-06	2.20497e-06	8.8199e-06	0	0	0	0	0	0	0	0	0	0	0	3.73608e-05	0	0	0	0	0	0	0	3.47391e-05	3.48651e-05	2.32014e-05	1.74325e-05	0	0	0	0	0	0	0	0	0	0
OTU_11184	Bacteria	Firmicutes	Firmicutes_un	Firmicutes_un	Firmicutes_un	Firmicutes_un	7.18468e-05	0	0	7.40823e-05	0	0	0	0	0	0	0	0	0	0	0	0	0	0	0	0	0	0	0	0	0	0	0	0	0	0	0	0	0	0	0	0	0	0	0	0	0	0	0
OTU_112	Bacteria	Firmicutes	Clostridia	Clostridiales	Lachnospiraceae	Lachnospiraceae_un	0.0022991	0.00151128	0.00105313	0.00277809	0.00168646	3.55758e-05	0	0.00136977	0.000433912	0.00162964	7.04349e-05	0.00238459	0.000292622	0.000400524	0	0	0	0.000106474	0.00293119	0	0.00179539	0.00183068	0	0.00180838	0.000293191	0.00197565	0.00265262	0.00168246	0.000177904	0.00163274	0.00690328	0.00290464	0.00354059	0.00261508	0.00323904	0.00129478	0.00100919	0.00168901	0.000110436	0.000181732	0.000769682	0.00230521	0.000353307
OTU_112351	Bacteria	Proteobacteria	Gammaproteobacteria	Enterobacteriales	Enterobacteriaceae	Enterobacteriaceae_un	0	0	0	0	0	0	0	0	0	0	0	0	0	0	0	0	0	0	0	0	0	0	0	0	0	0	0	0	0	0	0	0	0	0	0	0	0	0	0	0	0	0	0
OTU_112657	Bacteria	Firmicutes	Clostridia	Clostridiales	Ruminococcaceae	Flavonifractor	3.59234e-05	0	0	0	0	0	0	0	0	0	0	0	0	7.28226e-05	0	0	0	0	0	0	0	3.73608e-05	0	0	0	3.59208e-05	0	8.98021e-06	0	0	0	0	0	0	0	0	0	0	0	0	0	0	0
OTU_113	Bacteria	Bacteroidetes	Bacteroidia	Bacteroidales	Bacteroidaceae	Bacteroides	0	0	0	0	0	0	0	0	0	0	0	0	0	3.64113e-05	0	0	0	0	0.000178731	3.55745e-05	0	0	0	0	0	3.59208e-05	0	8.98021e-06	7.11617e-05	0	0	2.37206e-05	3.55809e-05	0	0.000179947	0.00140268	0	0	0.000110436	0.000109039	0	0.00187963	0.00370972
OTU_1132	Bacteria	Bacteroidetes	Bacteroidia	Bacteroidales	Porphyromonadaceae	Parabacteroides	0	0	0	0	0	0	0	0	0	0	0	0	0	0	0	0	0	0	0	0	0	0	0	0	0	0	0	0	0	0	0	0	0	0	0	0	0	0	0	0	0	0	0
OTU_11355	Bacteria	Firmicutes	Clostridia	Clostridiales	Lachnospiraceae	Lachnospiraceae_un	0	0	0	0	0	7.11516e-05	3.43336e-05	0.000355565	0.000133041	0.000426678	0	0	0	0.00476988	0	0	0.000108972	3.54912e-05	0	0	0	3.73608e-05	0	0	0	0	0	0	0	0	0	0	0	0	0	0	0	0	0	0	0	0	3.53307e-05
OTU_113881	Bacteria	Firmicutes	Clostridia	Clostridiales	Lachnospiraceae	Lachnospiraceae_un	0	0	0	0	0	0	0	0	0	0	0	0	0	0	0	0	0	0	0	0	0	0	0	0	0	0	0	0	0	0	0	0	0	0	0	0	0	3.59363e-05	0	0	0	0	0
OTU_11392	Bacteria	Actinobacteria	Actinobacteria	Coriobacteriales	Coriobacteriaceae	Enterorhabdus	0	0	0	0	0	0	0	0	0	0	0	3.72592e-05	0	0	0	0	0	7.09824e-05	0	7.11491e-05	0	0	0	0	0	0	0	0	0	0	0	0	0	0	0	0	0	0	0	0	0	0	0
OTU_114	Bacteria	Firmicutes	Clostridia	Clostridiales	Lachnospiraceae	Lachnospiraceae_un	0	0	0	0	0	3.55758e-05	0	0.0010807	0.000333103	0.00129684	0	0.00137859	0.000256044	0.00903	0	0.000143994	0	0.0068498	0.0116175	0.00330843	0.00911508	0	0	0	0	0	0	0	0	0.000173696	0	5.78985e-05	8.68478e-05	0.00211356	7.19787e-05	7.19321e-05	0	0	0	0	0	0.00776678	0.00197852
OTU_11405	Bacteria	Firmicutes	Clostridia	Clostridiales	Ruminococcaceae	Ruminococcaceae_un	3.59234e-05	0	3.63148e-05	0	0	0	0	7.34991e-06	2.20497e-06	8.8199e-06	0	3.72592e-05	0	0	0	0	0	0	3.57462e-05	0	0	0	0	7.23353e-05	3.66488e-05	0	0	2.7246e-05	3.55809e-05	0	0	1.38603e-05	1.57904e-05	0	0	0	0	0	0	0	0	0	0
OTU_114596	Bacteria	Bacteroidetes	Bacteroidia	Bacteroidales	Porphyromonadaceae	Parabacteroides	0	0	0	0	0	0	0	0	0	0	0	0	0	0	0	0	0	0	0	0	0	0	0	0	0	0	0	0	0	0	0	0	0	0	0	0	0	0	0	0	0	0	0
OTU_115	Bacteria	Firmicutes	Clostridia	Clostridiales	Peptostreptococcaceae	Clostridium XI	0.000718468	3.59829e-05	7.26296e-05	0.00033337	0.000358822	0	0	0.000218557	0.000319133	8.70231e-06	0.00126783	0	0	0	0	3.59984e-05	0	0.000425894	0.000607685	0	0	0.00283942	0.000545078	0.00115737	0.000366488	0.000323287	0.000181686	0.000507207	0	0	0	0	0	0	0.00107968	0	0	0	0.000809866	0.0389634	0.0106656	7.09295e-05	0.00113058
OTU_11534	Bacteria	Bacteroidetes	Bacteroidetes_un	Bacteroidetes_un	Bacteroidetes_un	Bacteroidetes_un	3.59234e-05	0	0	0	0	0	0	0	0	0	0	0	0	0	0	0	0	0	0	0	0	0	0	0	3.66488e-05	0	0	9.16221e-06	0.000142323	0	3.48651e-05	5.90628e-05	7.11617e-05	0.000214938	3.59893e-05	3.5966e-05	0	0	0.00018406	0.000145386	0	3.54648e-05	7.06614e-05
OTU_11555	Bacteria	Firmicutes	Clostridia	Clostridiales	Lachnospiraceae	Lachnospiraceae_un	0	0	0	0	0	0	0	1.45039e-05	4.35116e-06	1.74046e-05	0	0	0	0	0	0	0	3.54912e-05	0	0	0.000207161	0	0	0	0	0	0	0	3.55809e-05	0.000104217	0	4.65994e-05	5.21087e-05	0	0	0	0	0	0	0	0	0	0
OTU_115665	Bacteria	Firmicutes	Clostridia	Clostridiales	Ruminococcaceae	Flavonifractor	0	0	0	0	0	0	0	0	0	0	0	3.72592e-05	3.65778e-05	0	0	3.59984e-05	0	0	0	0	0	0	0	0	0	0	0	0	0	0	0	0	0	0	0	0	0	0	0	0	0	3.54648e-05	0
OTU_115760	Bacteria	Proteobacteria	Deltaproteobacteria	Deltaproteobacteria_un	Deltaproteobacteria_un	Deltaproteobacteria_un	0	0	0	0	0	0	0	0	0	0	0	3.72592e-05	0	0	0	0	0	0	0	0	0	0	0	0	0	3.59208e-05	0	8.98021e-06	0	0	0	0	0	0	0	0	0	0	3.68121e-05	0	0	0	0
OTU_116	Bacteria	Bacteroidetes	Bacteroidia	Bacteroidales	Porphyromonadaceae	Porphyromonadaceae_un	0.00150878	0.00241085	0.00127102	0.00148165	0.000861172	0	0	0	0	0	0	0	3.65778e-05	0	0	0	0	0	3.57462e-05	0	0	3.73608e-05	0	0.00115737	0.00197904	0.000610654	0.00101744	0.00119112	0.00451877	0.001598	0.00285894	0.0029919	0.00305838	0.00150457	0.00158353	0	0.00205442	0	0.00158292	0.00334387	0.000256561	0.0037238	0.00166054
OTU_11606	Bacteria	Bacteroidetes	Bacteroidetes_un	Bacteroidetes_un	Bacteroidetes_un	Bacteroidetes_un	0	0	0	0	0	0	0	0	0	0	0	0	0	0	0	0	0	0	0	0	0	0	0	0	0	0	0	0	0	0	0	0	0	3.5823e-05	0	0	0	3.59363e-05	3.68121e-05	0	0	3.54648e-05	3.53307e-05
OTU_11614	Bacteria	Proteobacteria	Proteobacteria_un	Proteobacteria_un	Proteobacteria_un	Proteobacteria_un	0	0	0	0	0	0	0	0	0	0	0	0	0	0	0	0	0	0	0	0	0	0	0	3.61677e-05	0	0	0	9.04192e-06	0	0	0	0	0	0	0	0	3.60425e-05	0	0	0	3.66515e-05	0	0
OTU_116290	Bacteria	Firmicutes	Clostridia	Clostridiales	Ruminococcaceae	Ruminococcaceae_un	0	0	0	0	0	3.55758e-05	0	7.41162e-06	1.11174e-05	8.89395e-06	0	0	0	0	0	0	0	0	0	0	0	0	0	0	0	0	0	0	0	0	0	0	0	0	0	0	0	0	0	0	0	3.54648e-05	3.53307e-05
OTU_11637	Bacteria	Bacteroidetes	Bacteroidia	Bacteroidales	Porphyromonadaceae	Parabacteroides	0	0	0	0	0	0	0	0	0	0	0	0	0	0	0	0	0	0	0	0	0	0	0	0	0	0	0	0	0	0	0	0	0	0	0	0	0	0	0	0	0	0	0
OTU_117	Bacteria	Firmicutes	Clostridia	Clostridiales	Ruminococcaceae	Clostridium IV	0.00201171	0.00244684	0.00083524	0.00229655	0.0010047	7.11516e-05	0	0.000359093	0.000125516	0.000430912	0	0.000447111	0.000292622	0.00054617	0	0	0	0.000248438	0.000142985	3.55745e-05	0.00075959	3.73608e-05	4.2965e-05	0.000723353	0.000916221	0.00395129	0.00159884	0.00179743	0.00117417	0.000555826	0.000801897	0.000843964	0.000864997	0.000752284	0.00863744	0.000539491	0.000252298	0.00129371	0.000441745	0.00341657	0.00322533	0.000567436	0.000105992
OTU_11750	Bacteria	Firmicutes	Clostridia	Clostridiales	Ruminococcaceae	Pseudoflavonifractor	0	3.59829e-05	0	3.70412e-05	0	0	0	0	0	0	0	0	0	3.64113e-05	0	0	0	0	0	0	0	0	0	0	3.66488e-05	7.18417e-05	3.63372e-05	3.62069e-05	0	0	0	0	0	0	3.59893e-05	0	3.60425e-05	0	0	3.63465e-05	0	0	0
OTU_11769	Bacteria	Proteobacteria	Deltaproteobacteria	Deltaproteobacteria_un	Deltaproteobacteria_un	Deltaproteobacteria_un	3.59234e-05	0	0	0	0	0	0	0	0	0	0	0	0	3.64113e-05	0	0	0	0	0	0	0	0	0	0	0	0	0	0	0	0	0	0	0	0	0	0	3.60425e-05	0	0	0	3.66515e-05	0	0
OTU_11798	Bacteria	Bacteroidetes	Bacteroidia	Bacteroidales	Porphyromonadaceae	Porphyromonadaceae_un	0	0	0	0	0	0	0	0	0	0	0	3.72592e-05	3.65778e-05	0	0	0	0	0	0	0	0	0	0.000109016	0	0	0	0	0	0	0	0	0	0	0	0	0	0	0	0	0	0	0	0
OTU_118	Bacteria	Proteobacteria	Gammaproteobacteria	Enterobacteriales	Enterobacteriaceae	Klebsiella	3.59234e-05	0	0	0	0	0.216821	0.00281968	0.0443068	0.0635416	0.00813524	0.0423901	0.000186296	0.00149969	0.00029129	0.00205367	0.0835883	0.000980748	0	0	0	0	0.000145468	0.00157865	0	0.0017225	0.000179604	0	0.000475525	0.000462551	0.00104217	0.000834865	0.000513196	0.000538519	0	0.000143957	7.19321e-05	0.000287491	0	0.000331309	3.63465e-05	0.000439818	0	0
OTU_11881	Bacteria	Proteobacteria	Gammaproteobacteria	Enterobacteriales	Enterobacteriaceae	Enterobacteriaceae_un	0	0	0	0	0	0	0	0	9.24459e-06	0	3.52175e-05	0	0	0	0	0	0	0	0	0	0	0	0	0	0	0	0	0	0	0	0	0	0	0	0	0	0	0	0	0	0	0	0
OTU_119	Bacteria	Firmicutes	Clostridia	Clostridia_un	Clostridia_un	Clostridia_un	0.00140101	0.0012594	0.00268729	0.00211135	0.00294234	0.000213455	0	0.000876089	0.00031619	0.00105131	0	0.00137859	0.000804711	0.00247597	0	0	0.0009081	0.00134867	0.000643432	0.000177873	0.000552429	0	0	0.00169988	0.0015759	0.00204749	0.00178052	0.00177595	0.00160114	0.00114639	0.00160379	0.00145044	0.00137509	0.00121798	0.00104369	0.000791253	0.00126149	0.00168901	0.000920302	0.00250791	0.00135611	0.00117034	0.000741945
OTU_11976	Bacteria	Firmicutes	Clostridia	Clostridiales	Ruminococcaceae	Ruminococcaceae_un	0	0	0	3.70412e-05	0	0	0	0	0	0	0	0	0	3.64113e-05	0	0	0	0	0	0	0	0	0	0	0	0	0	0	0	0	0	0	0	0	0	0	0	0	0	0	0	0	0
OTU_119790	Bacteria	Proteobacteria	Gammaproteobacteria	Enterobacteriales	Enterobacteriaceae	Enterobacteriaceae_un	0	0	0	0	0	0	0.000103001	0.000120755	0.000200199	2.57502e-05	0.000633914	0	0	0	6.84556e-05	3.59984e-05	0	0	0	0	0	0	0.000181693	0	0	0	0	0	0	0	0	0	0	0	0	0	0	0	0	0	0	0	0
OTU_12	Bacteria	Firmicutes	Erysipelotrichia	Erysipelotrichales	Erysipelotrichaceae	Clostridium XVIII	7.18468e-05	3.59829e-05	0.000617351	0	7.17643e-05	0	0	0.0335564	0.0502994	3.52796e-05	0.201162	0	0.000256044	0	0.000136911	0.00096874	7.2648e-05	0	0.000822163	0.000177873	0.000241688	0.0877606	0.000690432	0.000108503	0.000549732	0.000107762	7.26744e-05	0.000209668	0.00565736	3.47391e-05	0.000104595	0.00193223	0.00284605	0.000107469	0.000503851	0.00158251	0.000252298	0	0.000441745	0.00050885	0.00230905	0.000567436	0.000388638
OTU_120	Bacteria	Firmicutes	Clostridia	Clostridiales	Lachnospiraceae	Lachnospiraceae_un	0.00100586	0.000107949	0.000363148	0.000296329	0.000932936	0.000142303	3.43336e-05	0.000146362	8.80678e-05	0.000175635	0	0.000670666	0.000768133	0.00185698	0	0.00021599	0.00018162	0.000425894	0.000965147	3.55745e-05	0.00107033	0.0017186	0	0.000831856	0.000439786	0.000574733	0.00025436	0.000525184	0.00081836	0.00125061	0.000976222	0.00101506	0.00103448	0.00505105	0.00280717	0.00122285	0.00446927	0.00161713	3.68121e-05	0.00494312	0.00109955	0.000709295	0.000423968
OTU_1202	Bacteria	Proteobacteria	Gammaproteobacteria	Enterobacteriales	Enterobacteriaceae	Enterobacteriaceae_un	0	0	0	0	0	0.000106727	0	0	0	2.66818e-05	0	0	0	0	0	0	0	0	0	0	0	0	0	0	0	0	0	0	0	0	0	0	0	0	0	0	0	0	0	0	0	0	0
OTU_12026	Bacteria	Bacteroidetes	Bacteroidia	Bacteroidales	Rikenellaceae	Alistipes	0	0	0	0	0	0	0	0	0	0	0	0	3.65778e-05	3.64113e-05	0	0	0	0	0	0	0	0	0	0	0	0	0	0	0	3.47391e-05	0	0	1.73696e-05	0	0	0	0	0	0	0	0	0	0
OTU_12089	Bacteria	Bacteroidetes	Bacteroidia	Bacteroidales	Porphyromonadaceae	Parabacteroides	0	0	0	0	0	0	0	0	0	0	0	0	0	0	0	0	0	0	0	0	0	0	0	0	0	0	0	0	0	0	0	0	0	0	0	0	0	0	0	0	0	0	0
OTU_121	Bacteria	Bacteria_un	Bacteria_un	Bacteria_un	Bacteria_un	Bacteria_un	0.00158063	0.000611709	0.000689981	0.0012594	0.000143529	0.00042691	0	0.00056541	0.00027635	0.000678492	0	0.00130407	0.00212151	0.00185698	0	0.00068397	0	0.00227144	0.00100089	0.00241907	0.000897697	0.00130763	0	0.00104886	0.000696328	0.000251446	0.000508721	0.000626339	0.00227717	0.000277913	0.00115055	0.00123521	0.00127754	0.000107469	0.00208738	0.00176234	0.00104523	0	0.000257685	0.00178098	0.00135611	7.09295e-05	7.06614e-05
OTU_12108	Bacteria	Firmicutes	Clostridia	Clostridiales	Ruminococcaceae	Ruminococcaceae_un	0	0	0	0	0	0	0	0	0	0	0	0	3.65778e-05	3.64113e-05	0	0	0	0	0	7.11491e-05	0	0	0	0	0	0	0	0	0	0	0	0	0	0	0	0	0	0	0	0	0	0	0
OTU_121710	Bacteria	Firmicutes	Clostridia	Clostridiales	Ruminococcaceae	Ruminococcaceae_un	0	0	0	0	0	0	0	0	0	0	0	0	0	0	0	0	0	0	0	0	0	0	0	0	0	0	0	0	0	3.47391e-05	3.48651e-05	2.32014e-05	1.74325e-05	0	0	0	0	0	0	0	0	0	0
OTU_122	Bacteria	Firmicutes	Clostridia	Clostridiales	Lachnospiraceae	Clostridium XlVa	0.00495743	0.00050376	0.00472092	0.00737119	0.00405468	7.11516e-05	0	1.48232e-05	2.22349e-05	1.77879e-05	0	3.72592e-05	3.65778e-05	3.64113e-05	0	0	0.000108972	3.54912e-05	0.0103307	0	0	0	0	0.00831856	0.00201569	0.00510076	0.00486919	0.00507605	3.55809e-05	0	0	1.18603e-05	1.77904e-05	3.5823e-05	0	0	3.60425e-05	0	0	0	0	0	0
OTU_12265	Bacteria	Firmicutes	Clostridia	Clostridiales	Lachnospiraceae	Lachnospiraceae_un	0	0	0	0	0	0	0	0	0	0	0	0	0	0	0	0	0	0	0	0	0	0	0	0	0	0	0	0	0	0	3.48651e-05	1.16217e-05	1.74325e-05	0	0	0	0	0	0	0	0	0	3.53307e-05
OTU_123	Bacteria	Firmicutes	Clostridia	Clostridiales	Lachnospiraceae	Lachnospiracea_incertae_sedis	7.18468e-05	0.00266273	0.0012347	0.00033337	0.00157882	0.000213455	0	0.00057386	0.000225522	0.000688632	0	0.00212378	0.000182889	3.64113e-05	0	0.00176392	0	0.00798552	0.000714924	0.000640342	0.0104962	0.0162893	0	0.00047018	3.66488e-05	0.000610654	0	0.000279371	0	0	0.000453246	0.000151082	0.000226623	0.00114634	0	0	0	0.000718726	0.000220872	0.000363465	0	0	0
OTU_123075	Bacteria	Firmicutes	Clostridia	Clostridiales	Lachnospiraceae	Lachnospiraceae_un	0	0	0	0	0	0	0	0.000105839	0	2.64597e-05	0	0	0	0	0	0	0	0	0	0	0	0	0	0	0	0	0	0	0	0	0	0	0	0	0	0	0	0	0	0	0	0	0
OTU_1231	Bacteria	Firmicutes	Clostridia	Clostridiales	Ruminococcaceae	Ruminococcaceae_un	0	0	3.63148e-05	3.70412e-05	0	0	0	0	0	0	0	0	0	0	0	0	0	3.54912e-05	0	0	0	3.73608e-05	0	0	0	0	0	0	0	0	0	0	0	0	0	0	0	0	0	0	0	0	0
OTU_12376	Bacteria	Bacteroidetes	Bacteroidia	Bacteroidales	Porphyromonadaceae	Parabacteroides	0	0	0	0	0	0	0	5.86958e-06	0	0	3.52175e-05	0	0	0	0	0	0	0	0	0	0	0	0	0	0	0	0	0	0	0	0	0	0	0	0	0	0	0	0	0	0	0	0
OTU_124	Bacteria	Firmicutes	Clostridia	Clostridiales	Ruminococcaceae	Oscillibacter	0.00118547	0.00140333	0.0012347	0.000814905	0.00104058	7.11516e-05	0	0.000344394	0.000121106	0.000413272	0	0.000856962	0.00168258	0.000873871	0	3.59984e-05	0	0.00173907	0.00310992	0.000106724	0.000310741	0.000597773	8.81149e-05	0.000904192	0.000439786	0.00114947	0.00101744	0.000877722	0.00195695	0.00177169	0.00153406	0.000877117	0.00174551	0.000680638	0.00233931	0.00125881	0.000792936	0.000179682	0.00117799	0.000799622	0.000146606	0.00163138	0.000671283
OTU_12403	Bacteria	Firmicutes	Clostridia	Clostridiales	Lachnospiraceae	Lachnospiraceae_un	0.000143694	7.19657e-05	7.26296e-05	0.000111123	0.000179411	0	0	0	0	0	0	0	0	0	0	0	0	0	3.57462e-05	0	0	0	0	0.000180838	0	0.000179604	0.00025436	0.000153701	0	3.47391e-05	0	1.15797e-05	1.73696e-05	3.5823e-05	0	0	0	3.59363e-05	3.68121e-05	3.63465e-05	0	0.000177324	3.53307e-05
OTU_1241	Bacteria	Firmicutes	Clostridia	Clostridiales	Lachnospiraceae	Lachnospiraceae_un	3.59234e-05	0.000323846	0	0.000111123	7.17643e-05	7.11516e-05	0	0.00171078	0.000377161	0.00140228	3.52175e-05	0	0	0	0	3.59984e-05	0	0	3.57462e-05	0	0	0	0	3.61677e-05	0	0.00161644	7.26744e-05	0.00043132	0	0	0	0	0	0	0.00183546	0	3.60425e-05	0	0.000257685	3.63465e-05	0	0	0
OTU_12444	Bacteria	Bacteroidetes	Bacteroidia	Bacteroidales	Rikenellaceae	Alistipes	0	0	0	0	0	0	0	0	0	0	0	0.000111778	0.000219467	7.28226e-05	0	0	0	0	0	0.000142298	0	0	0	0	0	0	0	0	0	0	6.97301e-05	2.32434e-05	3.48651e-05	0	0	0	0	0	0	0	0	0	0
OTU_1245	Bacteria	Firmicutes	Clostridia	Clostridiales	Lachnospiraceae	Lachnospiraceae_un	0	3.59829e-05	3.63148e-05	0	0.000143529	0	0	0	0	0	0	0	0	0	0	0	0	0	0	0	0	0	0	0.000144671	0	0	3.63372e-05	4.5252e-05	0	0	0	0	0	0	0	0	3.60425e-05	3.59363e-05	3.68121e-05	3.63465e-05	0	7.09295e-05	3.53307e-05
OTU_125	Bacteria	Firmicutes	Clostridia	Clostridiales	Clostridiales_un	Clostridiales_un	0.00373603	0.00194308	0.00203363	0.00214839	0.00315763	0	3.43336e-05	0.000714401	0.000229947	0.000850237	3.52175e-05	0.00108052	0.000804711	0.00320419	0	0	0	0.000851789	0.00160858	0	0.00155371	0.000261526	0	0.00104886	0.000293191	0.000826179	0.000363372	0.000632901	0.000355809	0.000868478	0.000871627	0.000698638	0.000613718	0.000967222	0.000359893	0.000323694	0.000324383	0.000574981	7.36241e-05	0.000945008	0	0.000638366	0.000388638
OTU_1253	Bacteria	Firmicutes	Clostridia	Clostridiales	Ruminococcaceae	Ruminococcaceae_un	0	0	0	0	3.58822e-05	0	0	0	0	0	0	0	0	0	0	0	0	0	0	0	0	0	0	7.23353e-05	0.000183244	0	0.000109012	9.11478e-05	0	0	0	0	0	0	0	0	0	0	0	0	0	0	0
OTU_1259	Bacteria	Firmicutes	Clostridia	Clostridiales	Lachnospiraceae	Lachnospiraceae_un	0	0	0	0	0	0	0	0	0	0	0	0	0	3.64113e-05	0	0	0	0	3.57462e-05	0	0	0	0	0	0	0	0	0	0	0	0	0	0	0	0	0	3.60425e-05	0	0	0	0	0	3.53307e-05
OTU_126	Bacteria	Firmicutes	Clostridia	Clostridiales	Lachnospiraceae	Lachnospiraceae_un	0.000718468	0.000935555	0.000544722	0.000814905	0.00114823	0	0	0.000413654	0.000124096	0.000496385	0	0.000447111	0.000109733	0.000109234	0	0	0	0.000248438	0.00614835	0	0.000690536	7.47217e-05	0	0.000144671	0.000219893	0.00125723	0.00297965	0.00115036	7.11617e-05	0.00896269	0.000104595	0.00304615	0.00451693	0.00118216	7.19787e-05	0.00406416	0.00490178	0.00129371	3.68121e-05	0.000327118	3.66515e-05	0.00897259	0.00289712
OTU_12668	Bacteria	Proteobacteria	Gammaproteobacteria	Enterobacteriales	Enterobacteriaceae	Enterobacteriaceae_un	0	0	0	0	0	0.000391334	0	0	0	9.78334e-05	0	0	0	0	0	0	0	0	0	0	0	0	0	0	3.66488e-05	0	0	9.16221e-06	0	0	0	0	0	0	0	0	0	0	0	0	0	0	0
OTU_127	Bacteria	Firmicutes	Clostridia	Clostridiales	Ruminococcaceae	Ruminococcaceae_un	0.00222725	0.000395812	0.000581036	0.00103715	0.00129176	0	0	0	0	0	0	0.0038377	0	0	0	0.00113391	0	0	0.0013941	0.00039132	0.00120844	0.00459538	0	0.0011212	0.00186909	0.00043105	0.000181686	0.000900756	7.11617e-05	0.00135483	0.00170839	0.00104479	0.000889775	0.00214938	0	0.0016904	0.000396468	0.0015812	0	0.00189002	0.00274886	0.000851154	0.000600622
OTU_128	Bacteria	Firmicutes	Clostridia	Clostridiales	Lachnospiraceae	Clostridium XlVa	0.000574775	0.000287863	0.00134365	0.000592658	0.00204528	0.000106727	0	0.000532613	0.000186466	0.000639136	0	0.000596147	0	0.00163851	0	0.00226782	0.000399564	0.00166809	0.00075067	7.11491e-05	0.0149156	0.000709856	0	0.000578683	0.000586381	0.00140091	0.000399709	0.000741421	0.000462551	6.94782e-05	0.00122028	0.000584102	0.000644878	0.000644815	0.00165551	0.00100705	0.00028834	0.00111403	0	0.000145386	0.000586424	0.00237614	0.00052996
OTU_12801	Bacteria	Firmicutes	Clostridia	Clostridiales	Lachnospiraceae	Lachnospiraceae_un	0	0	0	0	0	0	0	7.34991e-06	2.20497e-06	8.8199e-06	0	0	0	0	0	0	0	0	0	0	0.00010358	3.73608e-05	0	0	0	0	0	0	3.55809e-05	0	3.48651e-05	2.3482e-05	1.77904e-05	0	0.000107968	3.5966e-05	0	7.18726e-05	3.68121e-05	0	0	3.54648e-05	0
OTU_12865	Bacteria	Proteobacteria	Gammaproteobacteria	Enterobacteriales	Enterobacteriaceae	Enterobacteriaceae_un	0	0	0	0	0	0	0	0	0	0	7.04349e-05	0	0	0	0	0	0	0	0	0	0	0	0	0	0	0	0	0	0	0	0	0	0	0	0	0	0	0	0	0	0	0	0
OTU_1287	Bacteria	Bacteroidetes	Bacteroidia	Bacteroidales	Bacteroidaceae	Bacteroides	0	0	0	0	0	0	0	0	0	0	0	0	0	0	0	0	0	0	0	0	0	0	0	0	0	0	0	0	0	0	0	0	0	0	3.59893e-05	0	0	0	0	0	0	0	0
OTU_129	Bacteria	Firmicutes	Clostridia	Clostridiales	Lachnospiraceae	Lachnospiraceae_un	3.59234e-05	0.000143931	0.000108944	0	7.17643e-05	0	3.43336e-05	0.000601692	0.000203178	0.000707943	7.04349e-05	7.45184e-05	0.00508431	0.00487911	0	0	0	0.00372658	0.000857909	0	0.0052826	0	0	0.000578683	0	0.000359208	0.000109012	0.000261726	0.000106743	0	0.00191758	0.000674774	0.000958789	0.0031166	7.19787e-05	0.00035966	0.00201838	0.000467172	0.000478557	0.00134482	0.000146606	0.00439763	0.00180187
OTU_12917	Bacteria	Proteobacteria	Gammaproteobacteria	Enterobacteriales	Enterobacteriaceae	Enterobacteriaceae_un	0	0	0	0	0	0	0	0	0	0	0	0	0	0	0	0	0	0	0	0	0	0	0	0	0	0	0	0	0	0	0	0	0	0	0	0	0	0	0	0	0	0	0
OTU_12981	Bacteria	Proteobacteria	Gammaproteobacteria	Enterobacteriales	Enterobacteriaceae	Enterobacteriaceae_un	0	0	0	0	0	0	0	1.6602e-05	0	0	2.17902e-05	0	0	0	0	0	0	0	0	0	0	0	0	0	0	0	0	0	0	0	0	0	0	0	0	0	0	0	0	0	0	0	0
OTU_13	Bacteria	Bacteroidetes	Bacteroidetes_un	Bacteroidetes_un	Bacteroidetes_un	Bacteroidetes_un	0.00334088	0.00539743	0.0029415	0.00726007	0.0108005	0.00217012	0.000206002	0.0262827	0.00935225	0.0306659	0.00436697	0.103283	0.0883353	0.0562191	0	0.00694769	0.0164911	0.0446229	0.044933	0.075667	0.0411905	0.00235373	3.63385e-05	0.00343593	0.0134868	0.00398721	0.0059593	0.0067173	0.0476072	0.0165358	0.0342375	0.0327935	0.0300715	0.0203833	0.0142878	0.0245288	0.0291224	0.043089	0.0325419	0.015738	0.0204882	0.0276271	0.0424675
OTU_130	Bacteria	Firmicutes	Clostridia	Clostridiales	Ruminococcaceae	Ruminococcaceae_un	0.000682545	0.00662085	0.00403094	0.00266696	0.000107646	0.000142303	0	0.00117643	0.000388505	0.00141172	0	0.000819703	0.0006584	0.00054617	3.42278e-05	0.000323986	0.00239738	0.000461386	0.00214477	0	6.90536e-05	7.47217e-05	0	0.000108503	0.000366488	0	0.00203488	0.000627469	0.00252624	0.00413395	0.00216163	0.00294061	0.00314779	0.00118216	0.00107968	0.00115091	0	7.18726e-05	0.00139886	0.000545197	0	0.00319183	3.53307e-05
OTU_13027	Bacteria	Actinobacteria	Actinobacteria	Coriobacteriales	Coriobacteriaceae	Enterorhabdus	0	0	0	0	3.58822e-05	3.55758e-05	0	7.41162e-06	1.11174e-05	8.89395e-06	0	3.72592e-05	3.65778e-05	0	0	3.59984e-05	0	0	0	0.000106724	6.90536e-05	0	0	3.61677e-05	0	0	0	9.04192e-06	0	0	0	0	0	3.5823e-05	0	3.5966e-05	0	0	0	0	3.66515e-05	0	3.53307e-05
OTU_13047	Bacteria	Firmicutes	Clostridia	Clostridiales	Ruminococcaceae	Ruminococcaceae_un	3.59234e-05	0	0	0	3.58822e-05	0	0	0	0	0	0	0	0	0	0	0	3.6324e-05	0	0	0	0	0	0	0	3.66488e-05	0	3.63372e-05	1.82465e-05	0	0	0	0	0	0	0	0	0	0	0	0	0	0	0
OTU_131	Bacteria	Bacteroidetes	Bacteroidia	Bacteroidales	Porphyromonadaceae	Porphyromonadaceae_un	0.000969932	0.000431794	0.000689981	0.000666741	0.000430586	3.55758e-05	0.0111584	0.00292398	0.00368274	0.00350174	3.52175e-05	0.00696747	0.00508431	0.00131081	0.00468921	0.00021599	0.000217944	0.00457836	0.0027882	0.00039132	0.00158823	0.00523052	0.00210763	0.00130204	0.000696328	0.000574733	0.000363372	0.000734117	0	3.47391e-05	0.000244056	9.29315e-05	0.000122028	0.00082393	0.00557835	0	0.000252298	0	0.00195104	7.26929e-05	0	0.000425577	0
OTU_13168	Bacteria	Proteobacteria	Gammaproteobacteria	Enterobacteriales	Enterobacteriaceae	Enterobacteriaceae_un	0	0	0	0	0	0.000177879	0	0	0	4.44697e-05	0	0	0	0	0	0	0	0	0	0	0	0	0	0	0	0	0	0	0	0	0	0	0	0	0	0	0	0	0	0	0	0	0
OTU_13177	Bacteria	Firmicutes	Clostridia	Clostridiales	Ruminococcaceae	Ruminococcaceae_un	0	0	0	0	0	0	0	0	0	0	0	0.000149037	0	0	0	0	0	0	0	0	3.45268e-05	0	0	3.61677e-05	0	0	0	9.04192e-06	0	0	0	0	0	0	3.59893e-05	0	0	0	0	0	0	0	0
OTU_132	Bacteria	Firmicutes	Clostridia	Clostridiales	Lachnospiraceae	Lachnospiraceae_un	0.000502928	0.000215897	0.000290518	0.000370412	0.000179411	0	0	0.000526058	0.000157817	0.00063127	0	0.00130407	0.00351147	0.000983105	0	0	0	0.00152612	0.0018588	3.55745e-05	0.00441943	0.000149443	0	0.000506347	7.32977e-05	0.000826179	0.000327035	0.000433215	0.0025974	0.000243174	0.000732167	0.00119091	0.00142029	0.00150457	0.000971712	0.00273342	0.00140566	0.00204837	0.000257685	0.00109039	0.00047647	0.000709295	0.00141323
OTU_1320	Bacteria	Firmicutes	Clostridia	Clostridiales	Ruminococcaceae	Ruminococcaceae_un	0.000179617	0.000107949	0.000145259	0.000148165	0.000107646	0	0	0	0	0	0	0	0	0	0	0	0	0	0	0	0	0	0	0.000144671	0.000219893	0.000323287	0.000545058	0.000308227	0	0	0	0	0	0	0	0	0	0	0	0	0	0	0
OTU_13232	Bacteria	Bacteroidetes	Bacteroidia	Bacteroidales	Porphyromonadaceae	Parabacteroides	0.00010777	0	0	0	0	0	0	0	0	0	0	0	0	0	0	0	0	0	0	0	0	0	0	0	0	0	0	0	0	0	0.00013946	9.29735e-05	0	0	0	0	0	0	0	0	0	0	0
OTU_133	Bacteria	Firmicutes	Clostridia	Clostridiales	Lachnospiraceae	Lachnospiraceae_un	0.00143694	0.000143931	0.00076261	0.00162981	0.0123435	3.55758e-05	0	0.000442527	0.000141652	0.000531033	0	0.000745184	0.0006584	0.00910283	0	0	0.00036324	0	0.00736372	0	0	3.73608e-05	0	7.23353e-05	0	3.59208e-05	0	2.7064e-05	0	0.000243174	6.97301e-05	0.000104301	0.000121587	0.000322407	0	0.000647389	0.000324383	0	0.000846678	0	0	0.000993013	0.00431034
OTU_13353	Bacteria	Firmicutes	Clostridia	Clostridiales	Ruminococcaceae	Ruminococcaceae_un	0	3.59829e-05	3.63148e-05	3.70412e-05	3.58822e-05	0	0	0	0	0	0	7.45184e-05	0	0	0	0	3.6324e-05	0	0	0	0	0	0	0	0	3.59208e-05	3.63372e-05	1.80645e-05	0	0	0	0	0	7.16461e-05	0	0	0	0	0	0	0	0	0
OTU_134	Bacteria	Firmicutes	Clostridia	Clostridiales	Lachnospiraceae	Lachnospiraceae_un	0.000502928	0.000539743	7.26296e-05	0.00033337	0.000861172	0.000604789	0	0.000841586	0.000403673	0.0010099	0	0.00193748	0.00380409	0.00265803	0	0.000323986	0	0.00251988	0.000786416	0.000142298	0.00514449	0.000560412	0	0.000506347	0	0.000610654	0	0.00027925	0.000960683	0.00152852	0.00230109	0.00159677	0.00163089	0.00189862	0.00118765	0.00035966	0.000540638	0.000754663	0.000478557	0.00338022	0.00285882	0.000567436	0.000353307
OTU_13493	Bacteria	Firmicutes	Clostridia	Clostridiales	Lachnospiraceae	Lachnospiraceae_un	3.59234e-05	0.000215897	3.63148e-05	0.000407453	0.000179411	0	0	1.46018e-05	4.38055e-06	1.75222e-05	0	0	0	0	0	0	0	0.000106474	0	0	3.45268e-05	0	0	0	7.32977e-05	0.000143683	0.000181686	9.96668e-05	7.11617e-05	6.94782e-05	0	4.688e-05	3.55809e-05	0	0.000107968	0	0	0	0	7.26929e-05	0	0	3.53307e-05
OTU_13496	Bacteria	Bacteroidetes	Bacteroidia	Bacteroidales	Porphyromonadaceae	Parabacteroides	0	0	0	0	0	0	0	0	0	0	0	0	0	0	0	0	0	0	0	0	0	0	0	0	0	0	0	0	0	0	0	0	0	0	0	0	0	0	0	0	0	0	0
OTU_135	Bacteria	Firmicutes	Bacilli	Lactobacillales	Lactobacillaceae	Lactobacillus	0.0012214	0.000287863	7.26296e-05	0.00229655	0.000932936	7.11516e-05	0	0	0	2.64902e-05	7.04349e-05	3.72592e-05	0	3.64113e-05	0	7.19968e-05	3.6324e-05	3.54912e-05	0	0	0.00080358	0	0.00160716	0.00159138	0.000329839	0.000107762	0.000218023	0.000561751	0.000142323	0	0.000104595	8.23062e-05	7.11617e-05	0	0.0010005	0	0	0	0.00865084	0.0165376	0.00670723	0.000902901	0.000576653
OTU_13507	Bacteria	Deferribacteres	Deferribacteres	Deferribacterales	Deferribacteraceae	Mucispirillum	0	0	0	0	0	0	0	0	0	0	0	0	0	0	0	0	0	0	0	0	0	0	0	0	0	3.59208e-05	0	8.98021e-06	0	0	0	0	0	0	0	7.19321e-05	0	0	0	0	0	0	0
OTU_13518	Bacteria	Bacteroidetes	Bacteroidia	Bacteroidales	Porphyromonadaceae	Porphyromonadaceae_un	0	0	0	0	0	0	0	0	0	0	0	0	0	0	0	0	0	0	0	0	0	0	3.63385e-05	0	0	0	0	0	0	0	0	0	0	0	0	0	0	0	0	0	0	0	0
OTU_13563	Bacteria	Firmicutes	Clostridia	Clostridiales	Ruminococcaceae	Ruminococcaceae_un	0.000682545	3.59829e-05	0.000363148	0.00033337	0.000107646	0	0	0	0	0	0	0	0	0	0	0	0	0	0	0	0	0	0	0	7.32977e-05	0	0.000145349	5.46616e-05	0	0	0	0	0	0	0	0	0	0	0	0	0	0	0
OTU_13570	Bacteria	Firmicutes	Clostridia	Clostridiales	Lachnospiraceae	Lachnospiraceae_un	0	0	0	0	0	0	0	0	0	0	0	0	0	0	0	0	0	0	0	0	0	3.73608e-05	0	0	0	0	0	0	0	0	0	0	0	3.5823e-05	0	0	0	0	0	0	3.66515e-05	0	0
OTU_13583	Bacteria	Firmicutes	Clostridia	Clostridiales	Lachnospiraceae	Lachnospiraceae_un	3.59234e-05	3.59829e-05	0	0	0	0	0	0	0	0	0	0	0	0	0	0	0	0	0	0	0	0	0	0	0	3.59208e-05	7.26744e-05	2.71488e-05	0	0	0	0	0	0	0	0	0	0	0	0	0	0.000106394	0
OTU_13593	Bacteria	Firmicutes	Clostridia	Clostridiales	Ruminococcaceae	Ruminococcaceae_un	0	0	0	0	0	0	0	0	0	0	0	0	3.65778e-05	0	0	0	0	0	3.57462e-05	0	0	0	0	0	0	0	0	0	0	0	0	0	0	0	0	0	0	0	0	0	0	0	0
OTU_136	Bacteria	Bacteroidetes	Bacteroidia	Bacteroidales	Porphyromonadaceae	Barnesiella	0	0	0	0	0	7.11516e-05	0.000831773	0.000454607	0.000262199	7.04349e-05	7.54349e-05	0.0238459	0.02469	0.00750073	0.00756435	0.000935959	0.00297857	0.0309296	0.00696783	0.00484902	0.00357621	0.00358664	0.00381582	0	0	0	3.63372e-05	9.0843e-06	0.00188205	0.00132009	0.00171948	0.00083072	0.00135638	0.00454953	0.00942921	0.00186319	0.00998378	0.00778575	0.00728879	0.0246065	0.0124615	0.00842611	0.00268513
OTU_137	Bacteria	Bacteroidetes	Bacteroidia	Bacteroidales	Porphyromonadaceae	Porphyromonadaceae_un	0.00143694	0.000575726	0.000617351	0.00159277	0.00172234	0	0	0.000190608	5.71824e-05	0.000228729	0	0.00193748	0.00201178	0.000728226	0	3.59984e-05	0.000326916	0.00152612	0.000393208	0.000106724	0.000517902	0.000485691	0	0.00177222	0.00190574	0.00179604	0.00116279	0.0016592	0.0181818	0.00625304	0.00432327	0.00958604	0.0112525	0.000573169	0.00287915	0.000719321	0.00191025	0.000503108	0.0184797	0.000109039	0.000146606	0.00138313	0.000812606
OTU_13795	Bacteria	Firmicutes	Clostridia	Clostridiales	Ruminococcaceae	Clostridium IV	0	0	0	0	0	0	0	7.25193e-06	2.17558e-06	8.70231e-06	0	0	7.31556e-05	0	0	0	0	0	0	0	0	0	0	0	0	3.59208e-05	0	8.98021e-06	0	0	0	0	0	3.5823e-05	0	0	0	0	3.68121e-05	0	0	3.54648e-05	0
OTU_138	Bacteria	Firmicutes	Clostridia	Clostridiales	Clostridiales_un	Clostridiales_un	0.0012214	0.00885179	0.00159785	0.0037782	3.58822e-05	0	6.86672e-05	0.00263225	0.000806842	0.0031587	0	0.00506725	0	3.64113e-05	0	0	0	0.00195202	0	0	0	0	0	0.000325509	0.000696328	0.00445418	0.000145349	0.00140534	3.55809e-05	0	0.00275434	0.000929974	0.00137717	0.00447788	3.59893e-05	0.00122285	0.000360425	0.00194056	0.00217191	0.000109039	3.66515e-05	0.00177324	0.00130724
OTU_13802	Bacteria	Firmicutes	Bacilli	Lactobacillales	Enterococcaceae	Enterococcus	0	0	0	0	0	0	0.000137334	3.20447e-05	4.20587e-05	3.43336e-05	0	0	0	0	0	0	0	0	0	0	0	0	0	0	0	0	0	0	0	0	0	0	0	0	0	0	0	0	0	0	0	0	0
OTU_13898	Bacteria	Firmicutes	Clostridia	Clostridiales	Clostridiales_un	Clostridiales_un	0	0	0	3.70412e-05	0	0	0	0	0	0	0	0	0	0.000327702	0	0	0	3.54912e-05	0	0	0	0	0	0	0	0	0	0	0	0	0	0	0	0	0	0	0	0	0	0	0	0	0
OTU_13899	Bacteria	Firmicutes	Clostridia	Clostridiales	Ruminococcaceae	Ruminococcaceae_un	0	7.19657e-05	0.000108944	0.000222247	0.000107646	0	0	0	0	0	0	0	3.65778e-05	0	0	0	0	0	0.000214477	0	0	0	0	0	7.32977e-05	0.000107762	0	4.5265e-05	0	0	0	0	0	0	0	0	0	0	0	0	0	0	0
OTU_139	Bacteria	Firmicutes	Clostridia	Clostridiales	Ruminococcaceae	Flavonifractor	0.00301757	0.00287863	0.00308676	0.00259288	0.00391116	0.00156533	0.000103001	0.00243563	0.00114777	0.00292276	0	0.00223555	0.000731556	0.00196621	0	0.000287987	0.000145296	0.000461386	0.00264522	0.000177873	0.000690536	0.00261526	0	0.00918659	0.00743971	0.00312511	0.00777616	0.00688189	0.00419854	0.00420343	0.00404435	0.00414877	0.00412389	0.00207774	0.00356295	0.00305711	0.00385655	0.000539045	0.00154611	0.00287137	0.000696379	0.00322729	0.00406303
OTU_14	Bacteria	Bacteroidetes	Bacteroidia	Bacteroidales	Porphyromonadaceae	Porphyromonadaceae_un	0	0	0	0	0	0.00508734	0.0799286	0.0531566	0.0579159	0.043073	0.103575	0.0249131	0.0609981	0.0759566	0.0248152	0.000359984	0.0238286	0.0187978	0.0270313	0.0020989	0.0301828	0.00216693	0.0168974	0	0	0	0.000109012	2.72529e-05	0	3.47391e-05	0	1.15797e-05	1.73696e-05	0	0	0.00129478	3.60425e-05	3.59363e-05	0	0.000218079	0	3.54648e-05	0
OTU_140	Bacteria	Bacteroidetes	Bacteroidia	Bacteroidales	Porphyromonadaceae	Porphyromonadaceae_un	0.00380788	0.00287863	0.000254203	0.000851947	0.000143529	0	0	0	0	0	0	0	0	0	0	0	0	0	7.14924e-05	0	0	0	0	3.61677e-05	3.66488e-05	3.59208e-05	3.63372e-05	3.62686e-05	7.11617e-05	0	0	2.37206e-05	3.55809e-05	0.00157621	0.00133161	0	0.0099117	0	0.000147248	0.00832334	0.00230905	0.00638366	0.00533493
OTU_1401	Bacteria	Firmicutes	Clostridia	Clostridiales	Lachnospiraceae	Lachnospiraceae_un	3.59234e-05	0	0	0	3.58822e-05	0	0	2.20497e-05	6.61492e-06	2.64597e-05	0	0	3.65778e-05	0.000182057	0	3.59984e-05	0	0	3.57462e-05	0	0.000345268	3.73608e-05	0	3.61677e-05	3.66488e-05	0	0	1.82041e-05	3.55809e-05	3.47391e-05	0.00013946	6.99268e-05	8.70997e-05	0.000143292	0.000107968	0	7.20851e-05	7.18726e-05	7.36241e-05	0	0	0	0
OTU_14016	Bacteria	Firmicutes	Clostridia	Clostridiales	Ruminococcaceae	Ruminococcaceae_un	0	0	0	0	0	0	0	0	0	0	0	0	0	0	0	0	0	0	0	0	0	0	0	0	0	0	0	0	0	0	0	0	0	0	3.59893e-05	3.5966e-05	0	0	3.68121e-05	0	0	3.54648e-05	0
OTU_14068	Bacteria	Bacteroidetes	Bacteroidetes_un	Bacteroidetes_un	Bacteroidetes_un	Bacteroidetes_un	0	0	0	0	0	0	0	0	0	0	0	0	0	0	0	0	0	0	0	0	0	0	0	3.61677e-05	0	0	0	9.04192e-06	0	0	0	0	0	7.16461e-05	0	7.19321e-05	0	0	3.68121e-05	0	0	0	0
OTU_141	Bacteria	Firmicutes	Clostridia	Clostridiales	Lachnospiraceae	Lachnospiraceae_un	0.000718468	0.000647692	0.000217889	0.000222247	0.000861172	0.000391334	6.86672e-05	0.00290996	0.000995032	0.00348491	3.52175e-05	0.00130407	0.00168258	0.00247597	0.000171139	7.19968e-05	0.00326916	0.00191652	0.00303843	0.000106724	0.0129859	0.00709856	0.000181693	0.000542515	3.66488e-05	0.00111355	3.63372e-05	0.000432262	0.00117417	0.00218856	0.0086814	0.00401471	0.00492779	0.00286584	0.000935723	0.000395627	0.00140566	0.000718726	0.000552181	0.00239887	0.000329864	0.00400752	0.00155455
OTU_14132	Bacteria	Bacteroidetes	Bacteroidia	Bacteroidales	Porphyromonadaceae	Parabacteroides	0	0	0	0	0	0	0	0	0	0	0	0	0	0	0	0	0	0	0	0	0	0	0	0	0	0	0	0	0	0	0	0	0	0	0	0	0	0	0	0	0	0	0
OTU_142	Bacteria	Firmicutes	Bacilli	Lactobacillales	Lactobacillaceae	Lactobacillus	0.00165248	0	0.000108944	0.0118902	0.000753525	0	0	0	0	0	0	0	0	0	0	0	0	0	0	0	0	0	0	0.0108503	0.00175914	0.000466971	0.00232558	0.0038505	0	0	0	0	0	0	0	0	0	0	0	0	0	3.54648e-05	0
OTU_1422	Bacteria	Bacteroidetes	Bacteroidia	Bacteroidales	Bacteroidales_un	Bacteroidales_un	0	0	3.63148e-05	0	3.58822e-05	0	0	0	0	0	0	0	0	0	0	0	0	0	0	0	0	0	0	0	0	0	0	0	0	0	0	0	0	3.5823e-05	3.59893e-05	3.5966e-05	0	3.59363e-05	0.000147248	0	3.66515e-05	3.54648e-05	3.53307e-05
OTU_14232	Bacteria	Firmicutes	Clostridia	Clostridiales	Ruminococcaceae	Ruminococcaceae_un	3.59234e-05	0	0	7.40823e-05	0	0	0	7.34991e-06	2.20497e-06	8.8199e-06	0	0	0	0	0	0	0	0	0	0	0	3.73608e-05	0	0	0	0	0	0	0	0	0	0	0	0	3.59893e-05	0	0	0	0	0	0	0	0
OTU_14235	Bacteria	Bacteroidetes	Bacteroidetes_un	Bacteroidetes_un	Bacteroidetes_un	Bacteroidetes_un	0	0	0	0	0	0	0	0	0	0	0	0	0	0	0	0	0	0	0	0	0	0	0	0	0	0	3.63372e-05	9.0843e-06	0	0	0	0	0	0	0	0	0	0	3.68121e-05	0	0	3.54648e-05	0
OTU_14242	Bacteria	Firmicutes	Clostridia	Clostridiales	Ruminococcaceae	Ruminococcaceae_un	0	0	0	0	0	0	0	0	0	0	0	0	0	0	0	0	0	0	0	0	0	0	0	0	0	0	0	0	0	0	0	0	0	0	0	0	0	0	0	0	0	0	0
OTU_143	Bacteria	Firmicutes	Clostridia	Clostridiales	Lachnospiraceae	Lachnospiraceae_un	0.0044545	0.000827606	0.00363148	0.000481535	0.000107646	0	0	0.000279297	8.3789e-05	0.000335156	0	0.000335333	0.00665716	0.000109234	0	0	3.6324e-05	0.00567859	0.00589812	0	0	0	0	0.000144671	3.66488e-05	0.00043105	0.000145349	0.00018943	7.11617e-05	0.000833739	0.000627571	0.000510824	0.00045245	0.00261508	3.59893e-05	0.00035966	3.60425e-05	0.000107809	0.0324682	0.000327118	7.3303e-05	0.0139377	0.00250848
OTU_14311	Bacteria	Bacteroidetes	Bacteroidia	Bacteroidales	Porphyromonadaceae	Parabacteroides	0	0	0	0	0	0	0	0	0	0	0	0	0	0	0	0	0	0	0	0	0	0	0	0	0	0	0	0	0	0	0	0	0	0	0	0	0	0	0	0	0	0	0
OTU_14356	Bacteria	Bacteroidetes	Bacteroidia	Bacteroidales	Rikenellaceae	Alistipes	0	0	0	0	0	0	0	0	0	0	0	0.000111778	0.000146311	7.28226e-05	0	3.59984e-05	0	0	3.57462e-05	0.000177873	0.00010358	0.000281453	3.63385e-05	0	0	0	0	0	0	0	0	0	0	0	0	0	0	0	0	0	0	3.54648e-05	0
OTU_14397	Bacteria	Firmicutes	Clostridia	Clostridiales	Ruminococcaceae	Ruminococcaceae_un	0	3.59829e-05	0	3.70412e-05	0	0	0	0	0	0	0	0	0	0	0	0	0	0	0	0	0	0	0	0	0	0	0	0	0	0	0	0	0	0	0	0	0	3.59363e-05	0	0	0	0	0
OTU_144	Bacteria	Bacteroidetes	Bacteroidia	Bacteroidales	Prevotellaceae	Paraprevotella	0.00740022	0.0025188	0.00156154	0.00544505	0.00792996	0	0	0	0	0	0	0	0	0	0	0	0	0	0	0	0	0	0	0.00412311	0.00436121	0.00298143	0.00406977	0.00388388	0	0	0	0	0	0	0.000215936	0	0	0	0	0	0	0	0
OTU_145	Bacteria	Firmicutes	Clostridia	Clostridiales	Lachnospiraceae	Lachnospiraceae_un	0.00021554	0.000467777	0.000145259	0.000185206	0.000107646	3.55758e-05	0	0.00037775	0.000122219	0.0004533	0	0.000745184	0.000475511	0.00243956	0	7.19968e-05	0	0.002023	0.000321716	0	0.00597314	0.00235373	0	0	3.66488e-05	0	3.63372e-05	1.82465e-05	0.000106743	0.000243174	0.000522976	0.000290964	0.000314859	0	0	3.5966e-05	0.0019463	3.59363e-05	0.000220872	0.000327118	0.000513121	0.000212789	7.06614e-05
OTU_14551	Bacteria	Bacteroidetes	Bacteroidia	Bacteroidales	Porphyromonadaceae	Parabacteroides	0	0	0	0	0	0	0	0	0	0	0	0	0	0	0	0	0	0	0	0	0	0	0	0	0	0	0	0	0	0	0	0	0	0	0	0	0	0	0	0	0	0	0
OTU_1457	Bacteria	Firmicutes	Clostridia	Clostridiales	Lachnospiraceae	Lachnospiraceae_un	0	0	0	0	0	0	0	0	0	0	0	0	0	0	0	0	0	0	0	0	0	0	0	0	0	0	0	0	0	3.47391e-05	0	1.15797e-05	1.73696e-05	0	0	0	0	0	0	0	0	0	0
OTU_14579	Bacteria	Proteobacteria	Gammaproteobacteria	Enterobacteriales	Enterobacteriaceae	Enterobacteriaceae_un	0	0	0	0	0	0.000177879	4.15051e-05	0	0	0	0	0	0	0	0	0	0	0	0	0	0	0	0	0	0	0	0	0	0	0	0	0	0	0	0	0	0	0	0	0	0	0	0
OTU_146	Bacteria	Firmicutes	Clostridia	Clostridiales	Ruminococcaceae	Ruminococcaceae_un	0.000718468	0.00025188	0.00101681	0.0012594	0.00104058	0	0	0.000548097	0.000171473	0.000650673	3.52175e-05	0.00104326	0.000548667	0.000618992	0	0	0.000145296	0.00060335	0.000321716	0.000355745	0.000414322	0.000112082	0	0.00188072	0.000439786	0.000574733	0.000944767	0.000960001	0.000106743	0.000660043	0.000313786	0.00036019	0.000383393	0.000250761	0.000863744	0.000323694	0.000252298	0.000754663	3.68121e-05	0.000363465	3.66515e-05	0.000567436	0.000247315
OTU_1467	Bacteria	Firmicutes	Clostridia	Clostridiales	Lachnospiraceae	Lachnospiraceae_un	0	0	0	0	0	0	0	7.25193e-06	2.17558e-06	8.70231e-06	0	0	3.65778e-05	0	0	0	0	0	3.57462e-05	0	3.45268e-05	0	0	0	0	0	0	0	0	0	0	0	0	0	0	0	0	0	0	0	0	0	3.53307e-05
OTU_147	Bacteria	Firmicutes	Clostridia	Clostridiales	Ruminococcaceae	Ruminococcaceae_un	0.00147286	0.00151128	0.000581036	0.000814905	0.00147117	0	3.43336e-05	0.000627868	0.000203987	0.000746398	3.52175e-05	0.000149037	0.000365778	0.000473347	0	0.000143994	0	0.000106474	0.000965147	0	0.000379795	0	0	0.000361677	0.000366488	0.00179604	0.000581395	0.0007764	0.000604875	0.000173696	0.00122028	0.000666283	0.000696987	0.000322407	0.000359893	3.5966e-05	0.000756893	0.000718726	0.000552181	0.000218079	0.000256561	0.000673831	0.000141323
OTU_14712	Bacteria	Firmicutes	Erysipelotrichia	Erysipelotrichales	Erysipelotrichaceae	Erysipelotrichaceae_un	0	0	0	0	0	0	0	0	0	0	0	0	0	3.64113e-05	0	0	7.2648e-05	0	0	0	0	0	0	0	0	0	0	0	0	0	0	0	0	0	0	0	0	0	0	0	0	0	0
OTU_14741	Bacteria	Bacteroidetes	Bacteroidetes_un	Bacteroidetes_un	Bacteroidetes_un	Bacteroidetes_un	0	0	0	0	0	0	0	0	0	0	0	0	0	0	0	0	0	0	0	0	0	0	0	3.61677e-05	0	0	0	9.04192e-06	0	0	0	0	0	3.5823e-05	3.59893e-05	3.5966e-05	0	3.59363e-05	0	0	0	0	0
OTU_148	Bacteria	Firmicutes	Clostridia	Clostridiales	Lachnospiraceae	Lachnospiraceae_un	0.000610698	0.00075564	0.000399463	0.00129644	0.000645879	0	0	0.00110131	0.000330394	0.00132157	0	0.000186296	0.00190204	0.00371395	0	0	0	0.00390403	0.000643432	0	0.000414322	0.00194276	0	0.000361677	0.000183244	0.000323287	0.000327035	0.000298811	0.021562	6.94782e-05	0	0.00721049	0.010781	7.16461e-05	0.000215936	0.000287728	0	0.000107809	0.00018406	3.63465e-05	0	0.000319183	0
OTU_14857	Bacteria	Firmicutes	Clostridia	Clostridiales	Ruminococcaceae	Ruminococcaceae_un	0	7.19657e-05	3.63148e-05	0	0	0	0	0	0	0	0	0	0	3.64113e-05	0	0	0	0	7.14924e-05	0	0.00010358	0	0	0	0	0	0	0	0	0	0	0	0	0	0	0	3.60425e-05	0	0	0	0	0	0
OTU_149	Bacteria	Firmicutes	Bacilli	Lactobacillales	Streptococcaceae	Streptococcus	3.59234e-05	7.19657e-05	3.63148e-05	0	0	0	0.000412003	0.000405934	0.000267042	0.00044486	0.000211305	0.000223555	0.000475511	0.000182057	3.42278e-05	0.000179992	0.000508536	0.000141965	0	3.45268e-05	0	0	0	7.23353e-05	0	3.59208e-05	0	2.7064e-05	0.00042697	0.000312652	0.000104595	0.000281406	0.000265783	0	0	0.000215796	0.000216255	0.000431236	3.68121e-05	0.000472504	0.000256561	0.000319183	0.000247315
OTU_1491	Bacteria	Deferribacteres	Deferribacteres	Deferribacterales	Deferribacteraceae	Mucispirillum	0	0.000107949	0	0	0	0	0	0	0	0	0	0	0	0	0	0	0	0	0	0	0	0	0	3.61677e-05	0	3.59208e-05	0.000145349	5.43593e-05	0	0	3.48651e-05	1.16217e-05	1.74325e-05	0	3.59893e-05	0.000143864	0	7.18726e-05	3.68121e-05	7.26929e-05	3.66515e-05	0	0
OTU_14999	Bacteria	Firmicutes	Clostridia	Clostridiales	Lachnospiraceae	Lachnospiraceae_un	0	0	0	0	0	0	0	0	3.52796e-05	8.8199e-06	0	0	0	0	0	0	0	0	0	0	0	0	0	0	0	0	0	0	0	0	0	0	0	0	3.59893e-05	0	0	0	3.68121e-05	0	0	0	0
OTU_15	Bacteria	Bacteroidetes	Bacteroidia	Bacteroidales	Bacteroidales_un	Bacteroidales_un	0.0122858	0.00870786	0.0153975	0.0110012	0.00495174	0.000391334	0.00374236	0.0131375	0.0118632	0.00887643	0.0344427	0.0202318	0.029628	0.0175138	0.00280668	0.00273588	0.00497639	0.0209628	0.0152279	0.00366418	0.0104322	0.0120675	0.00893928	0.00868024	0.0108481	0.0051726	0.00922965	0.00848264	0.0176481	0.00983117	0.0103898	0.012623	0.0137396	0.00530181	0.00615418	0.00107898	0.0137322	0.0122543	0.0109332	0.0188638	0.00824659	0.00883073	0.00780808
OTU_150	Bacteria	Bacteroidetes	Bacteroidia	Bacteroidales	Porphyromonadaceae	Porphyromonadaceae_un	0.00204763	0.000611709	0.000544722	0.00122236	0.000322939	0.000177879	0	0.000468439	0.000192045	0.000555083	3.52175e-05	0.00596147	0.0072424	0.00236673	0	0.000395983	0.000290592	0.000993754	0.00142985	7.11491e-05	0.00075959	0.000597773	0	0.0011212	0.000806274	0.000682496	0.00138081	0.000997695	0.00231276	0.000937956	0.000418381	0.00122303	0.00136557	0.00114634	0.00251925	0.000287728	0.000324383	0.00305459	0.00143567	0.00123578	0.0012828	0.00202149	0.00261447
OTU_1501	Bacteria	Bacteroidetes	Bacteroidia	Bacteroidales	Bacteroidaceae	Bacteroides	0	0	0	0	0	0	0	0	0	0	0	0	0	0	0	0	0	0	0	0	0	0	0	0	0	0	0	0	0	0	0	0	0	0	0	0	0	0	0	0	0	0	0
OTU_15016	Bacteria	Bacteroidetes	Bacteroidetes_un	Bacteroidetes_un	Bacteroidetes_un	Bacteroidetes_un	0	0	0	0	0	0	0	0	0	0	0	0	0	0	0	0	0	0	0	0	0	0	0	0	0	3.59208e-05	0	8.98021e-06	0	0	6.97301e-05	2.32434e-05	3.48651e-05	3.5823e-05	0	0	0	3.59363e-05	3.68121e-05	0	3.66515e-05	0	0
OTU_15066	Bacteria	Firmicutes	Clostridia	Clostridiales	Lachnospiraceae	Lachnospiraceae_un	0	0	0	3.70412e-05	3.58822e-05	0	0	0	0	0	0	0	0	7.28226e-05	0	0	0	0	0	0	0	0	0	0	0	0	0	0	0	0	0	0	0	0	0	0	0	0	3.68121e-05	0	0	3.54648e-05	0
OTU_151	Bacteria	Bacteroidetes	Bacteroidia	Bacteroidales	Porphyromonadaceae	Barnesiella	0	0	0	0	0	0	0	0	0	0	0	0	0	0	0	0	0	0.0204784	0	3.867e-05	0	0	0	0	0	0	0	0	0	0	0	0	0	0	0	0	3.60425e-05	0	0	0	0	0	3.53307e-05
OTU_15137	Bacteria	Bacteroidetes	Bacteroidia	Bacteroidales	Rikenellaceae	Alistipes	0	0	0	0	0	0	0	0	0	0	0	0	3.65778e-05	0	0	0	0	3.54912e-05	0	0	3.45268e-05	0	0	0	0	0	0	0	0	0	0	0	0	0	0	0	0	0	0	0	0	0	0
OTU_15140	Bacteria	Proteobacteria	Epsilonproteobacteria	Campylobacterales	Helicobacteraceae	Helicobacter	0	0	0	0	0	0	0	0	0	0	0	0	0	0	0	0	0	0	3.57462e-05	0	0	0	0	0	0	0	0	0	0	0	3.48651e-05	1.16217e-05	1.74325e-05	0	0	0	0	0	0	0	0	3.54648e-05	0
OTU_15148	Bacteria	Deferribacteres	Deferribacteres	Deferribacterales	Deferribacteraceae	Mucispirillum	0	0	0	0	0	0	0	0	0	0	0	0	0	0	0	0	0	0	0	0	0	0	0	0	0	0	0	0	0	0	0	0	0	3.5823e-05	0	0.000107898	0	0	3.68121e-05	7.26929e-05	7.3303e-05	0	0
OTU_15176	Bacteria	Firmicutes	Clostridia	Clostridiales	Lachnospiraceae	Lachnospiraceae_un	0	0	0	0	0	0	0	0	0	0	0	0	0	0	0	0	0	0	0	0	0	0	0	3.61677e-05	3.66488e-05	0.000466971	0.000109012	0.0001622	0	0	0	0	0	0	0	0	0	0	0	0	0	0	0
OTU_152	Bacteria	Bacteria_un	Bacteria_un	Bacteria_un	Bacteria_un	Bacteria_un	0.00183209	0.000611709	7.26296e-05	0.00133348	0.000179411	0	0.000103001	0.00337626	0.00103863	0.00405151	0	0.00126681	0.00424302	0.00589863	0	3.59984e-05	0.00661097	0.00663685	0.00418231	0.000249022	0.000932224	0.000186804	0	3.61677e-05	0	7.18417e-05	0.000145349	6.33395e-05	0	0	0	0	0	0	0	0	0	0	3.68121e-05	0	0	0	0
OTU_15285	Bacteria	Bacteria_un	Bacteria_un	Bacteria_un	Bacteria_un	Bacteria_un	0	0	0	3.70412e-05	0.000107646	0	0	0	0	0	0	0	0	0	0	0	0	0	0	0	0	0	0	0	0	0	0	0	0	0	0	0	0	0	0	0	0	0	0	0	0	0	0
OTU_153	Bacteria	Bacteria_un	Bacteria_un	Bacteria_un	Bacteria_un	Bacteria_un	0.000287387	0.00050376	0	0.000185206	0.00121999	0	0	0	0	0	0	0	0	0	0	0	0	0	0	0	0	0	0	0.00108503	0.00183244	0.00894429	0.0134811	0.00633572	0	0	0	0	0	0	0	0	0	0	0	0	0	0	0
OTU_1531	Bacteria	Proteobacteria	Gammaproteobacteria	Enterobacteriales	Enterobacteriaceae	Enterobacteriaceae_un	0	0	0	0	0	0	0	0.000124905	0.000192375	0	0.000669132	0	0	0	3.42278e-05	0	0	0	0	0	0	0	7.26771e-05	0	0	0	0	0	0	0	0	0	0	0	0	0	0	0	0	0	0	0	0
OTU_15325	Bacteria	Firmicutes	Bacilli	Lactobacillales	Enterococcaceae	Enterococcus	0	0	0	0	0	0	3.52175e-05	8.5761e-06	0	9.18806e-06	0	0	0	0	0	0	0	0	0	0	0	0	0	0	0	0	0	0	0	0	0	0	0	0	0	0	0	0	0	0	0	0	0
OTU_154	Bacteria	Firmicutes	Clostridia	Clostridiales	Lachnospiraceae	Lachnospiraceae_un	0.00908862	0.00507358	0.0076261	0.00637108	0.00505938	7.11516e-05	0	0.000947674	0.00030209	0.00113721	0	0	0	0	0	0.000251989	0	3.54912e-05	0	0	0	0	0	3.61677e-05	0	0.00143683	0.000181686	0.000413672	0.000249066	6.94782e-05	0.00146433	0.000594292	0.000766906	0	0.00205139	3.5966e-05	0.000108128	0	3.68121e-05	3.63465e-05	0	0	0
OTU_15408	Bacteria	Bacteroidetes	Bacteroidia	Bacteroidales	Porphyromonadaceae	Parabacteroides	0	0	0	0	0	0	0	0	0	0	0	0	0	0	0	0	0	0	0	0	0	0	0	0	0	0	0	0	0	0	0	0	0	0	0	0	0	0	0	0	0	0	0
OTU_15475	Bacteria	Bacteroidetes	Bacteroidia	Bacteroidales	Porphyromonadaceae	Porphyromonadaceae_un	0	0	0	7.40823e-05	0	0	0	0	0	0	0	0	0	3.64113e-05	0	0	3.6324e-05	0	3.57462e-05	0	0	0	0	0	0	0	0	0	0	0	0	0	0	0	0	3.5966e-05	0	0	0	0	0	0	0
OTU_155	Bacteria	Bacteroidetes	Bacteroidia	Bacteroidales	Rikenellaceae	Alistipes	0.000682545	0.000323846	0.000544722	0.00122236	0.000717643	0	0	0	0	0	0	0	0	0.00171133	0	0	0	0	0.000142985	0	0	0	0	0.000506347	0.000916221	0.000395129	0.000436047	0.000563436	0.00295321	0.001598	0.00177812	0.00210978	0.00227561	0.00161204	0.00125963	0.00240973	0.0026311	0.00413268	0.000920302	0	0	0.00265986	0
OTU_156	Bacteria	Firmicutes	Clostridia	Clostridiales	Ruminococcaceae	Ruminococcaceae_un	0.000359234	0.000215897	0.000363148	0.000592658	0.000107646	0	0	0.000399346	0.000119804	0.000479215	0	0.00096874	0.00124364	0.000873871	0	0	0.00123502	0.000816298	0.00210903	0.00117396	0.000448849	0.000784577	0	0.000325509	7.32977e-05	7.18417e-05	0.000218023	0.000172168	0	0	3.48651e-05	1.16217e-05	1.74325e-05	0	0	3.5966e-05	0	0	0	0	0	0	0
OTU_157	Bacteria	Bacteroidetes	Bacteroidia	Bacteroidales	Rikenellaceae	Alistipes	0.00402342	0.00338239	0.000980499	0.00214839	0.00111235	0	0	0	0	0	0	0	0	0	0	0	0	0	0	0	0	0	0	0.00159138	0.00274866	0.00147275	0.00199855	0.00195284	7.11617e-05	0	0.000313786	0.000128316	0.000156893	0	7.19787e-05	0	0.000252298	0	0.000441745	0.00250791	0	0.000248253	3.53307e-05
OTU_15729	Bacteria	Bacteroidetes	Bacteroidetes_un	Bacteroidetes_un	Bacteroidetes_un	Bacteroidetes_un	0	0	0	0	0	0	0	0	0	0	0	0	0	0	0	0	0	0	0	0	0	0	0	0	0	0	0	0	0	0	0	0	0	0	0	0	3.60425e-05	0	3.68121e-05	0	0	0	0
OTU_15736	Bacteria	Firmicutes	Clostridia	Clostridiales	Ruminococcaceae	Ruminococcaceae_un	3.59234e-05	0	0	0	0	0	0	0	0	0	0	3.72592e-05	0	0	0	0	0	0	3.57462e-05	0	0	0	0	0	0	0	0	0	0	0	0	0	0	0	0	0	3.60425e-05	0	0	0	0	0	0
OTU_15776	Bacteria	Firmicutes	Clostridia	Clostridiales	Ruminococcaceae	Ruminococcaceae_un	0	0	0	0	0	0	0	0	0	0	0	0	0	0	0	0	0	0	0	0	0	0	0	0	0	0	0	0	0	0	0	0	0	0	7.19787e-05	0	0	0	7.36241e-05	0	0	0	0
OTU_158	Bacteria	Bacteroidetes	Bacteroidia	Bacteroidales	Prevotellaceae	Prevotellaceae_un	0.00312534	0.00187111	0.000472092	0.00318554	0.00358822	0	0	0	0	0	0	0	0	0	0	0	0	0	0	0	0	0	0	0.000795689	0.00124606	0.000754337	0.00203488	0.00120774	3.55809e-05	0	3.48651e-05	2.3482e-05	1.77904e-05	0.000322407	0	0	0.00428906	7.18726e-05	0	0	0	7.09295e-05	0.000105992
OTU_15829	Bacteria	Firmicutes	Clostridia	Clostridiales	Clostridiales_un	Clostridiales_un	0.000179617	7.19657e-05	0	0	0.000322939	0	0	0	0	0	0	0	0	0	0	0	0	0	0	0	0	0	0	0.000108503	0.000183244	0	0	7.29368e-05	0	0	0	0	0	0	0	0	0	0	0	0	0	0	0
OTU_1583	Bacteria	Firmicutes	Clostridia	Clostridiales	Ruminococcaceae	Ruminococcaceae_un	3.59234e-05	0	0	0	0	0	0	7.34991e-06	2.20497e-06	8.8199e-06	0	0	0	0	0	0	0	0	0	3.55745e-05	3.45268e-05	0	0	0	0	0	0	0	0	0	0	0	0	0	0	0	0	0	0	0	0	0	0
OTU_15860	Bacteria	Firmicutes	Clostridia	Clostridiales	Lachnospiraceae	Lachnospiraceae_un	0	0	0	0	0	0	0	0	0	0	0	0	0	0.000109234	0	0	0	0	0	0	0	0	0	0	0	0	0	0	0	0	0	0	0	0	0	0	0	0	0	0	0	0	0
OTU_15867	Bacteria	Firmicutes	Clostridia	Clostridiales	Lachnospiraceae	Lachnospiraceae_un	0	0	0	0	0	3.55758e-05	0	7.41162e-06	1.11174e-05	8.89395e-06	0	0	7.31556e-05	0	0	0	0.000108972	0	0	0	3.45268e-05	0	0	0	0	0	0	0	7.11617e-05	0	0	2.37206e-05	3.55809e-05	0	0	0	0	0	0	3.63465e-05	0	0	0
OTU_15893	Bacteria	Bacteroidetes	Bacteroidia	Bacteroidales	Porphyromonadaceae	Porphyromonadaceae_un	0	0	0	0	0	0	3.43336e-05	7.15283e-06	1.07292e-05	8.5834e-06	0	0	0	0	0	0	0	0	0	0	0	3.73608e-05	0	0	0	0	0	0	0	0	0	0	0	0	0	0	0	0	0	0	0	0	0
OTU_159	Bacteria	Firmicutes	Firmicutes_un	Firmicutes_un	Firmicutes_un	Firmicutes_un	0.00740022	0.0065129	0.000944184	0.00274105	0.000394704	0	0	0.00015229	4.56871e-05	0.000182749	0	0	0.00102418	0	0	7.19968e-05	0	0.000851789	0.00121537	0	0	0.000336247	0	0.000831856	0.00128271	0	0.00152616	0.000910182	0	0	0	0	0	0	0	0	0	0	0	0	0	3.54648e-05	0
OTU_15991	Bacteria	Firmicutes	Clostridia	Clostridiales	Lachnospiraceae	Roseburia	0	0	0	0	0	0	0	0	0	0	0	0	0	0	0	3.59984e-05	0	0	0	3.55745e-05	0	0	0	0	0.000109946	0	0	2.74866e-05	0	0	0	0	0	0	0	3.5966e-05	0	0	0	0	0	7.09295e-05	0
OTU_16	Bacteria	Proteobacteria	Epsilonproteobacteria	Campylobacterales	Helicobacteraceae	Helicobacter	0	0.000179914	3.63148e-05	0	7.17643e-05	0.0159024	0	0.00511253	0.00631936	0.00532504	0.00405001	3.72592e-05	0	0	0.00219058	0.00547176	0	0	0.000250223	0.0752401	0.0700242	0	0	0.00115737	0.000219893	0.00140091	0.00116279	0.00098524	0.0076143	0.00569721	0.0116101	0.0083072	0.00865364	0.0212072	0.0116246	0.0201614	0.00306362	0.0132964	0.00298178	0.00588813	0.0135244	0.0123772	0.0192906
OTU_160	Bacteria	Bacteroidetes	Bacteroidia	Bacteroidales	Porphyromonadaceae	Porphyromonadaceae_un	0.00197579	0.000791623	0.00334096	0.00551913	0.00290646	3.55758e-05	0.00381103	0.000976794	0.00125469	0.00117215	0	0.00108052	7.31556e-05	0.000327702	0.000205367	3.59984e-05	0.00145296	0.00106474	0.000357462	0.000177873	0.000241688	0.00339984	0.0203496	0.00300192	0.00538738	0.00186788	0.0028343	0.00327287	0	0	0	0	0	0	0	0	0	0	0	0	0	0	0
OTU_16000	Bacteria	Proteobacteria	Gammaproteobacteria	Enterobacteriales	Enterobacteriaceae	Proteus	0	0	0	0	0	0	0	8.80437e-05	0.000132066	0	0.000528262	0	0	0	0	0	0	0	0	0	0	0	0.000109016	0	0	0	0	0	0	0	0	0	0	0	0	0	0	0	0	0	0	3.54648e-05	0
OTU_16018	Bacteria	Firmicutes	Clostridia	Clostridiales	Ruminococcaceae	Flavonifractor	0	0	0	0	0	0	0	0	0	0	0	3.72592e-05	0	0	0	3.59984e-05	0	0	0	0	0	0	0	0	0	0	0	0	0	0	0	0	0	0	0	0	3.60425e-05	0	0	0	0	0	0
OTU_16030	Bacteria	Proteobacteria	Gammaproteobacteria	Enterobacteriales	Enterobacteriaceae	Enterobacteriaceae_un	0	0	0	0	0	0.000142303	0	0	4.66932e-05	0	0	0	0	0	0	0	0	0	0	0	0	0	0	0	0	0	0	0	0	0	0	0	0	0	0	0	0	0	0	0	0	0	0
OTU_16064	Bacteria	Bacteroidetes	Bacteroidia	Bacteroidales	Rikenellaceae	Alistipes	0	0	0	0	0	0	0	7.34991e-06	2.20497e-06	8.8199e-06	0	3.72592e-05	0.000109733	0	0	0	0	0	0	7.11491e-05	0	0	0	0	0	0	0	0	0	0	0	0	0	0	0	0	0	0	0	0	0	0	0
OTU_161	Bacteria	Firmicutes	Clostridia	Clostridiales	Ruminococcaceae	Ruminococcaceae_un	0	0	0	3.70412e-05	0	0	0	0	0	0	0	0	0	3.64113e-05	0	0	0	0	3.57462e-05	0	0	0	0	0	0	0	0	0	0.000355809	0.00104217	0.000104595	0.000500859	0.000573384	0.00286584	0.0023753	3.5966e-05	0	0	0.00283453	0.000436157	3.66515e-05	0.00177324	0.00289712
OTU_16182	Bacteria	Firmicutes	Clostridia	Clostridiales	Ruminococcaceae	Ruminococcaceae_un	0	3.59829e-05	0	0	0	0	0	0	0	0	0	3.72592e-05	3.65778e-05	0	0	0	3.6324e-05	0	0	0	0	0	0	0	3.66488e-05	3.59208e-05	0	1.81424e-05	3.55809e-05	0	3.48651e-05	2.3482e-05	1.77904e-05	7.16461e-05	0	0	3.60425e-05	0	0	3.63465e-05	0	0	0
OTU_162	Bacteria	Firmicutes	Clostridia	Clostridiales	Lachnospiraceae	Lachnospiraceae_un	0.000790315	0.000179914	0.000363148	0	0.000538232	0	0	0.000630918	0.000189275	0.000757101	0	0	0	3.64113e-05	0	3.59984e-05	0	7.09824e-05	0.00028597	0.00124511	0.00220972	3.73608e-05	0	0.000108503	0	0.00280182	0.00105378	0.000991027	0	0.000451608	0.000557841	0.000336483	0.000278921	0.000214938	0	0	0.00014417	7.18726e-05	0	0	0	0.000248253	0.000141323
OTU_16207	Bacteria	Proteobacteria	Gammaproteobacteria	Enterobacteriales	Enterobacteriaceae	Enterobacteriaceae_un	0	0	0	0	0	0.000106727	3.26853e-05	0	0	2.66818e-05	0	0	0	0	0	0	0	0	0	0	0	0	0	0	0	0	0	0	0	0	0	0	0	0	0	0	0	0	0	0	0	0	0
OTU_1625	Bacteria	Firmicutes	Clostridia	Clostridiales	Ruminococcaceae	Ruminococcaceae_un	0.000323311	0.000107949	7.26296e-05	0.000518576	0.000143529	0	0	0	0	0	0	0	0	0	0	0	0	0	0	0	0	0	0	7.23353e-05	0	0	0.000109012	4.53367e-05	0	0	0	0	0	0	0	0	0	0	0	0	0	0	0
OTU_16286	Bacteria	Firmicutes	Clostridia	Clostridiales	Lachnospiraceae	Lachnospiraceae_un	3.59234e-05	0	0	0	0	0	0	0	0	0	0	0	0	0	0	0	0	0	0	0	0	0	0	0.000108503	0	0.000107762	0	5.40664e-05	0	0	0	0	0	0	0	0	0	0	0	0	0	0	0
OTU_163	Bacteria	Bacteroidetes	Bacteroidetes_un	Bacteroidetes_un	Bacteroidetes_un	Bacteroidetes_un	0.000251464	0.000899572	7.26296e-05	0.00096307	0.000394704	0	0	0	0	0	0	0	0	0	0	0	0	0	3.57462e-05	0	0	0	0	0.000542515	7.32977e-05	0.000287367	0.000363372	0.000316638	0.0014944	0.00170222	0.000418381	0.001205	0.0010603	0.000967222	0.000287915	0.000503525	0	0.00150933	0.000846678	0.000835968	0.000513121	0.00170231	0.00130724
OTU_16389	Bacteria	Firmicutes	Clostridia	Clostridiales	Lachnospiraceae	Lachnospiraceae_un	0	0	0	0	0	0	0	0	0	0	0	0	0	0	0	0	0	0	0	0	0	0	0	0	0	0	0	0	0	3.47391e-05	0	1.15797e-05	1.73696e-05	0	3.59893e-05	0	3.60425e-05	0	3.68121e-05	0	0	0	0
OTU_164	Bacteria	Firmicutes	Erysipelotrichia	Erysipelotrichales	Erysipelotrichaceae	Allobaculum	0.00222725	0.000143931	0.000508407	0.00496351	0.00118411	0	0	0	0	0	0	0	0	0	0	0	0	0	0	0	0	0	0	0.00329126	0.0046544	0.000754337	0.00109012	0.00244753	0	0	0	0	0	0	0	0	0	0	0	0.000363465	3.66515e-05	3.54648e-05	0
OTU_16429	Bacteria	Proteobacteria	Gammaproteobacteria	Enterobacteriales	Enterobacteriaceae	Enterobacteriaceae_un	0	0	0	0	0	0	0	0	6.39253e-05	4.44697e-05	0	0	0	0	0	0	0	0	0	0	0	0	0	0	0	0	0	0	0	0	0	0	0	0	0	0	0	0	0	0	0	0	0
OTU_16445	Bacteria	Firmicutes	Clostridia	Clostridiales	Ruminococcaceae	Ruminococcaceae_un	0	0.000107949	0	3.70412e-05	3.58822e-05	0	0	0	0	0	0	0	3.65778e-05	0	0	0	0	0	3.57462e-05	0	0	0	0	0	0	0	3.63372e-05	9.0843e-06	0	0	0	0	0	0	0	0	0	0	0	0	0	0	0
OTU_1645	Bacteria	Bacteroidetes	Bacteroidia	Bacteroidales	Bacteroidaceae	Bacteroides	0	0	0	0	0	0	0	0	0	0	0	0	0	0	0	0	0	0	0	0	0	0	0	0	0	0	0	0	0	0	0	0	0	0	0	0	3.60425e-05	0	0	0	0	0	0
OTU_16496	Bacteria	Firmicutes	Clostridia	Clostridiales	Lachnospiraceae	Lachnospiraceae_un	0	0	0	0	0	0	0	1.45039e-05	4.35116e-06	1.74046e-05	0	0	0	0	0	0	0	0	0	0	0.000172634	0	0	0	0	0	0	0	0	0	0	0	0	0	0	0	0	0	0	0	0	0	0
OTU_165	Bacteria	Firmicutes	Clostridia	Clostridiales	Ruminococcaceae	Butyricicoccus	0.000323311	7.19657e-05	0.000290518	7.40823e-05	0.000251175	0	0	7.29112e-05	2.18734e-05	8.74935e-05	0	3.72592e-05	3.65778e-05	0.000218468	0	0	0	0.000212947	0.000107239	0	0.00010358	7.47217e-05	0	0.000108503	0.000256542	0.000107762	0.000109012	0.000145455	0.00170788	0.000979643	0.00610139	0.00586857	0.00586857	0.000107469	0.000215936	0	0	0.000107809	0.000331309	0.00150885	0.00118326	0.00110639	0.00213533
OTU_16512	Bacteria	Firmicutes	Clostridia	Clostridiales	Lachnospiraceae	Lachnospiraceae_un	0	0	0	0	0	0	0	7.25193e-06	2.17558e-06	8.70231e-06	0	0	0	0.000109234	0	0	0	3.54912e-05	3.57462e-05	0	3.45268e-05	0	0	0	0	0	0	0	0	0	0	0	0	0	0	0	0	0	0	0	0	0	0
OTU_166	Bacteria	Bacteroidetes	Bacteroidia	Bacteroidales	Porphyromonadaceae	Porphyromonadaceae_un	7.18468e-05	7.19657e-05	3.63148e-05	0.000185206	0	3.55758e-05	0	0.00011031	4.19871e-05	0.000132373	0	0.00119229	0.00113391	0	0	7.19968e-05	0	0.000141965	3.57462e-05	3.55745e-05	3.45268e-05	0.000261526	3.63385e-05	0.000180838	0	7.18417e-05	0.000145349	9.95072e-05	0.00370041	0.00298756	0.0101109	0.00559961	0.00654922	0.000107469	0.00683798	3.5966e-05	7.20851e-05	0.000107809	0.00677342	0.0119943	0.00157602	7.09295e-05	0.000211984
OTU_16663	Bacteria	Proteobacteria	Gammaproteobacteria	Enterobacteriales	Enterobacteriaceae	Enterobacteriaceae_un	0	0	0	0	0	0	3.43336e-05	5.1404e-05	8.52224e-05	8.5834e-06	0.00028174	0	0	0	0	3.59984e-05	0	0	0	0	0	0	0	0	0	0	0	0	0	0	0	0	0	0	0	0	0	0	0	0	0	0	0
OTU_167	Bacteria	Firmicutes	Clostridia	Clostridiales	Lachnospiraceae	Lachnospiraceae_un	0.000610698	0.000827606	0.000689981	0.000592658	0.000538232	0.000142303	0	0.000322467	0.000132316	0.000386961	0	0.000558888	0.000877867	0.000400524	0	0.000179992	0	0.00177456	0.000428954	0	0.00189897	0.00250318	0	0.000868024	0.000439786	0.000898021	0.000545058	0.000687722	0	0.000416869	0.000313786	0.000243552	0.000208435	0.000143292	3.59893e-05	7.19321e-05	0	0.000179682	7.36241e-05	0.000109039	0.000109955	0.000425577	0.000105992
OTU_16704	Bacteria	Bacteroidetes	Bacteroidia	Bacteroidales	Porphyromonadaceae	Parabacteroides	0.000287387	0	0	3.70412e-05	0	0	0	0	0	0	0	0	0	0	0	0	0	0	0	0	0	0	0	0	0	0	0	0	0	0	0.000453246	0.000151082	0	0	0	0	0	0	0	0	0	0	0
OTU_16719	Bacteria	Proteobacteria	Proteobacteria_un	Proteobacteria_un	Proteobacteria_un	Proteobacteria_un	0	0	0	0	0	0	0	0	0	0	0	0	0	0	0	0	0	0	0	0	0	0	0	0	0	0	0	0	0	0	0	0	0	0	0	0	0	0	0	0	0	0	0
OTU_1676	Bacteria	Firmicutes	Clostridia	Clostridiales	Ruminococcaceae	Ruminococcaceae_un	3.59234e-05	0	0	0	0	0	0	0	0	0	0	0	0	0	0	0	0	0	0	0	0	0	0	0	0	0	0	0	0	0	0	0	0	0	0	0	0	0	0	0	0	0	3.53307e-05
OTU_16797	Bacteria	Proteobacteria	Deltaproteobacteria	Deltaproteobacteria_un	Deltaproteobacteria_un	Deltaproteobacteria_un	0	3.59829e-05	0	0	0	0	0	0	0	0	0	0	0	0	0	0	0	0	0	0	0	0	0	0	0	0	0	0	0	0	0	0	0	0	0	3.5966e-05	0	0	0	0	0	0	0
OTU_168	Bacteria	Firmicutes	Clostridia	Clostridiales	Lachnospiraceae	Lachnospiraceae_un	0.000682545	0.00219496	0.000290518	0.000666741	0.00107646	0.000106727	0	0.000131798	6.62211e-05	0.000158157	0	0.00134133	0.000804711	0.00054617	0	0	0	0.00110023	0.000965147	0	0.000725063	0	0	0.000976527	0.000696328	0.00484931	0.00167151	0.00204842	7.11617e-05	3.47391e-05	0.00135974	0.000488546	0.000697238	0.000501522	0.000107968	7.19321e-05	0	0.000467172	0.000515369	3.63465e-05	7.3303e-05	0.000319183	0.000282646
OTU_16850	Bacteria	Firmicutes	Clostridia	Clostridiales	Lachnospiraceae	Lachnospiraceae_un	0	0	0	0	0	0	0	0	0	0	0	0	0	0	0	0	0	0	0.000643432	0	0	0	0	0	0	0	0	0	0	0	0	0	0	0	0	0	0	0	0	0	0	0	0
OTU_16856	Bacteria	Bacteroidetes	Bacteroidia	Bacteroidales	Porphyromonadaceae	Porphyromonadaceae_un	0.000143694	0	0	7.40823e-05	0	0	0	0	0	0	0	0	0	0	0	0	0	0	0	0	0	0	0	0	0	0	3.63372e-05	9.0843e-06	0	0	0	0	0	0	0	0	0	0	0	0	0	0	0
OTU_1687	Bacteria	Bacteroidetes	Bacteroidetes_un	Bacteroidetes_un	Bacteroidetes_un	Bacteroidetes_un	0	0	0	0	0	0	0	0	0	0	0	0	0	0	0	0	0	0	0	0	0	0	0	0	3.66488e-05	0	0	9.16221e-06	0	0	0	0	0	0	0	3.5966e-05	0	0	3.68121e-05	0	0	0	0
OTU_169	Bacteria	Firmicutes	Clostridia	Clostridiales	Ruminococcaceae	Ruminococcaceae_un	0.0012214	0.000791623	0.000399463	0.000370412	0.000681761	0	0	0.000225594	6.76781e-05	0.000270712	0	0.00149037	0.00160942	0.00152927	0	0	0.000472212	0.000532368	0.00028597	0	0.000138107	0	0	0.00061485	0.000329839	0.000323287	0.00065407	0.000480512	7.11617e-05	0.000347391	0.000104595	0.000174383	0.000209276	0.000465699	0.000251925	0.000323694	0.00115336	0.000251554	0.000257685	0.000545197	0.000109955	0.000141859	0.000176653
OTU_16917	Bacteria	Firmicutes	Bacilli	Lactobacillales	Enterococcaceae	Enterococcus	0	0	0	0	0	0	0.000103001	2.40335e-05	3.70159e-05	2.57502e-05	0	0	0	0	0	0	0	0	0	0	0	0	0	0	0	0	0	0	0	0	0	0	0	0	0	0	0	0	0	0	0	0	0
OTU_16929	Bacteria	Bacteria_un	Bacteria_un	Bacteria_un	Bacteria_un	Bacteria_un	0	0.000179914	0	0	0.000143529	0	0	0	0	0	0	0	0	0	0	0	0	0	0	0	0	0	0	0	0	0	0	0	0	0	0	0	0	0	0	0	0	0	0	0	0	0	0
OTU_17	Bacteria	Bacteroidetes	Bacteroidia	Bacteroidales	Porphyromonadaceae	Odoribacter	0.000862162	0.0145731	0.00170679	0.0105197	0.013994	2.55758e-05	0	0	0	0	7.11516e-06	0.000167259	0.000116578	0.000182057	0.000334518	8.65778e-05	0.000245296	3.54912e-05	0.00135836	0	0	7.47217e-05	0	0.00376144	0.00260207	0.0113151	0.0108285	0.00712676	0.00138765	0.0146599	0.0335275	0.016525	0.0174576	0.0305212	0.0312388	0.0130557	0.0281492	0.0346067	0.0121848	0.00948642	0.012095	0.0568146	0.0462479
OTU_170	Bacteria	Firmicutes	Clostridia	Clostridiales	Lachnospiraceae	Roseburia	0.000826238	0.000719657	0.000544722	0.000740823	0.00150705	0	6.86672e-05	8.02589e-05	4.12445e-05	9.63107e-05	0	3.72592e-05	0	0	0	0	0.000108972	0	0	0	0.000656009	0	0	3.61677e-05	0.000329839	0	0.000109012	0.000118755	0.0121687	0.00625304	0.00662436	0.00834869	0.00921085	3.5823e-05	0.000143957	0	0	0	0	0	3.66515e-05	0	0
OTU_171	Bacteria	Firmicutes	Clostridia	Clostridiales	Lachnospiraceae	Lachnospiraceae_un	0.000898085	0.000791623	0.000907869	0.00096307	0.00125588	0	0	0.000241763	7.2529e-05	0.000290116	0	0.00149037	0.00215809	0.00083746	0	0	0	0.00028393	0.00103664	0	0	0.000597773	0	0.000361677	0.000183244	0.000610654	0.00025436	0.000352484	0	0	3.48651e-05	1.16217e-05	1.74325e-05	0	0	0	0	0	3.68121e-05	7.26929e-05	0	0	3.53307e-05
OTU_17101	Bacteria	Firmicutes	Clostridia	Clostridiales	Lachnospiraceae	Lachnospiraceae_un	0.00010777	0.00025188	0.000217889	0.000111123	0.000143529	0	0	0	0	0	0	0	0	0	0	0	0	0	0	0	0	0	0	0	0	0	0	0	3.55809e-05	0	0.000488111	0.000174564	0.000244056	0	0	0	0	0	0	0	0	0	0
OTU_17158	Bacteria	Firmicutes	Clostridia	Clostridiales	Ruminococcaceae	Ruminococcaceae_un	3.59234e-05	3.59829e-05	0	0	0	0	0	0	0	0	0	0	0	0	0	0	0	0	0	3.55745e-05	0	0	0	0	0	0	0	0	0	0	0	0	0	0	0	0	0	0	0	0	0	0	0
OTU_1718	Bacteria	Firmicutes	Clostridia	Clostridiales	Lachnospiraceae	Clostridium XlVa	0	0	0	0	0	0	0	0	0	0	0	0	0	0	0	0	0	0	0.00103664	0	0	0	0	0	0	0	0	0	0	0	0	0	0	0	0	0	0	0	0	0	0	0	0
OTU_17194	Bacteria	Bacteroidetes	Bacteroidia	Bacteroidales	Porphyromonadaceae	Parabacteroides	0	0	0	0	0	0	0	0	0	0	0	0	0	0	0	0	0	0	0	0	0	0	0	0	0	0	0	0	0	0	0	0	0	0	0	0	0	0	0	0	0	0	0
OTU_172	Bacteria	Bacteroidetes	Bacteroidia	Bacteroidales	Rikenellaceae	Alistipes	0.000467004	0.000215897	0.000871555	0.00140756	0.00050235	0	0	1.76087e-05	2.64131e-05	0	0.000105652	0	0	0.000182057	0	0	0	0	3.57462e-05	0	0	0	0	0.00104886	0.000732977	0.000682496	0.000399709	0.000716011	0.000533713	0.000104217	6.97301e-05	0.000235887	0.000301722	0.000214938	0.000827755	0.000323694	0.00198234	0.000934344	0.000515369	0.000218079	0.000109955	0.00287265	0.000388638
OTU_17239	Bacteria	Firmicutes	Clostridia	Clostridiales	Lachnospiraceae	Lachnospiraceae_un	0.00143694	0	0	0	7.17643e-05	0	0	0	0	0	0	0	0	0	0	0	0	0	0	0	0	0	0	0	0	0	0	0	0	0	0	0	0	0	0	0	0	0	0	0	0	0	0
OTU_173	Bacteria	Firmicutes	Clostridia	Clostridiales	Ruminococcaceae	Ruminococcaceae_un	0.00125732	0.000863589	0.00127102	0.000407453	0.000861172	0.000320182	0	0.000147358	0.000124253	0.000176829	0	0	0.000182889	0.000145645	0	0.00021599	0	0.000461386	0.000250223	0	0.00010358	0.000747217	0	0.00339976	0.00337169	0.00211933	0.0028343	0.00293127	0.000142323	0.000277913	3.48651e-05	0.0001517	0.000156389	0.000179115	0.000359893	0.000215796	0.000180213	3.59363e-05	0.00088349	0.000145386	0.000183258	0.000212789	0.000211984
OTU_17392	Bacteria	Bacteroidetes	Bacteroidetes_un	Bacteroidetes_un	Bacteroidetes_un	Bacteroidetes_un	0	0	0	0	0	0	0	0	0	0	0	0	0	0	0	0	0	0	0	0	0	0	0	0	0	0	0	0	0	6.94782e-05	0	2.31594e-05	3.47391e-05	0	0	0	0	0	0	0	0	0	0
OTU_174	Bacteria	Firmicutes	Clostridia	Clostridiales	Lachnospiraceae	Lachnospiraceae_un	0.00524482	0.00262675	0.00105313	0.00344483	0.0082529	0	0	5.09595e-05	1.52878e-05	6.11514e-05	0	3.72592e-05	3.65778e-05	3.64113e-05	0	0	0	0.00088728	3.57462e-05	0	0.000241688	0.00044833	0	0.00184455	0.00131936	0.00132907	0.00228924	0.00169556	0.000853941	0.00187591	0.000732167	0.00115401	0.00130404	0.000286584	7.19787e-05	0.000143864	0.000468553	0.000179682	0.000257685	0.000290772	0.000183258	0.00202149	0.000317976
OTU_17422	Bacteria	Firmicutes	Clostridia	Clostridiales	Ruminococcaceae	Flavonifractor	0	3.59829e-05	0	3.70412e-05	0	0	0	7.25193e-06	2.17558e-06	8.70231e-06	0	3.72592e-05	0	0.000109234	0	0	0	7.09824e-05	0	0	3.45268e-05	7.47217e-05	0	0	7.32977e-05	3.59208e-05	3.63372e-05	3.63889e-05	0	3.47391e-05	0.00013946	5.80665e-05	6.97301e-05	0	7.19787e-05	7.19321e-05	0	3.59363e-05	0	3.63465e-05	0	0	0
OTU_175	Bacteria	Firmicutes	Clostridia	Clostridiales	Clostridiales_un	Clostridiales_un	7.18468e-05	7.19657e-05	0	3.70412e-05	0.000215293	0.000142303	0	0.000124509	7.29286e-05	0.000149411	0	0.000372592	0.000731556	0.000473347	0	0.000755967	7.2648e-05	0.000106474	0.000107239	0.000249022	0.00169181	0.000112082	0	0	0	0	0	0	0.000320228	0.000173696	0.00013946	0.000211128	0.000229844	0.000931399	0.000287915	0.000251762	0.00043251	0.000646854	0.000920302	0.00134482	0.000879636	0.000461042	0.000176653
OTU_17551	Bacteria	Firmicutes	Clostridia	Clostridiales	Lachnospiraceae	Lachnospiraceae_un	0	0	0	0	0	0	0	0	0	0	0	0	0	0	0	0	0	3.54912e-05	0	0	0	0	0	0	0	0	0	0	0	0	6.97301e-05	2.32434e-05	3.48651e-05	0	0	0	0	0	0	0	0	3.54648e-05	0
OTU_17566	Bacteria	Bacteroidetes	Bacteroidia	Bacteroidales	Bacteroidaceae	Bacteroides	0	0	0	0	0	0	0	0	0	0	0	0	0	0	0	0	0	0	0	0	0	0	0	0	0	0	0	0	0	0	0	0	0	0	0	0	0	0	0	0	0	0	0
OTU_17579	Bacteria	Bacteroidetes	Bacteroidia	Bacteroidales	Porphyromonadaceae	Parabacteroides	0	0	0	0	0	0	0	0	8.80437e-06	0	3.52175e-05	0	0	0	0	0	0	0	0	0	0	0	0	0	0	0	0	0	0	0	0	0	0	0	0	0	0	0	0	0	0	0	0
OTU_176	Bacteria	Bacteroidetes	Bacteroidia	Bacteroidales	Porphyromonadaceae	Porphyromonadaceae_un	0.00150878	0.000431794	0.000108944	0.0018891	0.000789408	0	0	3.62596e-05	1.08779e-05	4.35116e-05	0	0.000335333	0.000219467	0.000618992	0	0	0.000217944	0.000709824	0.000250223	0	0	0.000410969	0	0.00217006	0.00161255	0.0034484	0.00330669	0.00263442	0	0	0	0	0	0	3.59893e-05	0	0	0	0	0	0	0	0
OTU_17615	Bacteria	Firmicutes	Clostridia	Clostridiales	Lachnospiraceae	Lachnospiraceae_un	0	0	0	0	0	0	0	7.25193e-06	2.17558e-06	8.70231e-06	0	0	7.31556e-05	0	0	0	0	0	0	0	0	0	0	0.000325509	3.66488e-05	0	0	9.05395e-05	0	0	0	0	0	0	0	3.5966e-05	0	3.59363e-05	0	0	0	0	0
OTU_17616	Bacteria	Bacteroidetes	Bacteroidia	Bacteroidales	Porphyromonadaceae	Barnesiella	0	0	0	3.70412e-05	0	0	0	0	0	0	0	0	0	0	0	0	0	0	0	0	0	0	0	0	0	0	0	0	0	0	0	0	0	0	0	0	0	0	0	0	0	3.54648e-05	0
OTU_1765	Bacteria	Bacteroidetes	Bacteroidia	Bacteroidales	Porphyromonadaceae	Parabacteroides	0	0	0	0	0	0	4.34783e-05	0	3.52175e-05	0.00014087	0	0	0	0	0	0	0	0	0	0	0	0	0	0	0	0	3.63372e-05	9.0843e-06	0	0	0	0	0	0	0	0	0	0	0	0	0	0	0
OTU_177	Bacteria	Firmicutes	Clostridia	Clostridiales	Lachnospiraceae	Lachnospiraceae_un	3.59234e-05	0.000107949	7.26296e-05	0	0	0	0	0.000631799	0.00018954	0.000758159	0	0	0.000512089	0.00189339	0	0	0	0.00181005	0.00125112	0	0.000690536	0	0	0	0	0	7.26744e-05	1.81686e-05	0	0	0	0	0	0.00035823	0.000179947	3.5966e-05	0.00014417	0	0.000257685	3.63465e-05	0	0.000461042	0
OTU_17744	Bacteria	Bacteroidetes	Bacteroidia	Bacteroidales	Porphyromonadaceae	Parabacteroides	0	0	0	0	0	0	0	0	0	0	0	0	0	0	0	0	0	0	0	0	0	0	0	0	0	0	0	0	0	0	0	0	0	0	0	0	0	0	0	0	0	0	0
OTU_178	Bacteria	Firmicutes	Clostridia	Clostridiales	Clostridiaceae 1	Clostridium sensu stricto	0.000287387	0	7.26296e-05	0.000222247	0.000215293	0	0	0	0	0	0	0	3.65778e-05	0	0	0	0	0	0	0	3.45268e-05	0	0	0.00495497	0.00135601	0.00114947	0.000617733	0.00201954	0	0	0	0	0	0	0.0080976	3.5966e-05	0	0	0.00228235	0.00116309	0.000109955	0	0
OTU_17802	Bacteria	Firmicutes	Clostridia	Clostridiales	Ruminococcaceae	Ruminococcaceae_un	0	0	7.26296e-05	0	0	0	0	0	0	0	0	0	0	0	0	0	0	0	0	0	0	0	0	0	3.66488e-05	0	0	9.16221e-06	0	0	0	0	0	0	0	0	0	0	0	0	0	0	0
OTU_17860	Bacteria	Proteobacteria	Gammaproteobacteria	Enterobacteriales	Enterobacteriaceae	Enterobacteriaceae_un	0	0	0	0	0	0.000462485	0	0	0	0.000115621	0	0	0	0	0	0	0	0	0	0	0	0	0	0	0	0	0	0	0	0	0	0	0	0	0	0	0	0	0	0	0	0	0
OTU_179	Bacteria	Firmicutes	Clostridia	Clostridiales	Lachnospiraceae	Lachnospiraceae_un	0.000251464	0.000215897	0.000399463	0.000296329	0.000107646	7.11516e-05	3.43336e-05	0.000297941	0.000115754	0.000357529	0	0.00149037	0.000841289	0	0	7.19968e-05	0	0.00028393	0.00350313	3.55745e-05	0.00359079	0	0	0.000506347	0.000183244	0.000179604	0.000472384	0.000335395	0.000853941	0.00493295	0.00411408	0.00330032	0.00289345	0.000644815	0.00791766	0.00708531	0.00205442	0.00327021	0.0039757	0.00127213	0.00131945	0.000851154	0.000812606
OTU_17952	Bacteria	Firmicutes	Clostridia	Clostridiales	Lachnospiraceae	Lachnospiraceae_un	0	0	0	0	0	0	0	0	0	0	0	0	0	0	0	0	0	0	0	0	0	0	0	0	0	0	0	0	0	0	0	0	0	0	0	0	0	0	0	0.000109039	0	0	0
OTU_18	Bacteria	Bacteroidetes	Bacteroidia	Bacteroidales	Porphyromonadaceae	Porphyromonadaceae_un	0.00179617	3.59829e-05	3.63148e-05	0.000518576	3.58822e-05	0.000284606	0.126794	0.0337807	0.0419532	0.0404876	0.000246522	0.0420657	0.0194228	0.0205724	0.0118428	0.000359984	0.044061	0.016326	0.0180876	0.000853789	0.00466112	0.0790929	3.63385e-05	0.00126587	0.00370153	0.000646575	0.00218023	0.00194855	0.000249066	0	0	8.3022e-05	0.000124533	3.5823e-05	3.59893e-05	0.000503525	7.20851e-05	0	3.68121e-05	0.000436157	0	0.000106394	0
OTU_180	Bacteria	Firmicutes	Clostridia	Clostridiales	Lachnospiraceae	Lachnospiraceae_un	0	0	0	0	0	0	0	3.67496e-05	1.10249e-05	4.40995e-05	0	0	0	0.0019298	0	0.000107995	0	0	0.000822163	0.000177873	0.00124297	0.000149443	0	0	0	0	0	0	0.000142323	0	0	0	7.11617e-05	0	0	0	0	0	0	0	0	0	0
OTU_18070	Bacteria	Firmicutes	Clostridia	Clostridiales	Lachnospiraceae	Lachnospiraceae_un	0	0	0	0	0	0	0	0	0	0	0	0	0	7.28226e-05	0	0	0	0	0	0	0	0	0	0	0	0	0	0	0	0	0	0	0	0	0	0	0	0	3.68121e-05	0	0	0	0
OTU_181	Bacteria	Tenericutes	Mollicutes	Anaeroplasmatales	Anaeroplasmataceae	Anaeroplasma	0.000969932	0.00852794	3.63148e-05	0.0014446	0.00796584	0	0	0	0	0	0	0	0	0	0	0	0	0	0	0	0	0	0	0	0	0.000143683	0.000109012	6.31737e-05	0	0	0	0	0	0	0	0	0	0	0	0	0	0	0
OTU_18128	Bacteria	Deferribacteres	Deferribacteres	Deferribacterales	Deferribacteraceae	Mucispirillum	0	0	0	0	0	0	0	0	0	0	0	0	0	0	0	0	0	0	0	0	0	0	0	0	0	0	3.63372e-05	9.0843e-06	0	0	0	0	0	0	0	0.000107898	3.60425e-05	0	0	3.63465e-05	0	0	0
OTU_182	Bacteria	Proteobacteria	Deltaproteobacteria	Desulfovibrionales	Desulfovibrionales_un	Desulfovibrionales_un	0.00118547	0.000395812	0.000326833	0.000555617	0.000358822	0	0	0	0	0	0	0	0	0	0	0	0	0	0	0	0	0	0	7.23353e-05	7.32977e-05	7.18417e-05	0.000218023	0.000108874	0.000213485	0.000451608	0.000244056	0.00030305	0.000332547	0.000286584	0.000971712	0.000575457	0.000720851	0.000359363	0.000846678	0.00181732	0.000989591	0.000425577	0.000282646
OTU_18284	Bacteria	Firmicutes	Clostridia	Clostridiales	Lachnospiraceae	Lachnospiraceae_un	0	0	0	0	0	0	0	7.25193e-05	2.17558e-05	8.70231e-05	0	3.72592e-05	0	0.000182057	0	0	0	0.000141965	0.000178731	0	0.000379795	3.73608e-05	0	0	0	0	0	0	0	0	0	0	0	3.5823e-05	0	0	0	0	0	3.63465e-05	0	3.54648e-05	3.53307e-05
OTU_183	Bacteria	Firmicutes	Erysipelotrichia	Erysipelotrichales	Erysipelotrichaceae	Turicibacter	0	0	0	0	3.58822e-05	0	0	5.86958e-06	8.80437e-06	0	3.52175e-05	0	0	0	0	0.000467979	0	7.09824e-05	0.000107239	0	0	7.47217e-05	0	0	0	7.18417e-05	7.26744e-05	3.6129e-05	0	0	0	0	0	0	0	3.5966e-05	0	0	0.00217191	0.00127213	0.00073303	0.000461042	0.0104009
OTU_1833	Bacteria	Proteobacteria	Gammaproteobacteria	Enterobacteriales	Enterobacteriaceae	Enterobacteriaceae_un	0	0	0	0	0	3.8797e-05	3.43336e-05	0.00016595	0.000396883	0.000163717	7.04349e-05	0	0	0	0	0	0	0	0	0	0	0	0	0	0	0	0	0	0	0	0	0	0	0	0	0	0	0	0	0	0	0	0
OTU_18335	Bacteria	Proteobacteria	Deltaproteobacteria	Deltaproteobacteria_un	Deltaproteobacteria_un	Deltaproteobacteria_un	0	3.59829e-05	0	0	0	0	0	0	0	0	0	3.72592e-05	0	0	0	0	0	0	0	3.55745e-05	0	0	0	0	0	0	0	0	0	1.54325e-05	3.48651e-05	1.36217e-05	0	0	0	0	0	0	0	0	0	0	0
OTU_184	Bacteria	Firmicutes	Clostridia	Clostridiales	Clostridiales_un	Clostridiales_un	7.18468e-05	7.19657e-05	0	7.40823e-05	0.000143529	0	0	0.000496005	0.000726368	1.76398e-05	0.00288783	0.000260814	0.000292622	3.64113e-05	0	7.19968e-05	0.000145296	0.000177456	0.000107239	3.55745e-05	0	3.73608e-05	0	7.23353e-05	7.32977e-05	7.18417e-05	0.000109012	8.16216e-05	0	0	0	0	0	3.5823e-05	0	3.5966e-05	0	0.000107809	3.68121e-05	0.000109039	7.3303e-05	0.000106394	0.000105992
OTU_18440	Bacteria	Deferribacteres	Deferribacteres	Deferribacterales	Deferribacteraceae	Mucispirillum	0	0	0	0	0	0	0	0	0	0	0	0	0	0	0	0	0	0	0	0	0	0	0	0	0	0	0	0	0	0	0	0	0	0	3.59893e-05	0	0	0	3.68121e-05	0	3.66515e-05	3.54648e-05	0
OTU_1845	Bacteria	Firmicutes	Clostridia	Clostridiales	Ruminococcaceae	Ruminococcaceae_un	7.18468e-05	3.59829e-05	0	3.70412e-05	0	0	0	2.18538e-05	6.55613e-06	2.62245e-05	0	3.72592e-05	0.000109733	7.28226e-05	0	0	7.2648e-05	0.000106474	3.57462e-05	0.000284596	0.00010358	0	0	0.000108503	3.66488e-05	7.18417e-05	7.26744e-05	7.2417e-05	7.11617e-05	0	6.97301e-05	4.6964e-05	3.55809e-05	3.5823e-05	3.59893e-05	0	7.20851e-05	0	0	0	7.3303e-05	7.09295e-05	0
OTU_18494	Bacteria	Firmicutes	Clostridia	Clostridiales	Lachnospiraceae	Lachnospiraceae_un	0	0	0	0	0	0	0	0	0	0	0	0	0	3.64113e-05	0	0	3.6324e-05	0	0	0	0	0	0	0	0	0	0	0	0	0	0	0	0	0	0	0	0	0	0	0	0	0	0
OTU_185	Bacteria	Firmicutes	Clostridia	Clostridiales	Eubacteriaceae	Eubacterium	7.18468e-05	0	3.63148e-05	0	3.58822e-05	0.000106727	0	7.73225e-05	4.60125e-05	0	7.73225e-05	0.000112356	0.000119467	0.000102057	0	0.000129992	0.00106829	0.000241965	0.000135746	0.00273924	0.000656009	0.00089666	0.000132746	0	7.32977e-05	3.59208e-05	0	2.73046e-05	0.000391389	0.000243174	0.000104595	0.000246386	0.000247992	0.00035823	0.000143957	0.00115091	7.20851e-05	0.000251554	0.000846678	0.000399811	0.000623076	0.000248253	0.00052996
OTU_18509	Bacteria	Proteobacteria	Gammaproteobacteria	Enterobacteriales	Enterobacteriaceae	Enterobacteriaceae_un	0	0	0	0	0	0.000106727	0	0	0	2.66818e-05	0	0	0	0	0	0	0	0	0	0	0	0	0	0	0	0	0	0	0	0	0	0	0	0	0	0	0	0	0	0	0	0	0
OTU_18518	Bacteria	Proteobacteria	Gammaproteobacteria	Enterobacteriales	Enterobacteriaceae	Enterobacteriaceae_un	0	0	0	0	0	0.000249031	0	0	8.94953e-05	6.22576e-05	5.81072e-05	0	0	0	0	0	0	0	0	0	0	0	0	0	0	0	0	0	0	0	0	0	0	0	0	0	0	0	0	0	0	0	0
OTU_186	Bacteria	Firmicutes	Clostridia	Clostridiales	Ruminococcaceae	Ruminococcaceae_un	0.000395158	7.19657e-05	0.000617351	0.000888988	0.000538232	0	0	0.000263617	7.90851e-05	0.00031634	0	0.00163941	0.00117049	0.00105593	0	0	0	0.000354912	0.00075067	0.000142298	0.00134655	3.73608e-05	0	7.23353e-05	0	3.59208e-05	0	2.7064e-05	0.000284647	0.000625304	0.000557841	0.000489264	0.000454975	0.00182697	0.000755776	0.00118688	0.000792936	0	0.000515369	0.00119943	0.0011362	0.000106394	0.000600622
OTU_1862	Bacteria	Bacteroidetes	Bacteroidia	Bacteroidales	Porphyromonadaceae	Porphyromonadaceae_un	0	0	0	0	0	0	0	0	0	0	0	0	3.65778e-05	0	0	0	0	0	0	0	0	7.47217e-05	0	0	0	0	0	0	0	0	0	0	0	0	0	0	0	0	0	0	0	0	0
OTU_18646	Bacteria	Bacteroidetes	Bacteroidetes_un	Bacteroidetes_un	Bacteroidetes_un	Bacteroidetes_un	0	0	0	3.70412e-05	0	0	0	0	0	0	0	0	0	0	0	0	0	0	0	0	0	0	0	0	0	0	0	0	3.55809e-05	0	0	1.18603e-05	1.77904e-05	0	0	0	0	0	0	0	0	0	3.53307e-05
OTU_187	Bacteria	Firmicutes	Clostridia	Clostridiales	Clostridiales_un	Clostridiales_un	0.00132917	0.00140333	0.000326833	0.00244472	0.00459292	0.000284606	0	0.000233427	0.000148223	0.000273069	3.52175e-05	0.000111778	0.000146311	0	0	7.19968e-05	0	0.000780806	0.000142985	0.000249022	0.000448849	0.000149443	0	0.000253174	0.00106282	0.000610654	0.000327035	0.00056342	0	0	6.97301e-05	2.32434e-05	3.48651e-05	3.5823e-05	0.000107968	0	3.60425e-05	3.59363e-05	0	0	0	7.09295e-05	0
OTU_18735	Bacteria	Proteobacteria	Gammaproteobacteria	Enterobacteriales	Enterobacteriaceae	Enterobacteriaceae_un	0	0	0	0	0	0	0	1.11522e-05	0	0	7.04349e-05	0	0	0	0	0	0	0	0	0	0	0	0	0	0	0	0	0	0	0	0	0	0	0	0	0	0	0	0	0	0	0	0
OTU_188	Bacteria	Firmicutes	Clostridia	Clostridiales	Ruminococcaceae	Oscillibacter	0.000574775	0.000215897	0.000581036	0.000259288	0.000394704	0	0	8.71211e-05	2.61363e-05	0.000104545	0	3.72592e-05	0.000438933	0.000728226	0	0	0	0.00110023	0.000965147	0	0	0.000821938	0	0.000542515	0.000549732	0.00211933	0.000363372	0.000893737	0	0.000173696	0	5.78985e-05	8.68478e-05	0	0.000107968	3.5966e-05	7.20851e-05	0	0.000110436	0.000254425	0	0.000248253	7.06614e-05
OTU_18827	Bacteria	Bacteroidetes	Bacteroidia	Bacteroidales	Porphyromonadaceae	Porphyromonadaceae_un	7.18468e-05	0	3.63148e-05	3.70412e-05	0	0	0	0	0	0	0	0	0	0	0	0	0	0	0	0	0	0	0	0	0	0	3.63372e-05	9.0843e-06	0	0	0	0	0	0	0	0	0	0	0	0	0	0	0
OTU_18830	Bacteria	Firmicutes	Clostridia	Clostridiales	Lachnospiraceae	Lachnospiraceae_un	0	0	0	0	3.58822e-05	0	0	0	0	0	0	0	0	0	0	0	0	0	0	0	0	0	0	3.61677e-05	0	3.59208e-05	0	1.80221e-05	0	0	0	0	0	0	0	0	0	0	0	0	0	0	0
OTU_18832	Bacteria	Firmicutes	Clostridia	Clostridiales	Lachnospiraceae	Lachnospiraceae_un	0	0	0	0	0	0	0	0	0	0	0	0	0	3.64113e-05	0	0	0	0	0	0	0	7.47217e-05	0	0	0	3.59208e-05	0	8.98021e-06	0	0	3.48651e-05	1.16217e-05	1.74325e-05	0	0	0	0	0	0	0.000327118	0	0	0
OTU_18846	Bacteria	Bacteroidetes	Bacteroidetes_un	Bacteroidetes_un	Bacteroidetes_un	Bacteroidetes_un	0	0	0	0	0	0	0	0	0	0	0	0	0	0	0	0	0	0	0	0	0	0	0	0	0	7.18417e-05	0	1.79604e-05	3.55809e-05	0	0	1.18603e-05	1.77904e-05	0	0	3.5966e-05	0	0	3.68121e-05	0	0	3.54648e-05	3.53307e-05
OTU_189	Bacteria	Firmicutes	Clostridia	Clostridiales	Ruminococcaceae	Ruminococcaceae_un	0.000143694	0.000107949	0.000145259	3.70412e-05	0	0	0	0	0	0	0	0	0	0	0	0	0	0	0	0	0	0	0	0.00108503	0.000183244	0.000143683	0.000327035	0.000434748	0.000782779	0.00100743	0.00122028	0.0010035	0.00100153	0.00128963	0.000323904	0.00136671	0.00014417	0.000754663	0	0.0010177	0.00135611	7.09295e-05	0.00102459
OTU_18959	Bacteria	Bacteroidetes	Bacteroidia	Bacteroidales	Porphyromonadaceae	Porphyromonadaceae_un	3.59234e-05	0	0	3.70412e-05	0	0	0	0	0	0	0	0	0	0	0	0	0	0	0	0	0	0	0	0	0	0	0	0	0	0	0	0	0	0	0	0	0.000180213	0	0	0	3.66515e-05	0	3.53307e-05
OTU_19	Bacteria	Bacteroidetes	Bacteroidia	Bacteroidales	Bacteroidaceae	Bacteroides	0	0	0	3.70412e-05	0	0	0	0	0	0	0	3.72592e-05	0	0.00411448	0	7.19968e-05	0	0	0	0	0.000517902	0	0	0	0	0	7.26744e-05	1.81686e-05	0	3.47391e-05	0.000313786	0.000116175	0.000156893	0.000859753	0	0.000287728	0.000901063	0.00100622	0.000846678	0	0.000146606	3.54648e-05	0.000211984
OTU_190	Bacteria	Actinobacteria	Actinobacteria	Coriobacteriales	Coriobacteriaceae	Olsenella	0.00193986	0	0.00257835	0.0052228	0.00179411	0	0	0	0	0	0	0	0	0	0	0	0	0	0	0	0	0	0	0.00101269	0.000659679	0.000215525	0.000472384	0.000590071	0	0	0	0	0	0	3.59893e-05	0	0	0	0	0	0	0	0
OTU_19024	Bacteria	Actinobacteria	Actinobacteria	Coriobacteriales	Coriobacteriaceae	Enterorhabdus	0	0	0	0	0	0	0	7.34991e-06	2.20497e-06	8.8199e-06	0	0	0	0	0	3.59984e-05	0	0	0	3.55745e-05	3.45268e-05	3.73608e-05	0	0	0	0	0	0	0	0	0	0	0	0	0	0	0	0	0	0	0	0	0
OTU_19046	Bacteria	Deferribacteres	Deferribacteres	Deferribacterales	Deferribacteraceae	Mucispirillum	0	3.59829e-05	0	0	0	0	0	0	0	0	0	0	0	0	0	0	0	0	0	0	0	0	0	0	0	0	7.26744e-05	1.81686e-05	0	0	0	0	0	0	0	0	0	0	0	0	0	0	0
OTU_19081	Bacteria	Firmicutes	Bacilli	Lactobacillales	Enterococcaceae	Enterococcaceae_un	0	0	0	0	0	0	0	0	0	0	0	0	0	0	0	0	0	0	0	0.000106724	0	0	0	0	0	0	0	0	0	0	0	0	0	0	0	0	0	0	0	0	0	0	0
OTU_191	Bacteria	Firmicutes	Clostridia	Clostridiales	Ruminococcaceae	Ruminococcaceae_un	0.0110285	0	0.000617351	0.000148165	0	0	0	0	0	0	0	0	0	0	0	0	0	0	0	0	0	0	0	7.23353e-05	0	0	0	1.80838e-05	0	0	0	0	0	0	0	0	0	0	0	0	0	0	0
OTU_19107	Bacteria	Firmicutes	Clostridia	Clostridiales	Ruminococcaceae	Ruminococcaceae_un	0	0	0	0	0	0	0	0	0	0	0	0	0	0	0	3.59984e-05	0	0	0	0	0	0	0	0	0	0	0	0	3.55809e-05	0	3.48651e-05	2.3482e-05	1.77904e-05	0	0	0	0	0	0	0	0	0	0
OTU_19168	Bacteria	Firmicutes	Clostridia	Clostridiales	Clostridiales_un	Clostridiales_un	0	0	0	0	0	0	0	0	0	0	0	0	3.65778e-05	0	0	0	0	0	0	0	0	0	0	0	0	0	0	0	0	0	3.48651e-05	1.16217e-05	1.74325e-05	0	0	0	0	0	0	0	0	3.54648e-05	0
OTU_19198	Bacteria	Firmicutes	Clostridia	Clostridiales	Ruminococcaceae	Intestinimonas	3.59234e-05	3.59829e-05	3.63148e-05	7.40823e-05	0	0	0	5.12534e-05	1.5376e-05	6.15041e-05	0	0	0	0.000145645	0	0	0	3.54912e-05	7.14924e-05	0	0	0	0	3.61677e-05	0	0	7.26744e-05	2.72105e-05	0	0	3.48651e-05	1.16217e-05	1.74325e-05	7.16461e-05	6.7968e-05	3.5966e-05	3.60425e-05	0	0	8.09295e-05	3.66515e-05	7.09295e-05	0.000141323
OTU_192	Bacteria	Firmicutes	Bacilli	Lactobacillales	Leuconostocaceae	Weissella	0	0	0	0	0	0	0.00896107	0.00186689	0.00280033	0.00224027	0	0	0	0	3.42278e-05	0	0	0	0	0	0	0	0	0	0	0	0	0	0	0	0	0	0	0	0	0	0	0	0	0	0	0	0
OTU_19223	Bacteria	Firmicutes	Clostridia	Clostridiales	Lachnospiraceae	Lachnospiraceae_un	0	0	0	0	3.58822e-05	0	0	0	0	0	0	0	0	0	0	0	0	0	0	0	0	0	0	0	0	0	3.63372e-05	9.0843e-06	0	0	0	0	0	0	0	0	0	0	3.68121e-05	3.63465e-05	0	3.54648e-05	0
OTU_19242	Bacteria	Bacteroidetes	Bacteroidetes_un	Bacteroidetes_un	Bacteroidetes_un	Bacteroidetes_un	3.59234e-05	0	0	0.000111123	7.17643e-05	0	0	0	0	0	0	0	0	0	0	0	0	0	0	0	0	0	0	0	0.000109946	7.18417e-05	7.26744e-05	6.36156e-05	0.000177904	0	0.000174325	0.00011741	8.89521e-05	0.000286584	0.000143957	0.000107898	0	0.000323427	0.000441745	0.000181732	0.000146606	0.000283718	0.000247315
OTU_19286	Bacteria	Firmicutes	Clostridia	Clostridiales	Lachnospiraceae	Lachnospiraceae_un	3.59234e-05	0	0	0	0	0	0	0	0	0	0	0	0	0	0	0	0	0	0	0	3.45268e-05	3.73608e-05	0	3.61677e-05	0	3.59208e-05	0	1.80221e-05	0	3.47391e-05	0	0	1.73696e-05	0	0	0	0	0	0	0	0	0	0
OTU_193	Bacteria	Firmicutes	Clostridia	Clostridiales	Clostridiales_un	Clostridiales_un	0.000431081	0.000359829	7.26296e-05	0.00033337	0.000251175	0	0	8.00652e-05	2.40195e-05	9.60782e-05	0	0.000149037	0.000146311	7.28226e-05	0	0	0	0.000425894	0.000178731	7.11491e-05	0.000207161	0	0	0.000289341	0.000183244	0.000574733	0.000399709	0.000361757	0.000106743	0.000277913	0.000278921	0.000221192	0.000192832	0.000143292	0.000503851	0.000143864	0.000108128	0.000215618	0.000846678	0.000218079	3.66515e-05	0.000354648	0.000353307
OTU_19327	Bacteria	Proteobacteria	Gammaproteobacteria	Enterobacteriales	Enterobacteriaceae	Enterobacteriaceae_un	0	0	0	0	0	0	0	0	0	0	0.000105652	0	0	0	0	0	0	0	0	0	0	0	0	0	0	0	0	0	0	0	0	0	0	0	0	0	0	0	0	0	0	0	0
OTU_194	Bacteria	Bacteroidetes	Bacteroidia	Bacteroidales	Porphyromonadaceae	Porphyromonadaceae_un	0	0	0	0	0	0	0	0.000235099	7.05298e-05	0.000282119	0	0.00249637	0.00171916	0.000801049	0	0	0.00119869	0.00141965	0.00028597	0.000142298	0.000172634	0.000149443	0	0	3.66488e-05	0	0	9.16221e-06	0	0	0	0	0	0	0	0	0	0	0	7.26929e-05	0	0	0
OTU_19454	Bacteria	Bacteroidetes	Bacteroidia	Bacteroidales	Porphyromonadaceae	Parabacteroides	0	0	0	0	0	0	0	0	0	0	0	0	0	0	0	0	0	0	0	0	0	0	0	0	0	0	0	0	0	0	0	0	0	0	0	0	0	0	0	0	0	0	0
OTU_19488	Bacteria	Proteobacteria	Gammaproteobacteria	Enterobacteriales	Enterobacteriaceae	Enterobacteriaceae_un	0	0	0	0	0	0	0.000106727	0	0	0	2.49031e-05	0	0	0	0	0	0	0	0	0	0	0	0	0	0	0	0	0	0	0	0	0	0	0	0	0	0	0	0	0	0	0	0
OTU_195	Bacteria	Firmicutes	Clostridia	Clostridiales	Lachnospiraceae	Lachnospiraceae_un	0.000574775	0.000395812	0.000871555	0.00033337	0.000574115	3.55758e-05	0	0.000254761	8.53223e-05	0.000305713	0	0.001006	0.000694978	0.00196621	0	0	0	0.00028393	0.000500447	7.11491e-05	0.000207161	0.00127027	0	0.000361677	0.000329839	0.000215525	0	0.00022676	0.00042697	0.00128535	0.00020919	0.000640503	0.000747269	0.00422712	0.00262722	0.00172637	0.00147774	0.00125777	0.000294497	0.00210809	0.000366515	0.00170231	0.00109525
OTU_196	Bacteria	Bacteroidetes	Bacteroidia	Bacteroidales	Rikenellaceae	Alistipes	0.000179617	0.000467777	0.000181574	0.00033337	0.000143529	0	0	0	0	0	0	0	0	0	0	0	0	0	0	0	0	0	0	0.000144671	0.000329839	7.18417e-05	7.26744e-05	0.000154757	0.000711617	0.000208435	0.000522976	0.000481009	0.000460026	0.000394053	0.000719787	0.00017983	0.000180213	0.000898408	0.00106755	0.00105405	0.000549773	7.09295e-05	0.00049463
OTU_19603	Bacteria	Firmicutes	Clostridia	Clostridiales	Ruminococcaceae	Ruminococcaceae_un	0	0	0	3.70412e-05	0	0	0	0	0	0	0	0	0	0	0	0	0	0	3.57462e-05	0	0	0	0	0	0	3.59208e-05	3.63372e-05	1.80645e-05	0	0	0	0	0	0	0	0	0	0	0	0	0	0	0
OTU_197	Bacteria	Firmicutes	Clostridia	Clostridiales	Lachnospiraceae	Lachnospiraceae_un	0.000179617	3.59829e-05	0.000798925	0	0.000107646	0	0	0.000217558	6.52673e-05	0.000261069	0	0.000260814	0.00486485	3.64113e-05	0	0.00118795	0	0.000922771	0.00028597	0	0	0	0	0	0	0.000718417	7.26744e-05	0.000197773	0	0	0	0	0	0	3.59893e-05	7.19321e-05	7.20851e-05	3.59363e-05	0	0	0	0.000283718	0
OTU_1970	Bacteria	Firmicutes	Clostridia	Clostridiales	Ruminococcaceae	Ruminococcaceae_un	0	3.59829e-05	0	3.70412e-05	0	0	0	1.46018e-05	4.38055e-06	1.75222e-05	0	7.45184e-05	0	0.000109234	0	0	0	0	3.57462e-05	0	0	0	0	0	3.66488e-05	0	0	9.16221e-06	0	0.000104217	0	3.47391e-05	5.21087e-05	0	0.000107968	0	0	0	3.68121e-05	7.26929e-05	0	0	0
OTU_19720	Bacteria	Bacteroidetes	Bacteroidia	Bacteroidales	Porphyromonadaceae	Porphyromonadaceae_un	0	0	3.63148e-05	3.70412e-05	0	0	0	0	0	0	0	0	0	0	0	0	0	0	0	0	0	0	0	0	3.66488e-05	0	0	9.16221e-06	0	0	0	0	0	0	0	0	0	0	0	0	0	0	0
OTU_19727	Bacteria	Firmicutes	Clostridia	Clostridiales	Lachnospiraceae	Lachnospiraceae_un	0	0	0	0	0	0	0	2.17558e-05	6.52673e-06	2.61069e-05	0	0	0	0.000145645	0	0	0	0	0	0	0	3.73608e-05	0	0	0	0	0	0	0	0	0	0	0	0	0	0	0	0	0	0	0	0	0
OTU_19793	Bacteria	Bacteroidetes	Bacteroidia	Bacteroidales	Porphyromonadaceae	Parabacteroides	0	0	0	0	0	0	0	0	0	0	0	0	0	0	0	0	0	0	0	0	0	0	0	0	0	0	0	0	0	0	0	0	0	0	0	0	0	0	0	0	0	0	0
OTU_19795	Bacteria	Firmicutes	Clostridia	Clostridiales	Lachnospiraceae	Lachnospiraceae_un	0	0	0	0	0	0	0	0	0	0	0	0	0	0	0	0	0	0	0	0	0	0	0	0	0	0	0	0	0	0	0	0	0	0	0	0	0	0	0	0	0	3.54648e-05	0
OTU_198	Bacteria	Bacteroidetes	Bacteroidia	Bacteroidales	Porphyromonadaceae	Porphyromonadaceae_un	0	0	0	0	0	0	0	0.0001322	3.96601e-05	0.000158641	0	0.00096874	0.00153627	0.000436936	0	3.59984e-05	0.00461315	0.00088728	0.000643432	0.000142298	0	0.000410969	0	0	0	0	0	0	0	0	0	0	0	0	0	0	0	0	0	0	0	0	0
OTU_19821	Bacteria	Firmicutes	Clostridia	Clostridiales	Lachnospiraceae	Lachnospiraceae_un	0	0	0	0	0	0	0	7.25193e-06	2.17558e-06	8.70231e-06	0	0	0	0	0	0	0	0	3.57462e-05	0	0	0	0	0	0	0	0	0	0	0	0	0	0	0	0	0	0	0	0	0	0	0	0
OTU_19831	Bacteria	Bacteroidetes	Bacteroidia	Bacteroidales	Rikenellaceae	Alistipes	0	0	0	0	0	0	0	0	0	0	0	0	0	0	0	0	0	0	0	3.55745e-05	0	0	0	0	0	0	0	0	0	0	3.48651e-05	0	1.74325e-05	0	0	0	0	0	0	0	0	0	0
OTU_19880	Bacteria	Firmicutes	Clostridia	Clostridiales	Ruminococcaceae	Ruminococcaceae_un	0	3.59829e-05	0	0	3.58822e-05	0	0	0	0	0	0	0	0	0	0	0	0	0	0	0	3.45268e-05	0	0	0	0	7.18417e-05	0	1.79604e-05	0	0	0	0	0	0	0	0	0	0	0	0	0	0	0
OTU_19898	Bacteria	Actinobacteria	Actinobacteria	Coriobacteriales	Coriobacteriaceae	Coriobacteriaceae_un	0	0	3.63148e-05	0	0	0	0	8.96224e-05	7.73151e-05	0.000211305	9.79558e-05	0.000145645	0	0.000146438	0	0	3.2648e-05	0.000212947	0.000414477	0.000191149	0.000276214	0.000319443	0.000369443	0	7.32977e-05	0	0	1.83244e-05	0	6.94782e-05	3.94603e-05	3.63128e-05	3.47391e-05	0.00051668	7.43957e-05	0.00035966	0.00057668	0.000215618	0.000183957	0.000113303	0.000163303	0.000354648	0.000706614
OTU_199	Bacteria	Proteobacteria	Alphaproteobacteria	Rhizobiales	Methylobacteriaceae	Methylobacterium	0	3.59829e-05	0	7.40823e-05	0	0.000142303	3.43336e-05	5.58884e-05	7.50127e-05	5.29791e-05	7.04349e-05	3.72592e-05	3.65778e-05	3.64113e-05	0	0	7.2648e-05	0.000106474	7.14924e-05	3.55745e-05	0	0	3.63385e-05	0.000108503	0	0	7.26744e-05	4.52944e-05	3.55809e-05	6.94782e-05	3.48651e-05	4.66414e-05	5.21716e-05	3.5823e-05	0.000287915	0.000215796	0	0	3.68121e-05	0	0	0.000106394	7.06614e-05
OTU_19981	Bacteria	Bacteroidetes	Bacteroidia	Bacteroidales	Rikenellaceae	Alistipes	0	0	0	0	0	0	0	0	0	0	0	0	3.65778e-05	0	0	0	3.6324e-05	0	3.57462e-05	0.000106724	0	0	0	0	0	0	0	0	0	0	0	0	0	0	0	0	0	0	0	0	0	0	0
OTU_2	Bacteria	Proteobacteria	Epsilonproteobacteria	Campylobacterales	Helicobacteraceae	Helicobacter	0.0587707	0.139398	0.050187	0.0754899	0.16818	0	0.114949	0.0411675	0.041179	0.0493095	0.000457827	0.000223555	0.000146311	0.000509758	0.127191	0.00547176	0.000108972	0.00028393	0.00346738	0	0.000138107	0.000224165	0.00025437	0.107201	0.0872242	0.138906	0.206395	0.134932	0.0955346	0.182658	0.0993235	0.127839	0.112096	0.0906117	0.0259071	0.0304844	0.0888095	0.0403516	0.175227	0.0413752	0.0134511	0.108384	0.123404
OTU_20	Bacteria	Bacteroidetes	Bacteroidia	Bacteroidales	Porphyromonadaceae	Porphyromonadaceae_un	0.0222366	0.0119463	0.00795294	0.0156314	0.00473645	0.000284606	0.000137334	0.00482256	0.00179877	0.00554054	0.00123261	0.0367376	0.0260068	0.0140184	0	0.00143994	0.00853614	0.0218731	0.0147274	0.000284596	0.011532	0.0168124	3.63385e-05	0.0104163	0.011691	0.0096627	0.00835756	0.0100319	0.00732966	0.00670465	0.00170839	0.00524756	0.00451902	0.00437041	0.000323904	0.000539491	0.00468553	0.000431236	0.000147248	0.00705121	0.00190588	0.00893712	0.0075961
OTU_200	Bacteria	Firmicutes	Clostridia	Clostridiales	Lachnospiraceae	Lachnospiraceae_un	0.000287387	0.000323846	0.000290518	0.000407453	0.000861172	0	0	2.93017e-05	8.7905e-06	3.5162e-05	0	0.000670666	0.000365778	0.000400524	0	3.59984e-05	0	0.0012067	0.000679178	0	6.90536e-05	3.73608e-05	0	0.000108503	3.66488e-05	0.000179604	0.000363372	0.000172032	3.55809e-05	0	0.0021965	0.000744027	0.00109825	0.000967222	3.59893e-05	0.00017983	0.000324383	0.000467172	7.36241e-05	0	0	0.000319183	7.06614e-05
OTU_20027	Bacteria	Proteobacteria	Proteobacteria_un	Proteobacteria_un	Proteobacteria_un	Proteobacteria_un	0	0	0	0	0	0	0	0	0	0	0	0	0	0	0	0	3.6324e-05	0	0	0	0	0	0	0	0	0	0	0	0	0	0	0	0	0	0	7.19321e-05	0	0	0	0	0	0	0
OTU_20096	Bacteria	Firmicutes	Clostridia	Clostridiales	Lachnospiraceae	Lachnospiraceae_un	0.000143694	0	7.26296e-05	0	3.58822e-05	0	0	0	0	0	0	0	7.31556e-05	0	0	0	0	0.000106474	3.57462e-05	0	0	0	0	0	3.66488e-05	7.18417e-05	0.000109012	5.43755e-05	3.55809e-05	0.000104217	0.00020919	0.00011633	0.000122386	0.000286584	3.59893e-05	0.000107898	0.000360425	0	3.68121e-05	7.26929e-05	0.000183258	7.09295e-05	0
OTU_201	Bacteria	Firmicutes	Clostridia	Clostridiales	Clostridiales_un	Clostridiales_un	0.000682545	0.000539743	0.000181574	0.000555617	0.000538232	7.11516e-05	0	8.79304e-05	4.4167e-05	0.000105517	0	0.000558888	0.000585245	0.000400524	0	0	0	0.000461386	0.000536193	0	0.000207161	0.000112082	0	0.000180838	3.66488e-05	0.000574733	0.000472384	0.000316151	7.11617e-05	3.47391e-05	0.00020919	0.00010503	0.000121965	0.000179115	3.59893e-05	0.000107898	0.000324383	0.000107809	0.000110436	3.63465e-05	3.66515e-05	0.000425577	0.000141323
OTU_20176	Bacteria	Bacteroidetes	Bacteroidia	Bacteroidales	Bacteroidales_un	Bacteroidales_un	0	0	3.63148e-05	0	0	0	0	0	0	0	0	0	0	0	0	0	0	0	0	0	0	0	0	0	0	0	3.63372e-05	9.0843e-06	0	0	3.48651e-05	1.16217e-05	1.74325e-05	0	0	0	0	0	3.68121e-05	3.63465e-05	7.3303e-05	0	7.06614e-05
OTU_2019	Bacteria	Bacteroidetes	Bacteroidia	Bacteroidales	Porphyromonadaceae	Porphyromonadaceae_un	0	3.59829e-05	0	0	0	0	0	0	0	0	0	0	0	0	0	0	3.6324e-05	0	0	0	0	0	3.63385e-05	0	0	0	0	0	0	0	0	0	0	0	0	0	0	0	0	0	0	0	0
OTU_202	Bacteria	Firmicutes	Clostridia	Clostridiales	Lachnospiraceae	Lachnospiraceae_un	0.00010777	3.59829e-05	0.000217889	0.000111123	0	3.55758e-05	3.43336e-05	0.000159592	7.23986e-05	0.000184467	3.52175e-05	0.00238459	0.00120707	0.000182057	0	0	0	0.000212947	0.00496872	0	0.00262404	3.73608e-05	0	3.61677e-05	3.66488e-05	0.000502892	0.000218023	0.000198433	0.00110301	0.001598	0.000453246	0.00105142	0.00102562	0.000716461	0.00395883	0.000827219	0.00273923	0.000287491	0.00187742	0.00189002	0.00109955	0.000851154	0.00127191
OTU_20241	Bacteria	Firmicutes	Clostridia	Clostridiales	Ruminococcaceae	Flavonifractor	0	0	0	0	0	0	0	0	0	0	0	0	0	0	0	0	0	0	3.57462e-05	0	0	0	0	0	0	0	0	0	0	0	3.48651e-05	1.16217e-05	1.74325e-05	0	0	0	0	0	0	0	0	3.54648e-05	0
OTU_20251	Bacteria	Deferribacteres	Deferribacteres	Deferribacterales	Deferribacteraceae	Mucispirillum	0	3.59829e-05	0	0	0	0	0	0	0	0	0	0	0	0	0	0	0	0	0	0	0	0	0	0	0	0	0	0	0	0	0	0	0	0	0	7.19321e-05	0	0	0	0	0	0	0
OTU_20256	Bacteria	Bacteroidetes	Bacteroidetes_un	Bacteroidetes_un	Bacteroidetes_un	Bacteroidetes_un	0	0	0	0	0	0	0	0	0	0	0	0	0	0	0	0	0	0	0	0	0	0	0	0	0	0	0	0	0	0	0	0	0	0	0	0	0	7.18726e-05	0	3.63465e-05	0	3.54648e-05	0
OTU_20268	Bacteria	Proteobacteria	Gammaproteobacteria	Enterobacteriales	Enterobacteriaceae	Enterobacteriaceae_un	0	0	0	0	0	0	3.43336e-05	6.25562e-05	0.000103712	8.5834e-06	0.000352175	0	0	0	0.000136911	0	0	0	0	0	0	0	0.000145354	0	0	0	0	0	0	0	0	0	0	0	0	0	0	0	0	0	0	0	0
OTU_203	Bacteria	Actinobacteria	Actinobacteria	Bifidobacteriales	Bifidobacteriaceae	Bifidobacterium	0	0	0	0	0	0	0	0.00148664	0.000445993	0.00178397	0	0	0	7.28226e-05	0	0	3.6324e-05	0	3.57462e-05	0	0	0	0	0	0.000696328	7.18417e-05	0	0.000192042	0	0	0	0	0	7.16461e-05	0.000755776	0.000135966	7.60425e-05	8.60425e-05	0.000552181	0	0	0.000225626	0
OTU_20315	Bacteria	Firmicutes	Clostridia	Clostridiales	Ruminococcaceae	Ruminococcaceae_un	0	0	0	0	0	0	0	0	0	0	0	0	0	3.64113e-05	0	0	0	0	0.000107239	0	0	0	0	0	0	0	0	0	0	3.47391e-05	3.48651e-05	2.32014e-05	1.74325e-05	3.5823e-05	7.19787e-05	0	0	0	0	0	0	0	3.53307e-05
OTU_20398	Bacteria	Firmicutes	Clostridia	Clostridiales	Lachnospiraceae	Lachnospiraceae_un	0	0.00122342	0.000617351	0	0	0	0	0	0	0	0	0	0	0	0	0	0	0	0	0	0	0	0	0.000108503	0	0.000251446	0	8.99872e-05	0	0	0	0	0	0	0	0	0	0	0	0	0	0	0
OTU_204	Bacteria	Bacteroidetes	Bacteroidia	Bacteroidales	Bacteroidaceae	Bacteroides	0	0	0	0	0	0	0	0	0	0	0	0	0	0	0	0	0	0	0	0	3.45268e-05	0	0	0	0.0015759	0	0	0.000393975	0.0014944	0	0	0.000498132	0.000747198	0	0	0.00172637	0	0.000107809	0.000294497	0	0	7.09295e-05	0
OTU_2042	Bacteria	Firmicutes	Clostridia	Clostridiales	Lachnospiraceae	Lachnospiraceae_un	0.00010777	7.19657e-05	3.63148e-05	0.000259288	0.000143529	0	0	0.000341614	0.000109528	0.000402893	3.52175e-05	0.000260814	0.000146311	0.000254879	0	7.19968e-05	0	0.00134867	0.000643432	0	0.00200255	0.000597773	0	0.000144671	0	0	0	3.61677e-05	0	0.000138956	0.000278921	0.000139292	0.00013946	3.5823e-05	0	3.5966e-05	0.00014417	0.000143745	0	0.000472504	7.3303e-05	0.000461042	0.000176653
OTU_20452	Bacteria	Firmicutes	Clostridia	Clostridiales	Lachnospiraceae	Lachnospiraceae_un	0	0	0	0	0	0	0	0	3.52796e-05	8.8199e-06	0	0	0	0	0	0	0	0	0	0	0	0	0	0	0	0	0	0	0	3.47391e-05	0	1.15797e-05	1.73696e-05	0	0	0	0	0	3.68121e-05	0	0	0	0
OTU_20458	Bacteria	Bacteroidetes	Bacteroidia	Bacteroidales	Porphyromonadaceae	Porphyromonadaceae_un	0	0	0	0	0	0	0	0	0	0	0	3.72592e-05	3.65778e-05	0	0	0	0	0	0	0	0	0	0	3.61677e-05	0	0	0	9.04192e-06	0	0	0	0	0	0	0	0	0	0	0	0	0	0	0
OTU_20489	Bacteria	Firmicutes	Clostridia	Clostridiales	Lachnospiraceae	Lachnospiraceae_un	7.18468e-05	0	0.000145259	0	0	0	0	0	0	0	0	0	0	0	0	0	0	0	0	0	0	0	0	3.61677e-05	0.000219893	0.000215525	0	0.000117896	0	0	0	0	0	0	0	0	0	0	0	0	0	0	0
OTU_205	Bacteria	Firmicutes	Clostridia	Clostridiales	Ruminococcaceae	Ruminococcaceae_un	0.0016884	0.00143931	0.0012347	0.000777864	0.000430586	0	0	2.90077e-05	8.70231e-06	3.48092e-05	0	3.72592e-05	0.000146311	0.000728226	0	0	0	0	0	0	3.45268e-05	0.000261526	0	0.00162755	0.00124606	0.00165236	0.00207122	0.0016493	3.55809e-05	0.000173696	0.000244056	0.000151111	0.000139818	3.5823e-05	0.000323904	3.5966e-05	0.000540638	0.000107809	0.00154611	0.000763276	0.000366515	0	0.000176653
OTU_20518	Bacteria	Firmicutes	Clostridia	Clostridiales	Ruminococcaceae	Ruminococcaceae_un	3.59234e-05	3.59829e-05	0	0	0	0	0	0	0	0	0	3.72592e-05	7.31556e-05	0	0	3.59984e-05	3.6324e-05	0	0	0	3.45268e-05	0	0	0	0	3.59208e-05	0	8.98021e-06	0	0	0	0	0	0	0	0	0	0	3.68121e-05	0	0	0	0
OTU_20524	Bacteria	Deferribacteres	Deferribacteres	Deferribacterales	Deferribacteraceae	Mucispirillum	0	0	0	0	0	0	0	0	0	0	0	0	0	0	0	0	0	0	0	0	0	0	0	0	0	0	0	0	0	0	0	0	0	0	0	7.19321e-05	3.60425e-05	3.59363e-05	0	0	0	0	0
OTU_206	Bacteria	Firmicutes	Clostridia	Clostridiales	Ruminococcaceae	Ruminococcaceae_un	3.59234e-05	0	0	0	3.58822e-05	0	0	0	0	0	0	0	0	0	0.00681134	0	0	3.54912e-05	0	0	0.000138107	0	0	0	0.000256542	0	0	6.41355e-05	0	0	0	0	0	3.5823e-05	0	0	0	0	0	3.63465e-05	3.66515e-05	0	0
OTU_20606	Bacteria	Firmicutes	Bacilli	Lactobacillales	Enterococcaceae	Enterococcaceae_un	0	0	0	0	0	0	0.000103001	2.59617e-05	3.81227e-05	2.57502e-05	3.52175e-05	0	0	0	0	0	0	0	0	0	0	0	0	0	0	0	0	0	0	0	0	0	0	0	0	0	0	0	0	0	0	0	0
OTU_20686	Bacteria	Bacteroidetes	Bacteroidia	Bacteroidales	Porphyromonadaceae	Parabacteroides	0	0	0	0	0	0	0	0	0	0	0	0	0	0	0	0	0	0	0	0	0	0	0	0	0	0	0	0	0	0	0	0	0	0	0	0	0	0	0	0	0	0	0
OTU_207	Bacteria	Firmicutes	Clostridia	Clostridiales	Ruminococcaceae	Clostridium IV	7.18468e-05	0.000287863	3.63148e-05	0	0.000430586	0	0	0	0	0	0	0	0.000182889	0.000400524	0	0	0	0.00175745	0.000679178	0.000633618	0.0010358	0.00156915	0.00357865	7.23353e-05	3.66488e-05	0	0.000109012	5.4499e-05	0.000177904	0.000347391	0.000383516	0.000302937	0.00028071	0.00035823	0.000143957	0.000467559	0.000360425	0.000179682	0.000220872	0.000218079	0.000293212	0.00127673	0.00166054
OTU_20711	Bacteria	Proteobacteria	Deltaproteobacteria	Deltaproteobacteria_un	Deltaproteobacteria_un	Deltaproteobacteria_un	0	0	0	0	0	0	0	0	0	0	0	3.72592e-05	0	0	3.42278e-05	0	0	0	0	0	0	0	3.63385e-05	3.61677e-05	0	7.18417e-05	0	2.70023e-05	0	0	0	0	0	0	0	0	0	0	0	0	0	0	0
OTU_20758	Bacteria	Firmicutes	Clostridia	Clostridiales	Lachnospiraceae	Lachnospiraceae_un	0.00010777	0	0	0	0	0	0	0	0	0	0	0	0	0	0	0	0	0	0	0	0	0	0	0	0	0	3.63372e-05	9.0843e-06	0	0	0	0	0	0	0	0	0	0	0	0	0	0	0
OTU_208	Bacteria	Firmicutes	Clostridia	Clostridiales	Lachnospiraceae	Lachnospiraceae_un	0.000287387	7.19657e-05	0.000217889	0.000259288	0.000287057	7.11516e-05	0	0.000204549	7.91527e-05	0.000245459	0	0.000223555	0.000402356	0.000655403	0	0.000107995	0.000108972	0.000461386	0.000250223	0.000177873	0.000656009	0.000112082	0	0	3.66488e-05	0.000359208	0.000181686	0.000144386	0.000747198	0.000347391	0.000244056	0.000446215	0.000495627	0.000214938	0.000503851	0.000107898	0.000180213	0.000287491	0.000773054	0.000181732	7.3303e-05	0.000425577	0.000176653
OTU_20894	Bacteria	Proteobacteria	Proteobacteria_un	Proteobacteria_un	Proteobacteria_un	Proteobacteria_un	0	0	0	0	0	0	0	0	0	0	0	3.72592e-05	0	0	0	0	0	0	0	0	0	0	0	0	0	0	0	0	0	0	0	0	0	0	0	0	0	0	0	0	0	0	3.53307e-05
OTU_209	Bacteria	Firmicutes	Clostridia	Clostridiales	Lachnospiraceae	Lachnospiraceae_un	0	0	0	0	0	0	0	0	0	0	0	0	0	0	0	0	0	0	0	0	0	0	0	7.23353e-05	0.0078795	0.000251446	0.000581395	0.00219617	0	0	0	0	0	0	0	0	0	0	0	0	0	0	0
OTU_20925	Bacteria	Firmicutes	Clostridia	Clostridiales	Ruminococcaceae	Ruminococcaceae_un	0	0	0	0	0	0	0	0	0	0	0	0	0	0	0	0	0	0	0	0	0	0	0	0	0	0	0	0	0	0	0	0	0	0	3.59893e-05	0	0	0	0	3.63465e-05	0	3.54648e-05	0
OTU_20935	Bacteria	Bacteroidetes	Bacteroidetes_un	Bacteroidetes_un	Bacteroidetes_un	Bacteroidetes_un	0	0	0	0	0	0	0	0	0	0	0	0	0	0	0	0	0	0	0	0	0	0	0	0	3.66488e-05	0	0	9.16221e-06	0	0	0.000104595	0.00021965	7.22976e-05	0	0	0	0	0	0	0	0	0	0
OTU_20997	Bacteria	Bacteroidetes	Bacteroidia	Bacteroidales	Rikenellaceae	Alistipes	0	0	0	0	0	0	0	0	0	0	0	0	0	0	0	0	0	0	0	0.000106724	0	0	0	0	0	0	0	0	0	0	0	0	0	0	0	0	0	0	0	0	0	0	0
OTU_21	Bacteria	Bacteroidetes	Bacteroidia	Bacteroidales	Porphyromonadaceae	Porphyromonadaceae_un	0.0169199	0.0158684	0.0217162	0.014409	0.00670996	0.000142303	0.049509	0.019271	0.0182787	0.0230407	0.00042261	0.021275	0.0383701	0.0285829	0.0225904	0.00327586	0.028587	0.0317041	0.0246649	0.000355745	0.00576598	0.060674	0.0942258	0.016384	0.0187276	0.0058551	0.0128634	0.0134575	0.00181462	0.0163274	0.0159333	0.0113584	0.009071	0.018019	0.00226733	0.0193857	0.0130389	0.0275162	0.015277	0.039831	0.00542442	0.0185696	0.0272753
OTU_210	Bacteria	Firmicutes	Clostridia	Clostridiales	Clostridiales_un	Clostridiales_un	0.00176025	0.000611709	0.00406725	0.000518576	0.00211705	0	0	0	0	0	0	0	0	0	0	0	0	0	0	0	0	0	0	0.00144671	0.000403137	0	0.00210756	0.000989351	0	0	0	0	0	0	0	0	0	0	0	0	0	0	0
OTU_21033	Bacteria	Proteobacteria	Gammaproteobacteria	Enterobacteriales	Enterobacteriaceae	Enterobacteriaceae_un	0	0	0	0	0	0.000106727	0	0	0	0	2.66818e-05	0	0	0	0	0	0	0	0	0	0	0	0	0	0	0	0	0	0	0	0	0	0	0	0	0	0	0	0	0	0	0	0
OTU_211	Bacteria	Firmicutes	Clostridia	Clostridiales	Clostridiales_un	Clostridiales_un	0.000431081	0.000431794	0.000544722	0.000851947	0.000430586	0.000604789	0	0.000287696	0.000237506	0.000345235	0	0.000409851	0.000475511	0	0	0.000647971	0	0	0	0	0	0	0	0.00061485	0.000586381	0.000754337	0.000545058	0.000625157	0	0	0	0	0	0	0.000503851	0	0	0	0.000110436	0	0	0	0
OTU_21127	Bacteria	Firmicutes	Clostridia	Clostridiales	Lachnospiraceae	Lachnospiraceae_un	3.59234e-05	3.59829e-05	0	7.40823e-05	0	0	0	7.25193e-06	2.17558e-06	8.70231e-06	0	0	3.65778e-05	3.64113e-05	0	0	0.000254268	0.000106474	7.14924e-05	0	0	0	0	0	0	0	0	0	0	0	0	0	0	0	0	0	0	0	0	0	0	0	0
OTU_21163	Bacteria	Firmicutes	Clostridia	Clostridiales	Lachnospiraceae	Lachnospiraceae_un	0	0	0	0	0	0	0	0	0	0	0	0	0	0	0	0	0	0	0	0	3.45268e-05	0	0	0	0	0	0	0	0	0	0	0	0	0	0	0	0	0	0	0	0	0	3.53307e-05
OTU_21185	Bacteria	Deferribacteres	Deferribacteres	Deferribacterales	Deferribacteraceae	Mucispirillum	0	0	0	0	0	0	0	0	0	0	0	0	0	0	0	0	0	0	0	0	0	0	0	3.61677e-05	0	3.59208e-05	0	1.80221e-05	0	0	0	0	0	0	0	3.5966e-05	0	0	0	0	3.66515e-05	0	0
OTU_212	Bacteria	Firmicutes	Clostridia	Clostridiales	Lachnospiraceae	Lachnospiraceae_un	0.00405935	0.00223094	0.000653666	0.00200022	0.000645879	0	0	0	0	0	0	0	3.65778e-05	0	0	0	0	0	0	0	0	0	0	0.000289341	0.000329839	0.000682496	0.0034157	0.00117934	0	0	0	0	0	0	7.19787e-05	0	0	3.59363e-05	3.68121e-05	3.63465e-05	0	0	0
OTU_213	Bacteria	Proteobacteria	Alphaproteobacteria	Alphaproteobacteria_un	Alphaproteobacteria_un	Alphaproteobacteria_un	0.00010777	0.000935555	0.000108944	3.70412e-05	0.00082529	0	0	0	0	0	0	0	0	0	0	0	0	0	0	0	0	0	0	7.23353e-05	7.32977e-05	0.000215525	3.63372e-05	9.93738e-05	0.00081836	0	0	0.000272787	0.00040918	3.5823e-05	3.59893e-05	3.5966e-05	0.000108128	3.59363e-05	0.00018406	0	0	0	0.000353307
OTU_21318	Bacteria	Bacteroidetes	Bacteroidia	Bacteroidales	Bacteroidales_un	Bacteroidales_un	0	0	0	3.70412e-05	0	0	0	0	0	0	0	0	0	0	0	0	0	0	0	0	0	0	0	0	0	0	0	0	0	0	0	0	0	0	0	3.5966e-05	0	3.59363e-05	7.36241e-05	0	0	0	3.53307e-05
OTU_21320	Bacteria	Verrucomicrobia	Verrucomicrobiae	Verrucomicrobiales	Verrucomicrobiaceae	Akkermansia	0	0	0	0	0	0	0	0	0	0	0	0	0	0	0	0	0	0	0	0	0	0	0	0	0	0	0	0	0	0	0	0	0	0	0	0	0	0	0	0	0	0	0
OTU_214	Bacteria	Firmicutes	Clostridia	Clostridiales	Ruminococcaceae	Anaerotruncus	0.000359234	0.00025188	0.000145259	0.000222247	0.000322939	0	0	0.000137678	4.83469e-05	0.00015817	3.52175e-05	0.000223555	0.000256044	0.000145645	0	3.59984e-05	0	0.000141965	0.000428954	0	0.000138107	0.000186804	0	0.000144671	0.000183244	0.000395129	0.000145349	0.000217098	0.000213485	0.000451608	0.000383516	0.000349536	0.000332547	0.000214938	0.000359893	0.000107898	0.00014417	0.000251554	0	0.000109039	0	0.000354648	0.000176653
OTU_21404	Bacteria	Firmicutes	Clostridia	Clostridiales	Ruminococcaceae	Flavonifractor	0	0	0	3.70412e-05	0	0	0	0	0	0	0	0	0	0	0	0	0	0	0	0	0	0	0	0	0	0	3.63372e-05	9.0843e-06	0	0	0	0	0	0	0	0	0	0	3.68121e-05	0	0	0	0
OTU_215	Bacteria	Firmicutes	Clostridia	Clostridiales	Clostridiales_un	Clostridiales_un	3.59234e-05	0.00359829	0	0.000666741	0.000251175	0.00042691	0	0.00026328	0.000185711	0.000315936	0	0.00156489	0.0009876	0.00131081	0	0	0	0.000106474	0.000250223	0.00369975	0.000345268	0	0	0.000217006	0.000109946	0.000359208	0.000290698	0.000244215	0	0	0	0	0	0	0	0	7.20851e-05	0.000143745	0	0.000109039	0	3.54648e-05	0.000105992
OTU_21549	Bacteria	Firmicutes	Clostridia	Clostridiales	Ruminococcaceae	Ruminococcaceae_un	3.59234e-05	3.59829e-05	0	0	0	0	0	0	0	0	0	0	0	0	0	0	0	0	0	0	0	0	0	0	0	0	3.63372e-05	9.0843e-06	0	0	0	0	0	0	0	0	0	0	0	0	0	0	0
OTU_21563	Bacteria	Deferribacteres	Deferribacteres	Deferribacterales	Deferribacteraceae	Mucispirillum	0	0	0	0	0	0	0	0	0	0	0	0	0	0	0	0	0	0	0	0	0	0	0	0	0	0	0	0	7.11617e-05	0	0	2.37206e-05	3.55809e-05	0	0	0	0	0	0	0	0	0	0
OTU_21568	Bacteria	Firmicutes	Clostridia	Clostridiales	Lachnospiraceae	Clostridium XlVa	0	0	0	0	0	0	0	0	0	0	0	0	0	0	0	0	0	0	0.000250223	0	0	0	0	0	0	0	0	0	0	0	0	0	0	0	0	0	0	0	0	0	0	0	0
OTU_21569	Bacteria	Bacteroidetes	Bacteroidia	Bacteroidales	Bacteroidales_un	Bacteroidales_un	0	0	0	0	3.58822e-05	0	0	0	0	0	0	0	0	0	0	0	0	0	0	0	0	0	0	0	0	0	0	0	0	0	0	0	0	3.5823e-05	0	0	0	3.59363e-05	0	0	0	0	0
OTU_216	Bacteria	Firmicutes	Clostridia	Clostridiales	Lachnospiraceae	Lachnospiraceae_un	0.000431081	0.000143931	0.000508407	0.000444494	0.000609997	0.000106727	3.43336e-05	0.000401784	0.0001558	0.00048214	0	0.00122955	0.00106076	0.00134722	0	0	0	0.00461386	0.000965147	0	0.000656009	0.000747217	0	3.61677e-05	0	0.000107762	0	3.59825e-05	0.000355809	0.00121587	0.000522976	0.000698218	0.000785839	0.000788107	0.000431872	0.000107898	0.000468553	0.000143745	0.000147248	0.000290772	0.000109955	0.00177324	0.00120124
OTU_21628	Bacteria	Firmicutes	Clostridia	Clostridiales	Lachnospiraceae	Lachnospiraceae_un	0	0	0	0	0	0	0	7.25193e-06	2.17558e-06	8.70231e-06	0	0	0	0.000436936	0	0	0	0	0	0	0	0	0	0	0	0	0	0	0	0	0	0	0	0	0	0	0	0	0	0	0	0	0
OTU_217	Bacteria	Firmicutes	Clostridia	Clostridiales	Clostridiales_un	Clostridiales_un	0.000826238	0.000575726	0.000363148	0.000592658	0.000968818	0.000142303	3.43336e-05	0.000365782	0.000153894	0.000438938	0	0.000372592	0.000548667	0.000327702	0	0.000179992	0.000435888	0.000958262	0.00075067	0.000640342	0.00107033	0.000261526	0	0.00047018	7.32977e-05	0.000610654	0.000617733	0.000442966	0.000284647	0.000312652	0.000627571	0.00040829	0.000456109	0.000250761	0.000323904	0.000107898	0.000324383	3.59363e-05	0.000294497	0.000472504	0.00047647	0.000602901	0.000105992
OTU_21715	Bacteria	Deferribacteres	Deferribacteres	Deferribacterales	Deferribacteraceae	Mucispirillum	0	0	0	0	0	0	0	0	0	0	0	0	0	0	0	0	0	0	0	0	0	0	0	0	3.66488e-05	0	0	9.16221e-06	0	0	0	0	0	0	3.59893e-05	0	0	0	0	0	0	3.54648e-05	0
OTU_218	Bacteria	Firmicutes	Clostridia	Clostridiales	Lachnospiraceae	Lachnospiracea_incertae_sedis	0.00010777	0.000359829	7.26296e-05	7.40823e-05	7.17643e-05	0	3.43336e-05	0.0012873	0.000401818	0.00153772	3.52175e-05	0.000782443	0.000548667	0.000473347	0	3.59984e-05	0	0	0.00075067	0	0.000656009	0.00153179	0	7.23353e-05	0.000146595	0	3.63372e-05	6.3817e-05	3.55809e-05	0	0.000313786	0.000116456	0.000156893	0	0	0.00017983	0	3.59363e-05	0.000147248	3.63465e-05	0.000293212	0.000248253	0
OTU_219	Bacteria	Firmicutes	Clostridia	Clostridiales	Ruminococcaceae	Ruminococcaceae_un	0.00143694	0.000359829	0.000581036	0.0006297	0.000179411	0	0	7.25193e-05	2.17558e-05	8.70231e-05	0	0.000298074	0.000292622	0.000400524	0	3.59984e-05	0	0.00028393	0.000142985	3.55745e-05	6.90536e-05	0.000112082	0	0.000325509	0.000329839	0.000107762	0.000726744	0.000372464	0.000604875	0.000173696	0.000313786	0.000364119	0.000389285	0.000573169	3.59893e-05	0.000251762	0.00014417	0.000251554	0.00088349	0.000581543	0	7.09295e-05	0.000211984
OTU_21951	Bacteria	Bacteroidetes	Bacteroidia	Bacteroidales	Bacteroidales_un	Bacteroidales_un	0	0	0	0	7.17643e-05	0	0	0	0	0	0	0	0	0	0	0	0	0	0	0	0	0	0	0	0	0	0	0	0	0	0	0	0	0	0	0	0	0	0	3.63465e-05	0	3.54648e-05	0
OTU_21977	Bacteria	Firmicutes	Clostridia	Clostridiales	Lachnospiraceae	Lachnospiraceae_un	0	0	0	0	0	0	0	0	0	0	0	0	0	0	0	0	0	0	0	0	0	0	0.000109016	0	0	0	0	0	0	0	0	0	0	0	0	0	0	0	0	0	0	0	0
OTU_22	Bacteria	Firmicutes	Bacilli	Lactobacillales	Enterococcaceae	Enterococcus	0	0	0	0	0	0.09577	0.0105747	0.021995	0.0364289	0.026621	0.00581088	7.45184e-05	0	0.000473347	0	0.118147	0.00152561	3.54912e-05	0	0.00953397	0.00010358	0.000485691	0.000581416	3.61677e-05	0	7.18417e-05	0	2.70023e-05	0	0.000555826	0	0.000185275	0.000277913	0.000859753	0.000323904	0	3.60425e-05	0.000179682	0	0	0.000183258	0	0.000141323
OTU_220	Bacteria	Firmicutes	Clostridia	Clostridiales	Ruminococcaceae	Ruminococcaceae_un	0	0	0	0	0	0.000604789	0	0.000330619	0.000250383	0.000396743	0	0.000335333	0.000694978	0.000400524	0	0.00147594	0.00036324	0.000461386	0.000428954	0.00106724	0.000794117	0.000336247	0	0	0	0	0	0	0	6.94782e-05	0	2.31594e-05	3.47391e-05	0	0	0	0	3.59363e-05	0	0	0	0	0
OTU_22033	Bacteria	Bacteroidetes	Bacteroidia	Bacteroidales	Rikenellaceae	Alistipes	0	0	0	0	0	0	0	0	0	0	0	0	0	0	0	0	0	0	0	0	0	0	0	0	0	0	0	0	0	6.94782e-05	0	0	3.47391e-05	0	0	0	0	0	0	0	0	0	0
OTU_22091	Bacteria	Firmicutes	Clostridia	Clostridiales	Ruminococcaceae	Pseudoflavonifractor	0	0	3.63148e-05	0	0	0	0	0	0	0	0	0	0	0	0	0	0	0	0	0	0	0	0	0	0	0	0	0	0	0	0	0	0	0	0	0	0	0	0	0	0	0	0
OTU_221	Bacteria	Firmicutes	Clostridia	Clostridiales	Lachnospiraceae	Lachnospiraceae_un	0.000251464	0.000215897	0.000254203	0.000592658	3.58822e-05	0	3.43336e-05	0.000717842	0.000223936	0.00086141	0	0	0.000951022	0	0	0	0	0.00088728	0.00117962	0	0	0	0	0	0	0	3.63372e-05	9.0843e-06	0.000213485	0.000173696	0.000418381	0.000268521	0.000296038	7.16461e-05	0.000143957	3.5966e-05	0	0	0.00114117	0.000181732	0	3.54648e-05	0.000671283
OTU_2211	Bacteria	Bacteroidetes	Bacteroidia	Bacteroidales	Bacteroidales_un	Bacteroidales_un	0	0	0	0	0	0	0	0	0	0	0	0	0	0	0	0	0	0	0	0	0	0	0	0	0	0	0	0	7.11617e-05	0	0.000104595	5.85856e-05	5.22976e-05	3.5823e-05	0	3.5966e-05	0	0.000107809	0	0	3.66515e-05	3.54648e-05	0
OTU_22158	Bacteria	Proteobacteria	Proteobacteria_un	Proteobacteria_un	Proteobacteria_un	Proteobacteria_un	0	0	3.63148e-05	0	0	0	0	0	0	0	0	3.72592e-05	0	3.64113e-05	0	0	0	0	0	0	0	0	0	0	0	0	3.63372e-05	9.0843e-06	0	0	0	0	0	0	0	0	0	0	0	0	0	0	0
OTU_22170	Bacteria	Proteobacteria	Gammaproteobacteria	Enterobacteriales	Enterobacteriaceae	Enterobacteriaceae_un	0	0	0	0	0	0	0	0	0	0	0	0	0	0	0	0	0	0	0	0	0	0	0	0	0	0	0	0	0	0	0	0	0	0	0	0	0	0	0	0	0	0	0
OTU_222	Bacteria	Firmicutes	Clostridia	Clostridiales	Lachnospiraceae	Lachnospiracea_incertae_sedis	0	0	7.26296e-05	0	0	0	6.86672e-05	1.43057e-05	2.14585e-05	1.71668e-05	0	0	0	0	0.00506572	3.59984e-05	0	0	0	0	6.90536e-05	0	3.63385e-05	0	0.000183244	0	0	4.5811e-05	0	0	0	0	0	0	0	0	0	0	3.68121e-05	0	0	0	0
OTU_22208	Bacteria	Firmicutes	Clostridia	Clostridiales	Lachnospiraceae	Lachnospiraceae_un	0	0	0	0	0	0	0	0	0	0	0	0	0	0.000400524	0	0	0	0	0	0	0	0	0	0	0	0	0	0	0	0	0	0	0	0	0	0	0	0	0	0	0	0	0
OTU_2225	Bacteria	Firmicutes	Clostridia	Clostridiales	Ruminococcaceae	Clostridium IV	0	0	3.63148e-05	0	7.17643e-05	0	0	0	0	0	0	3.72592e-05	0.000548667	0	0	0	0	0	0.00028597	0	0	0	0	0	0	0	0	0	0	0	0	0	0	0	0.00057583	0	0	0.000215618	0	0	0	0.000106394	0
OTU_2226	Bacteria	Bacteroidetes	Bacteroidia	Bacteroidales	Porphyromonadaceae	Parabacteroides	0	0	0	0	0	0	0	0	0	0	0	0	0	0	0	0	0	0	0	0	0	0	0	0	0	0	0	0	0	0	0	0	0	0	0	0	0	0	0	0	0	0	0
OTU_22265	Bacteria	Bacteroidetes	Bacteroidia	Bacteroidales	Porphyromonadaceae	Parabacteroides	0	0	0	0	0	0	0	0	0	0	0	0	0	0	0	0	0	0	0	0	0	0	0	0	0	0	0	0	0	0	0	0	0	0	0	0	0	0	0	0	0	0	0
OTU_223	Bacteria	Firmicutes	Clostridia	Clostridiales	Lachnospiraceae	Lachnospiraceae_un	7.18468e-05	0	0	3.70412e-05	0	0	0	7.25193e-05	2.17558e-05	8.70231e-05	0	0	0	0	0	0	3.6324e-05	7.09824e-05	0	0	0	0	0	0	0	0	0.000763081	0.00019077	0	0	0	0	0	0.0032599	0.000323904	0	0	0	0.00161973	0	0	0.000673831	0.000388638
OTU_22364	Bacteria	Bacteroidetes	Bacteroidia	Bacteroidales	Bacteroidales_un	Bacteroidales_un	0	0	0	0	3.58822e-05	0	0	0	0	0	0	0	0	0	0	0	0	0	0	0	0	0	0	0	0	0	0	0	3.55809e-05	0	6.97301e-05	3.51037e-05	3.48651e-05	0	0	0	0	3.59363e-05	0	0	0	0	0.000105992
OTU_224	Bacteria	Firmicutes	Clostridia	Clostridiales	Lachnospiraceae	Clostridium XlVb	3.59234e-05	3.59829e-05	3.63148e-05	7.40823e-05	0.000107646	0.000142303	0	0.0014211	0.000483037	0.00168419	0.000105652	0.00048437	0.00219467	0.00131081	0	0	0	0.00308773	0.000214477	0.000106724	0.00162276	3.73608e-05	0	0	0.000183244	0	0.000472384	0.000163907	0.000106743	0	0.00233596	0.000814234	0.00116798	0.000573169	0.000503851	0.000107898	0	0.000574981	0.00018406	0.000218079	0.000109955	0.00248253	0.00187253
OTU_225	Bacteria	Bacteria_un	Bacteria_un	Bacteria_un	Bacteria_un	Bacteria_un	0	0.00172718	0	7.40823e-05	0.000717643	0	3.43336e-05	6.51682e-05	2.81339e-05	7.82019e-05	0	0	0.000694978	0	0.000889923	0	0	3.54912e-05	0	0	0	0	0	0.000144671	0.000403137	0.000574733	0.000145349	0.000316972	0	0	0	0	0	0	0	0	0	0	0	0	0	0	0
OTU_226	Bacteria	Firmicutes	Clostridia	Clostridiales	Ruminococcaceae	Ruminococcaceae_un	0.000610698	0.000863589	0.000399463	0.00114828	0.000609997	0	0	0.000269693	8.09079e-05	0.000323632	0	0.000223555	0	0.000618992	0	0	0	0.000177456	0.000393208	0	0	0.000224165	0	0.000795689	0.000439786	0.000466971	0.000690407	0.000598213	0.000142323	0.000138956	0.000244056	0.000175112	0.000191506	0.000250761	0.000215936	0	0.00014417	7.18726e-05	0.00018406	0.000399811	0.000109955	0.000319183	0.000105992
OTU_2261	Bacteria	Bacteroidetes	Bacteroidia	Bacteroidales	Bacteroidales_un	Bacteroidales_un	0	0	0	0	0	0	0	0	0	0	0	0	0	0	0	0	0	0	0	0	0	0	0	0	0	0	0	0	0	0	0	0	0	0	0	3.5966e-05	0	0	3.68121e-05	0	0	3.54648e-05	0
OTU_2263	Bacteria	Deferribacteres	Deferribacteres	Deferribacterales	Deferribacteraceae	Mucispirillum	0	3.59829e-05	0	0	0	0	0	0	0	0	0	0	0	0	0	0	0	0	0	0	0	0	0	0	0	0.000179604	0	4.4901e-05	0	0	0	0	0	0	3.59893e-05	3.5966e-05	0	0	7.36241e-05	0	3.66515e-05	0	0
OTU_227	Bacteria	Firmicutes	Clostridia	Clostridiales	Lachnospiraceae	Lachnospiraceae_un	0.000969932	0.00205102	0.00119839	0.000703782	0.00190175	0	0	0	0	0	0	0	0	0	0	0	0	0	0	0	0	0	0	0.000108503	0.000109946	0.000143683	0.000690407	0.000263135	0	0.000868478	0.000662436	0.000510305	0.000434239	0	0	0	0.000468553	0	0.000846678	0.000872315	0	7.09295e-05	0.000459299
OTU_22710	Bacteria	Firmicutes	Clostridia	Clostridiales	Ruminococcaceae	Ruminococcaceae_un	0	0	0	0	0	0	0	0	0	0	0	0	0	0	0	0	0	0	0	0	0	0	0	0	0	0	0	0	0	0	0	0	0	0	0	0	0	0	0	0	0	0	0
OTU_22718	Bacteria	Firmicutes	Clostridia	Clostridiales	Lachnospiraceae	Clostridium XlVa	0	0	0	0	0	0	0	0	0	0	0	0	0	0	0	0	0	0	0	0	0	0	0.000109016	0	0	0	0	0	0	0	0	0	0	0	0	0	0	0	0	0	0	0	0
OTU_22762	Bacteria	Firmicutes	Clostridia	Clostridiales	Ruminococcaceae	Ruminococcaceae_un	0	0	0	0	0	0	0	7.34991e-06	2.20497e-06	8.8199e-06	0	0	3.65778e-05	0	0	0	0	0	0	0	0	0	0	0	0	0	0	0	0	0	0	0	0	0	0	0	0	0	0	0	3.66515e-05	0	0
OTU_2277	Bacteria	Firmicutes	Clostridia	Clostridiales	Ruminococcaceae	Ruminococcaceae_un	0	0	0	0	3.58822e-05	0	0	0	0	0	0	0	0	0	0	0	0	0	0	0	0	0	0	0	0	0	7.26744e-05	1.81686e-05	0	0	0	0	0	0	0	0	0	0	0	0	0	0	0
OTU_228	Bacteria	Firmicutes	Clostridia	Clostridiales	Lachnospiraceae	Lachnospiraceae_un	0.000251464	7.19657e-05	0.000254203	0.000481535	0.000179411	0	0	0.000167774	5.03323e-05	0.000201329	0	0.000521629	0.000475511	0.000582581	0	7.19968e-05	0.000217944	0.000496877	0.000464701	7.11491e-05	0.00075959	0.000224165	0	0.000325509	0.000293191	0.000969862	0.000399709	0.000497068	0.000142323	0.000833739	6.97301e-05	0.000348597	0.000451734	0.000214938	0.000107968	0.000287728	0.00028834	0.000143745	0	0	0.000109955	0.000709295	0.00049463
OTU_2283	Bacteria	Firmicutes	Clostridia	Clostridiales	Ruminococcaceae	Ruminococcaceae_un	0	0	0	3.70412e-05	0	0	0	0	0	0	0	3.72592e-05	0	3.64113e-05	0	0	0	7.09824e-05	7.14924e-05	0	0	0	0	0	0	0	0	0	0	0	0	0	0	0	0	0	0	0	0	0	0	0	0
OTU_229	Bacteria	Bacteria_un	Bacteria_un	Bacteria_un	Bacteria_un	Bacteria_un	0.000754392	0.000395812	0.000181574	0.00100011	3.58822e-05	0	0	0	0	0	0	0	0	0	0	0	0	0	0	0	0	0	0	0.000651018	0.000293191	0	0.000472384	0.000354148	0	6.94782e-05	0.000557841	0.000209106	0.000278921	0	0.0013676	3.5966e-05	0	0	0.000404933	0.000327118	3.66515e-05	0.000602901	0.00052996
OTU_22991	Bacteria	Firmicutes	Clostridia	Clostridiales	Clostridiales_un	Clostridiales_un	0	0	0	0	0	0	0	7.34991e-06	2.20497e-06	8.8199e-06	0	0	0	0	0	0	0	0	0	0	6.90536e-05	0	0	0	0	0	0	0	0	0	6.97301e-05	2.32434e-05	3.48651e-05	0	3.59893e-05	0	0	0	3.68121e-05	0	0	0	0
OTU_22999	Bacteria	Deferribacteres	Deferribacteres	Deferribacterales	Deferribacteraceae	Mucispirillum	0	0	0	0	0	3.55758e-05	0	7.41162e-06	1.11174e-05	8.89395e-06	0	0	0	0	0	0	7.2648e-05	0	3.57462e-05	0	3.45268e-05	0	0	0	0	0	0	0	0	0	0	0	0	0	0	0	0	0	0	0	0	0	0
OTU_23	Bacteria	Firmicutes	Clostridia	Clostridiales	Peptostreptococcaceae	Clostridium XI	0	0	0	0	0	0	0.0878253	0.0215786	0.0322545	0.0220697	0.0191231	0	0	7.28226e-05	0.0455572	0.0165953	0.00668362	0	0	0	6.90536e-05	0	0	0	0	0	0	0	0	0	0	0	0	0	0	0	0	0	0	0	0	0	0
OTU_230	Bacteria	Firmicutes	Clostridia	Clostridiales	Ruminococcaceae	Clostridium IV	0	0	0	0	0	0	0.000412003	0.000257456	0.000229542	0.000259642	0.000246522	0.000335333	0	0	0.000684556	0	0.000217944	0.000851789	0	0.000125368	0	0	0.000109016	0	0	0	0	0	0	0	0	0	0	0	0	0	0	0	0	0	0	0	0
OTU_23014	Bacteria	Bacteroidetes	Bacteroidia	Bacteroidales	Porphyromonadaceae	Parabacteroides	0	0	0	0	0	0	0	0	0	0	0	0	0	0	0	0	0	0	0	0	0	0	0	0	0	0	0	0	0	0	0	0	0	0	0	0	0	0	0	0	0	0	0
OTU_23071	Bacteria	Deferribacteres	Deferribacteres	Deferribacterales	Deferribacteraceae	Mucispirillum	0	0	0	0	0	0	0	0	0	0	0	0	0	0	0	0	0	0	0	0	0	0	0	0	0	0	0	0	0	0	0	0	0	3.5823e-05	3.59893e-05	0.000143864	0	7.18726e-05	3.68121e-05	0	0	3.54648e-05	0
OTU_231	Bacteria	Actinobacteria	Actinobacteria	Coriobacteriales	Coriobacteriaceae	Enterorhabdus	0.000718468	0.000395812	0.000181574	0.000407453	0.000538232	0.000604789	0	0.000219552	0.000206085	0	0.000219552	0.00111778	0.000804711	0.00105593	8.96185e-05	0.00862788	0.00476062	0.000638842	0.000357462	0.000889363	0.000552429	0.000112082	0	0.000542515	0.000513084	0.000538812	0.000799419	0.000598457	0.000213485	0.000208435	0.000104595	0.000175505	0.00015904	0.00218521	0.00115166	0.002122	0.00142898	0.00179682	0.00125161	0.000962709	0.00135611	7.09295e-05	0.000211984
OTU_23182	Bacteria	Bacteroidetes	Bacteroidia	Bacteroidales	Bacteroidales_un	Bacteroidales_un	0	0	0	0	0	0	0	0	0	0	0	0	0	0	0	0	0	0	0	0	0	0	0	0	0	0	0	0	0	0	0	0	0	0	0	3.5966e-05	0	3.59363e-05	0	3.63465e-05	0	0	0
OTU_232	Bacteria	Actinobacteria	Actinobacteria	Bifidobacteriales	Bifidobacteriaceae	Bifidobacterium	0	0	3.63148e-05	0	0	0	0.000137334	0	0	0.00167907	0	0	0	0	0	0	0	0	0	0	0.00145013	0	0	0	0.000329839	0	0	8.24599e-05	0	0	0	0	0	0	0	8.24383e-05	0	0	0	0	0	0.000268252	0
OTU_2321	Bacteria	Firmicutes	Clostridia	Clostridiales	Ruminococcaceae	Ruminococcaceae_un	3.59234e-05	7.19657e-05	0	7.40823e-05	0	0	0	0	0	0	0	0	0	0	0	0	0	0	0	0	0	0	0	0	0	0	0	0	0	0	0	0	0	0	0	0	0	0	0	0	0	0	0
OTU_233	Bacteria	Firmicutes	Clostridia	Clostridiales	Ruminococcaceae	Ruminococcaceae_un	0.000359234	0.000323846	0.000544722	0.000259288	0.000215293	0	0	0.00014543	4.36291e-05	0.000174517	0	0.000260814	0.000365778	0.000801049	0	0	0.000472212	0	0.000178731	3.55745e-05	3.45268e-05	0	0	0.000687186	0.000109946	0.000179604	7.26744e-05	0.000262353	3.55809e-05	0.000555826	0	0.000197136	0.000277913	7.16461e-05	7.19787e-05	0	0.00043251	0	0.00088349	0.000363465	0	0.000177324	0.000105992
OTU_23379	Bacteria	Firmicutes	Clostridia	Clostridiales	Ruminococcaceae	Flavonifractor	0	0	0	0	0	0	0	0	0	0	0	0	3.65778e-05	0	0	0	0	0	0	0	0	0	0	0	0	0	0	0	0	0	3.48651e-05	1.16217e-05	1.74325e-05	0	0	0	3.60425e-05	0	0	0	0	0	0
OTU_234	Bacteria	Firmicutes	Clostridia	Clostridiales	Ruminococcaceae	Ruminococcaceae_un	0.000502928	0.000935555	0.00101681	0.000370412	0.000251175	0	0	3.64556e-05	1.09367e-05	4.37467e-05	0	0.000372592	0.000219467	0	0	0	0	0	0.000107239	0	0.000241688	3.73608e-05	0	0.00094036	0.00062303	0.000502892	0.000218023	0.000571076	0	0	0	0	0	0	0	0	0	0	0	0	0	0	0
OTU_23405	Bacteria	Firmicutes	Clostridia	Clostridiales	Ruminococcaceae	Flavonifractor	0	0	0	0	0	0	0	0	0	0	0	0	0	0	0	0	0	0	0	0	0	7.47217e-05	0	0	0	0	0	0	0	0	0	0	0	0	0	0	0	0	0	0	0	3.54648e-05	0
OTU_235	Bacteria	Firmicutes	Clostridia	Clostridiales	Lachnospiraceae	Lachnospiraceae_un	0.000143694	0.000827606	3.63148e-05	0.000148165	0.000322939	0	0	1.46018e-05	4.38055e-06	1.75222e-05	0	7.45184e-05	0.000292622	0.000182057	0	0	0	0.000425894	0.000178731	0	0	0.000186804	0	0	0	0.000466971	0.000363372	0.000207586	0	0	0	0	0	0	0	0	0	0	0.000331309	0.000363465	0	0.00216335	0.000777275
OTU_23568	Bacteria	Firmicutes	Clostridia	Clostridiales	Ruminococcaceae	Ruminococcaceae_un	0	0	0	0	0	0	0	7.34991e-06	2.20497e-06	8.8199e-06	0	3.72592e-05	7.31556e-05	0	0	0	0	0	3.57462e-05	0	0	0	0	0	0	0	0	0	0	0	0	0	0	0	0	0	0	0	0	0	0	0	0
OTU_236	Bacteria	Firmicutes	Clostridia	Clostridiales	Lachnospiraceae	Lachnospiraceae_un	0.00147286	0.000323846	0.000617351	0.000777864	0.000753525	3.55758e-05	0	5.8861e-05	2.65523e-05	7.06332e-05	0	0	0	0	0	0	0	0	0	0.00138741	0.00410869	0	0	0.000180838	0.000732977	3.59208e-05	0.000436047	0.000346446	0	0	0	0	0	0	0	0	0	0	0	0	0	0	0
OTU_23610	Bacteria	Firmicutes	Clostridia	Clostridiales	Ruminococcaceae	Flavonifractor	0	0	0	0	0	0	0	0	0	0	0	0	3.65778e-05	0	0	0	0	0	0	0	0	0	0	3.61677e-05	0	0	0	9.04192e-06	0	0	0	0	0	0	0	0	0	0	0	0	0	0	0
OTU_23639	Bacteria	Firmicutes	Clostridia	Clostridiales	Lachnospiraceae	Lachnospiraceae_un	0	0	0	0	0	0	0	0	0	0	0	0	0	3.64113e-05	0	0	0	0	0	0	0	0	0	0	0	0	0	0	0	0	0	0	0	0	0	0	0	0	0	0	0	0	0
OTU_23666	Bacteria	Bacteroidetes	Bacteroidetes_un	Bacteroidetes_un	Bacteroidetes_un	Bacteroidetes_un	0	0	3.63148e-05	3.70412e-05	0	0	0	0	0	0	0	0	0	0	0	0	0	0	0	0	0	0	0	0	3.66488e-05	0	3.63372e-05	1.82465e-05	0	0	0	0	0	0	0	0	0	0	3.68121e-05	3.63465e-05	0	0	3.53307e-05
OTU_237	Bacteria	Firmicutes	Clostridia	Clostridiales	Lachnospiraceae	Lachnospiraceae_un	0.000179617	0.000179914	0.000217889	0	0.000251175	0	3.43336e-05	0.000616315	0.000193478	0.000739578	0	0	0	3.64113e-05	0	0	0	7.09824e-05	0.00028597	0.000711491	0.00258951	7.47217e-05	0	3.61677e-05	0	0.000538812	0.000145349	0.000180082	0	0.000521087	0.000906492	0.00047586	0.000453246	0.000179115	0	0	0.00014417	3.59363e-05	0	0	0	0.000106394	3.53307e-05
OTU_2370	Bacteria	Proteobacteria	Gammaproteobacteria	Enterobacteriales	Enterobacteriaceae	Enterobacteriaceae_un	0	0	0	0	0	0	0	0	0	0	0	0	0	0	0	0	3.6324e-05	0	0	0	0	0	0	0	0	0	0	0	0	0	0	0	0	0	0	0	0	0	0	0	0	0	0
OTU_238	Bacteria	Proteobacteria	Alphaproteobacteria	Alphaproteobacteria_un	Alphaproteobacteria_un	Alphaproteobacteria_un	0.000467004	0.00345436	0.000108944	0.00033337	0.000645879	0	0	0	0	0	0	0	0	0	0	0	0	0	0	0	0	0	0	0.000325509	0.000146595	0.00111355	0.000290698	0.000469087	0	0	0	0	0	0	0	0	0	0	0	0	0	0	0
OTU_23814	Bacteria	Bacteroidetes	Bacteroidia	Bacteroidales	Porphyromonadaceae	Parabacteroides	0	0	0	0	0	0	0	0	0	0	0	0	0	0	0	0	0	0	0	0	0	0	0	0	0	0	0	0	0	0	0	0	0	0	0	0	0	0	0	0	0	0	0
OTU_23826	Bacteria	Firmicutes	Clostridia	Clostridiales	Ruminococcaceae	Flavonifractor	0	7.19657e-05	0	0	0	0	0	0	0	0	0	0	0	3.64113e-05	0	0	0	0	3.57462e-05	0	0	3.73608e-05	0	0	0	7.18417e-05	0	1.79604e-05	0	0	0	0	0	3.5823e-05	0	0	0	0	0	3.63465e-05	0	0	0
OTU_239	Bacteria	Proteobacteria	Deltaproteobacteria	Desulfovibrionales	Desulfovibrionaceae	Desulfovibrionaceae_un	0.00010777	0.000179914	3.63148e-05	0.000148165	0.000107646	0	0	0	0	0	0	0	0	0	0	0	0	0	0	0	0	0	0	0	0	3.59208e-05	0.000145349	4.53174e-05	0.000177904	0.000173696	0.00013946	0.000163687	0.000158682	0.000143292	0.000107968	7.19321e-05	0.000180213	0.000287491	0.000331309	0.000181732	0.000183258	3.54648e-05	3.53307e-05
OTU_23900	Bacteria	Bacteroidetes	Bacteroidia	Bacteroidales	Porphyromonadaceae	Porphyromonadaceae_un	0	0	0	0	0	0	0	0	0	0	0	0	0	0	0	0	0	0	0	0	0	0	0	0	0	0	0	0	0	0	3.48651e-05	1.16217e-05	1.74325e-05	0	0	0	3.60425e-05	3.59363e-05	0	0	0	0	0
OTU_23947	Bacteria	Firmicutes	Clostridia	Clostridiales	Ruminococcaceae	Ruminococcaceae_un	0.000359234	0	0	0.000148165	0	0	0	0	0	0	0	0	0	0	0	0	0	0	0	0	0	0	0	0	3.66488e-05	0	3.63372e-05	1.82465e-05	0	0	0	0	0	0	0	0	0	0	0	0	0	0	0
OTU_24	Bacteria	Bacteroidetes	Bacteroidia	Bacteroidales	Rikenellaceae	Alistipes	0.000251464	0.00417401	0.00174311	0.00418565	0.00495174	0	3.43336e-05	0.0013636	0.000452882	0.00160111	0.000176087	3.72592e-05	0	0.00866589	0	0.00417582	3.6324e-05	3.54912e-05	0.000500447	3.55745e-05	0	0	0	0.00115737	0.00230888	0.00204749	0.00457849	0.00252305	0.0175414	0.0112207	0.0201171	0.0162931	0.0156689	0.0235357	0.00896135	0.0160049	0.0241485	0.030474	0.0108227	0.00570639	0.0202316	0.019612	0.0219757
OTU_240	Bacteria	Bacteroidetes	Bacteroidia	Bacteroidales	Porphyromonadaceae	Porphyromonadaceae_un	0	0	0	0	0	0.000106727	0	0.000843807	0.000315041	0.00097735	0.000176087	0.00104326	0.00142653	0.00364113	0	0.000287987	0.000653832	0.00181005	0.000536193	0.000213447	0.00010358	0.00608982	0	0	0	0	0	0	0	0	0	0	0	0	0	3.5966e-05	3.60425e-05	0	0	0	0	0	0
OTU_24004	Bacteria	Bacteroidetes	Bacteroidia	Bacteroidales	Porphyromonadaceae	Butyricimonas	0	0	0	0	0	0	0	0	0	0	0	0	3.65778e-05	0	0	0	0	0	0	0	0	0	0	0	0	0	0	0	0	0	0	0	0	0	0	0	0	0	0	0	0	0	0
OTU_24043	Bacteria	Bacteroidetes	Bacteroidetes_un	Bacteroidetes_un	Bacteroidetes_un	Bacteroidetes_un	0	0	0	0	0	0	0	0	0	0	0	0	0	0	0	0	0	0	0	0	0	0	0	0	0	0	0	0	3.55809e-05	0	0	1.18603e-05	1.77904e-05	0	0	0	0	0	3.68121e-05	0	3.66515e-05	7.09295e-05	0
OTU_24087	Bacteria	Bacteroidetes	Bacteroidia	Bacteroidales	Rikenellaceae	Alistipes	0	0	0	0	0	0	0	0	0	0	0	0.000149037	0.000146311	3.64113e-05	0	0	0	0	0	0.000106724	3.45268e-05	0	0	0	0	0	0	0	0	0	0	0	0	0	0	0	0	0	0	0	0	0	0
OTU_24096	Bacteria	Bacteroidetes	Bacteroidia	Bacteroidales	Porphyromonadaceae	Parabacteroides	0	0	0	0	0	0	0	0	0	0	0	0	0	0	0	0	0	0	0	0	0	0	0	0	0	0	0	0	0	0	0	0	0	0	0	0	0	0	0	0	0	0	0
OTU_241	Bacteria	Firmicutes	Clostridia	Clostridiales	Lachnospiraceae	Lachnospiraceae_un	0.000574775	0.00226692	0.000181574	0.000444494	0.000215293	0	0	0	0	0	0	0	0	0	0	0	0	0	0	0	0	0	0	0.0012297	0.000109946	0.000107762	0.000726744	0.000543539	0	0	0	0	0	0	0	0	0	0	0	0	0	0	0
OTU_2413	Bacteria	Bacteroidetes	Bacteroidia	Bacteroidales	Porphyromonadaceae	Parabacteroides	7.18468e-05	0	0	0	0	0	0	0	0	0	0	0	0	0	0	0	0	0	0	0	0	0	0	0	0	0	0	0	0	1.16217e-05	3.48651e-05	0	0	0	0	0	0	0	0	0	0	0	0
OTU_24180	Bacteria	Firmicutes	Clostridia	Clostridiales	Ruminococcaceae	Ruminococcaceae_un	0	0	0	0	0	0	0	1.46018e-05	4.38055e-06	1.75222e-05	0	0	7.31556e-05	0	0	0	3.6324e-05	0	0	0	0	0	0	3.61677e-05	0	0	0	9.04192e-06	0	0	0	0	0	0	0	0	0	0	3.68121e-05	0	0	0	3.53307e-05
OTU_242	Bacteria	Firmicutes	Clostridia	Clostridiales	Ruminococcaceae	Clostridium IV	0.000395158	0.00050376	0.000508407	0.000296329	0.000753525	0.000177879	0	7.94813e-05	7.53576e-05	8.83341e-05	3.52175e-05	7.45184e-05	0.000182889	0.000109234	0	0	0.000326916	0.000248438	0.000238235	3.55745e-05	0.000207161	3.73608e-05	0	0.000217006	0.000183244	0.000969862	0.000726744	0.000524214	0.000177904	0.00145904	0.00115055	0.000929165	0.000818473	0.00157621	0.000431872	0.000395627	0.000612723	0.000107809	0.000404933	0.000945008	0.000989591	0.000673831	0.000741945
OTU_24209	Bacteria	Firmicutes	Clostridia	Clostridiales	Lachnospiraceae	Lachnospiraceae_un	0.000179617	0	0	3.70412e-05	0	0	0	0	0	0	0	0	0	0	0	0	0	0	0	0	0	0	0	0	7.32977e-05	0	0	1.83244e-05	0	0	0	0	0	0	0	0	0	0	0	0	0	0	0
OTU_243	Bacteria	Firmicutes	Clostridia	Clostridiales	Clostridiales_un	Clostridiales_un	0	0	0	3.70412e-05	0	0.000751306	0.00212696	0	0	0	0.00450784	0	0	0	0	0	0	0	0	0	0	0	0	0	0	0	3.63372e-05	9.0843e-06	0	0	0	0	0	0	0	0	0	0	0	0	0	0	0
OTU_24327	Bacteria	Firmicutes	Clostridia	Clostridiales	Lachnospiraceae	Lachnospiraceae_un	0.000287387	3.59829e-05	0	3.70412e-05	0	0	0	0	0	0	0	0	0	0	0	0	0	0	0	0	0	0	0	0.000144671	0	0	3.63372e-05	4.5252e-05	0	0	0	0	0	0	0	0	0	0	0	0	0	0	0
OTU_24342	Bacteria	Actinobacteria	Actinobacteria	Coriobacteriales	Coriobacteriaceae	Enterorhabdus	0	0	0	0	0	0	0	0	0	0	0	3.72592e-05	0	0	0	7.19968e-05	0	0	0	0	0	0	0	0	0	0	0	0	0	0	0	0	0	0	0	0	0	0	0	0	0	0	0
OTU_24374	Bacteria	Bacteroidetes	Bacteroidia	Bacteroidales	Porphyromonadaceae	Porphyromonadaceae_un	0	0	0	3.70412e-05	0	0	0	0	0	0	0	0	0	0	0	0	0	0	0	0	0	0	0	0	0	3.59208e-05	0	8.98021e-06	0	0	0	0	0	0	0	0	0	0	0	3.63465e-05	0	0	0
OTU_244	Bacteria	Firmicutes	Clostridia	Clostridiales	Lachnospiraceae	Lachnospiraceae_un	0.000502928	0.000359829	0.000435777	0.000444494	0.00082529	0	0	3.65536e-05	1.09661e-05	4.38643e-05	0	7.45184e-05	0.000109733	0	0	0	0	0.000212947	0.000142985	0	0	0	0	0.000651018	3.66488e-05	0.000143683	0.000581395	0.000353186	3.55809e-05	3.47391e-05	0	2.344e-05	1.77904e-05	7.16461e-05	0.000143957	0.000143864	0.00028834	3.59363e-05	3.68121e-05	0	3.66515e-05	7.09295e-05	3.53307e-05
OTU_2440	Bacteria	Firmicutes	Clostridia	Clostridiales	Ruminococcaceae	Ruminococcaceae_un	0	0	0	0	0	0	0	0	0	0	0	0	0	0	0	0	0	0	0	0	0	0	0	0	0	0	0	0	0	0	3.48651e-05	1.85947e-05	0	1.74325e-05	0	0	0	0	0	0	0	0	0
OTU_24424	Bacteria	Bacteroidetes	Bacteroidia	Bacteroidales	Porphyromonadaceae	Porphyromonadaceae_un	3.59234e-05	0	0	0	0	0	0	0	0	0	0	0	0	0	0	0	0	0	0	0	0	0	0	7.23353e-05	0	0	0	1.80838e-05	0	0	0	0	0	0	0	0	0	0	0	0	0	0	0
OTU_245	Bacteria	Firmicutes	Clostridia	Clostridiales	Lachnospiraceae	Lachnospiraceae_un	7.18468e-05	0.000179914	7.26296e-05	0	7.17643e-05	0	0	0.000413654	0.000124096	0.000496385	0	0.000558888	0.000256044	0	0	0	0	0.000106474	0.000357462	0	0.000448849	3.73608e-05	0	0	0	7.18417e-05	0	1.79604e-05	3.55809e-05	0.000451608	0	0.000162396	0.000225804	0	0	0.000395627	0	0	0.000736241	3.63465e-05	0	0	0
OTU_24508	Bacteria	Bacteroidetes	Bacteroidia	Bacteroidales	Porphyromonadaceae	Parabacteroides	0	0	0	0	0	0	0	0	0	0	0	0	0	0	0	0	0	0	0	0	0	0	0	0	0	0	0	0	0	0	0	0	0	0	0	0	0	0	0	0	0	0	0
OTU_2458	Bacteria	Firmicutes	Clostridia	Clostridiales	Lachnospiraceae	Lachnospiraceae_un	0	3.59829e-05	3.63148e-05	0.000111123	0.000179411	0	0	0	0	0	0	7.45184e-05	3.65778e-05	3.64113e-05	0	0	0	3.54912e-05	0	0	0	0	0	0.000180838	0	0.000323287	3.63372e-05	0.000135116	0	0	0	0	0	3.5823e-05	0.000107968	0.000143864	7.20851e-05	0	3.68121e-05	0.000109039	0.000109955	7.09295e-05	0
OTU_246	Bacteria	Firmicutes	Clostridia	Clostridiales	Ruminococcaceae	Ruminococcaceae_un	0.000143694	7.19657e-05	0.000108944	0	3.58822e-05	3.55758e-05	0	0.000102863	3.97527e-05	0.000123435	0	0.000335333	0.000402356	0.000473347	0	0.000359984	7.2648e-05	0.000319421	0.000142985	0.000462469	6.90536e-05	0.000186804	0	7.23353e-05	0	0.000107762	0	4.50245e-05	3.55809e-05	0	6.97301e-05	3.51037e-05	3.48651e-05	7.16461e-05	0.000287915	0	0	0	0.000110436	0.000109039	3.66515e-05	0.000212789	7.06614e-05
OTU_24641	Bacteria	Firmicutes	Clostridia	Clostridiales	Lachnospiraceae	Lachnospiraceae_un	0	0	0	0	0	0	0	0	7.05592e-05	1.76398e-05	0	0	0	0	0	0	0	0	0	0	0	0	0	0	0	7.18417e-05	0	1.79604e-05	0	0	0	0	0	0	3.59893e-05	0	0	0	0	0	0	0	0
OTU_24644	Bacteria	Bacteroidetes	Bacteroidia	Bacteroidales	Porphyromonadaceae	Porphyromonadaceae_un	0	3.59829e-05	0	3.70412e-05	0	0	0	0	0	0	0	0	0	0	0	0	0	0	0	0	0	0	0	0	0	3.59208e-05	0	8.98021e-06	0	0	0	0	0	3.5823e-05	0	0	0	3.59363e-05	0	0	0	3.54648e-05	0
OTU_247	Bacteria	Proteobacteria	Deltaproteobacteria	Desulfovibrionales	Desulfovibrionaceae	Desulfovibrionaceae_un	0.00294572	0.000935555	7.26296e-05	0.00103715	0.00136352	0	0	0	0	0	0	0	0	0	0	0	0	0	0	0	0	0	0	0.000108503	7.32977e-05	0.000107762	0.000145349	0.000108728	0	0	0	0	0	0	0	0	0	0	0	0	0	0	0
OTU_2470	Bacteria	Bacteroidetes	Bacteroidia	Bacteroidales	Porphyromonadaceae	Parabacteroides	0	0	0	0	0	0	0	0	0	0	0	0	0	0	0	0	0	0	0	0	0	0	0	0	0	0	0	0	0	0	0	0	0	0	0	0	0	0	0	0	0	0	0
OTU_24717	Bacteria	Firmicutes	Clostridia	Clostridiales	Lachnospiraceae	Lachnospiraceae_un	0	3.59829e-05	0	0	3.58822e-05	0	0	7.34991e-06	2.20497e-06	8.8199e-06	0	0	0	0	0	0	0	0	0	0	6.90536e-05	3.73608e-05	0	0	0	3.59208e-05	0	8.98021e-06	0	3.47391e-05	3.48651e-05	2.32014e-05	1.74325e-05	0	0.000107968	0	3.60425e-05	0	0	0	0	0	0
OTU_248	Bacteria	Firmicutes	Clostridia	Clostridiales	Ruminococcaceae	Ruminococcaceae_un	0.000718468	0.000431794	0.000290518	0.00033337	0.000143529	7.11516e-05	0	0.000102434	4.85182e-05	0.000122921	0	0.000894221	0.000694978	0.000509758	0	0	0	0.000354912	0.000357462	7.11491e-05	0.000241688	0	0	0.00047018	0.000183244	0.00107762	0.000690407	0.000605364	0.000284647	0.000312652	0.000732167	0.000443155	0.000508407	0.000573169	0.000827755	0.000107898	0.000937106	0.000323427	0.000257685	0.000399811	0.000256561	0.000673831	0.000211984
OTU_24817	Bacteria	Firmicutes	Clostridia	Clostridiales	Ruminococcaceae	Ruminococcaceae_un	7.18468e-05	3.59829e-05	0	0	3.58822e-05	0	0	0	0	0	0	3.72592e-05	0.000109733	0	0	0	3.6324e-05	0	3.57462e-05	3.55745e-05	3.45268e-05	0	0	3.61677e-05	3.66488e-05	7.18417e-05	7.26744e-05	5.43331e-05	3.55809e-05	0	6.97301e-05	3.51037e-05	3.48651e-05	3.5823e-05	3.59893e-05	0	0	0	0	0	0	3.54648e-05	0
OTU_24885	Bacteria	Firmicutes	Clostridia	Clostridiales	Lachnospiraceae	Lachnospiraceae_un	0	0	0	0	0	0	0	2.90077e-05	8.70231e-06	3.48092e-05	0	0	0	0.000145645	0	0	0	7.09824e-05	0.000178731	0	6.90536e-05	0	0	0	0	0	0	0	0	0	0	0	0	0	0	0	0	0	0	0	0	0	3.53307e-05
OTU_249	Bacteria	Firmicutes	Clostridia	Clostridiales	Lachnospiraceae	Lachnospiraceae_un	0	0	0.000108944	0	0	7.11516e-05	0	0.000469038	0.000165543	0.000555802	3.52175e-05	0.000223555	3.65778e-05	0	0	0.000107995	0	0	0	0	0	0	0	0.000108503	0	0	0.000508721	0.000154306	0	0	0	0	0	0	0.000827755	3.5966e-05	0	0	0.000257685	0.000763276	0	0	0
OTU_24931	Bacteria	Actinobacteria	Actinobacteria	Coriobacteriales	Coriobacteriaceae	Enterorhabdus	0	0	0	0	0	3.55758e-05	0	7.41162e-06	1.11174e-05	8.89395e-06	0	7.45184e-05	3.65778e-05	0	0	0	3.6324e-05	0	0	0	0	0	0	0	0	0	0	0	0	0	0	0	0	0	0	0	0	0	0	0	0	0	0
OTU_25	Bacteria	Bacteroidetes	Bacteroidia	Bacteroidales	Porphyromonadaceae	Parabacteroides	0	0	0	0	0	0	0.000539271	0.000365394	0.00214827	8.8199e-05	0	0	3.65778e-05	0	0	0	0	0	0	0	0	0	0	0	0	0	3.63372e-05	9.0843e-06	0.000106743	0	0	3.55809e-05	5.33713e-05	0	0	0	0	0	0	0	0.000219909	3.54648e-05	0
OTU_250	Bacteria	Firmicutes	Clostridia	Clostridiales	Lachnospiraceae	Lachnospiraceae_un	0.000754392	0.000143931	0.000617351	0.00114828	0.00165058	0	0	0.000101821	3.05463e-05	0.000122185	0	3.72592e-05	3.65778e-05	0.000182057	0	0	0	0.000248438	0.000250223	3.55745e-05	0.000138107	0	0	0.000289341	0.000439786	0.000143683	0.00159884	0.000617912	0.000106743	0	3.48651e-05	4.72025e-05	5.33713e-05	0.000107469	3.59893e-05	3.5966e-05	0	0	0	7.26929e-05	0	0.000319183	0.000353307
OTU_25037	Bacteria	Proteobacteria	Gammaproteobacteria	Enterobacteriales	Enterobacteriaceae	Enterobacteriaceae_un	0	0	0	0	0	0	0	0	0	0	0	0	0	0	0	0	0	0	0	0	0	0	0	0	0	0	0	0	0	0	0	0	0	0	0	0	0	0	0	0	0	0	0
OTU_2504	Bacteria	Firmicutes	Clostridia	Clostridiales	Lachnospiraceae	Lachnospiraceae_un	0	0	3.63148e-05	0	0	0	0	0	0	0	0	0	0	0	0	0	0	0	0	0	0	0	0	0	0	3.59208e-05	3.63372e-05	1.80645e-05	0	0	0	0	0	0	3.59893e-05	0	0	0	0.000147248	0	0	0	3.53307e-05
OTU_251	Bacteria	Firmicutes	Clostridia	Clostridiales	Ruminococcaceae	Faecalibacterium	3.59234e-05	7.19657e-05	0.000145259	3.70412e-05	3.58822e-05	0	3.43336e-05	0.00040639	0.00010279	7.04349e-05	0.00030639	0	0	0	0	0	0	3.54912e-05	0	3.55745e-05	0.000296931	0	3.63385e-05	7.23353e-05	0.000879572	0	7.26744e-05	0.000256145	0	3.47391e-05	3.48651e-05	2.32014e-05	1.74325e-05	3.5823e-05	3.59893e-05	0	3.60425e-05	7.18726e-05	3.68121e-05	3.63465e-05	0	0	7.06614e-05
OTU_25124	Bacteria	Deferribacteres	Deferribacteres	Deferribacterales	Deferribacteraceae	Mucispirillum	0	0	0	0	0	0	0	0	0	0	0	0	0	0	0	0	0	0	0	0	0	0	0	0	0	0	0	0	3.55809e-05	0	3.48651e-05	2.3482e-05	1.77904e-05	0	0	3.5966e-05	0	0	0	3.63465e-05	0	0	0
OTU_252	Bacteria	Firmicutes	Clostridia	Clostridiales	Lachnospiraceae	Lachnospiraceae_un	3.59234e-05	7.19657e-05	3.63148e-05	3.70412e-05	3.58822e-05	0.000106727	0	5.87885e-05	4.43184e-05	7.05462e-05	0	0.000298074	0.000402356	0.000400524	0	0	0	0.000141965	0.000142985	0.000177873	0.000414322	0.000186804	0	0.000180838	0	0.000143683	0	8.11304e-05	3.55809e-05	0.000243174	6.97301e-05	0.000116162	0.000139377	0.000107469	0.000179947	0.000107898	7.20851e-05	0.000143745	0.00018406	0.000290772	0	3.54648e-05	0.000176653
OTU_2520	Bacteria	Proteobacteria	Proteobacteria_un	Proteobacteria_un	Proteobacteria_un	Proteobacteria_un	0	0	0	0	0	0	0	0	0	0	0	0	0	0	0	0	0	0	0	0	3.45268e-05	0	0	0	0	0	3.63372e-05	9.0843e-06	0	0	0	0	0	0	7.19787e-05	3.5966e-05	0	3.59363e-05	0	3.63465e-05	3.66515e-05	0	0
OTU_25224	Bacteria	Bacteroidetes	Bacteroidia	Bacteroidales	Porphyromonadaceae	Parabacteroides	0	0	0	0	0	0	0	5.86958e-06	0	0	3.52175e-05	0	0	0	0	0	0	0	0	0	0	0	0	0	0	0	0	0	0	0	0	0	0	0	0	0	0	0	0	0	3.66515e-05	0	0
OTU_25257	Bacteria	Firmicutes	Clostridia	Clostridiales	Ruminococcaceae	Flavonifractor	0	0	0	0	0	0	0	0	0	0	0	0	0	3.64113e-05	0	0	0	0	0	0	0	0	0	7.23353e-05	0	0	0	1.80838e-05	0	0	3.48651e-05	1.16217e-05	1.74325e-05	0	0	0	0	0	0	0	0	0	0
OTU_253	Bacteria	Actinobacteria	Actinobacteria	Coriobacteriales	Coriobacteriaceae	Olsenella	0	3.59829e-05	3.63148e-05	7.40823e-05	0	0	0	0	0	0	0	0	0	0	0	0	0	0	0	0	0	0	0	0.00126587	0.00201569	0.000754337	0.000835756	0.00121791	0	0	0	0	0	0	0	0	0	0	0	0	0	0	0
OTU_25395	Bacteria	Bacteroidetes	Bacteroidia	Bacteroidales	Bacteroidales_un	Bacteroidales_un	3.59234e-05	0	0	0	0	0	0	0	0	0	0	0	0	0	0	0	0	0	0	0	0	0	0	0	0	0	0	0	3.55809e-05	0	0	1.18603e-05	1.77904e-05	3.5823e-05	3.59893e-05	0	0	0	0	0	3.66515e-05	0	3.53307e-05
OTU_254	Bacteria	Firmicutes	Clostridia	Clostridiales	Ruminococcaceae	Ruminococcaceae_un	0.00172432	0.000935555	0.000399463	0.00129644	0.000215293	0	0	7.25193e-06	2.17558e-06	8.70231e-06	0	0	0	0	0	0	0	0	0	7.11491e-05	0	0	0	0.000325509	0.000403137	0	0.000145349	0.000218499	0	0	0	0	0	0	0	0	0	0	0	0	0	0	0
OTU_255	Bacteria	Bacteroidetes	Bacteroidia	Bacteroidales	Bacteroidales_un	Bacteroidales_un	7.18468e-05	3.59829e-05	0.000145259	0.000518576	3.58822e-05	0	0	0	0	0	0	0	0	0	0	0	3.6324e-05	0	0	0	0	0	0	0.000108503	3.66488e-05	0	3.63372e-05	4.53723e-05	3.55809e-05	0.000347391	0	0.000127657	0.000173696	0.00082393	0.000395883	0	0.00014417	0	0.00110436	0.000363465	0	0.000106394	0.000282646
OTU_256	Bacteria	Proteobacteria	Gammaproteobacteria	Pasteurellales	Pasteurellaceae	Pasteurella	0	0	0	0	0	0	0	0	0	0	0	0	0	0	0	0	0	0	0	0	0	0	0	0	0	0	0	0	0	0	0	0	0	0	0	0	0	0	0	0	0	0	0
OTU_25613	Bacteria	Bacteroidetes	Bacteroidetes_un	Bacteroidetes_un	Bacteroidetes_un	Bacteroidetes_un	0	0	0	0	0	0	0	0	0	0	0	0	0	0	0	0	0	0	0	0	0	0	0	0	0	0	0	0	3.55809e-05	1.77904e-05	3.48651e-05	4.3482e-05	0	0	0	0	0	0	0	0	0	0	0
OTU_257	Bacteria	Firmicutes	Clostridia	Clostridiales	Lachnospiraceae	Lachnospiraceae_un	0.000790315	0.00233889	0.000435777	0.000222247	0.000215293	0	0	0.000348092	0.000104428	0.000417711	0	0	3.65778e-05	0.000873871	0	0	0	0.000674333	0	0	0	0	0	0	0	7.18417e-05	0	1.79604e-05	0	0	0	0	0	0	0	0	0	0	0	0	0	0	0
OTU_25718	Bacteria	Proteobacteria	Gammaproteobacteria	Enterobacteriales	Enterobacteriaceae	Enterobacteriaceae_un	0	0	0	0	0	0.000106727	2.49031e-05	0	0	0.000224128	0	0	0	0	0	0	0	0	0	0	0	0	0	0	0	0	0	0	0	0	0	0	0	0	0	0	0	0	0	0	0	0	0
OTU_25724	Bacteria	Firmicutes	Clostridia	Clostridiales	Lachnospiraceae	Blautia	0	0	0	0	0	0	0	1.17392e-05	1.76087e-05	0	7.04349e-05	0	0	0	0	0	0	0	0	0	0	0	0	0	0	0	0	0	0	0	0	0	0	0	0	0	0	0	0	0	0	0	0
OTU_2576	Bacteria	Firmicutes	Clostridia	Clostridiales	Ruminococcaceae	Ruminococcaceae_un	0.000395158	0.000143931	7.26296e-05	7.40823e-05	7.17643e-05	0	0	7.34991e-06	2.20497e-06	8.8199e-06	0	0.000111778	0	0	0	0.000218468	0	0	0.000107239	0	0	0	0	7.23353e-05	0.000109946	0.000179604	0.000181686	0.000135893	0	0	0	0	0	0	0	0	0	0	0	0	0	0	0
OTU_258	Bacteria	Firmicutes	Clostridia	Clostridiales	Lachnospiraceae	Clostridium XlVa	0.00021554	7.19657e-05	7.26296e-05	0	3.58822e-05	0	0	0	0	0	0	0	0	0	0	0	0	0	0	0	0	0	0	0	0	0	0	0	0.000782779	0.000486348	0	0.000423042	0.000391389	3.5823e-05	0.000215936	0	0	0.000934344	0.000331309	0.00196271	0.000329864	0	7.06614e-05
OTU_25821	Bacteria	Firmicutes	Clostridia	Clostridiales	Ruminococcaceae	Ruminococcaceae_un	0	0	0	0	0	2.20497e-06	7.34991e-06	0	3.52796e-05	8.8199e-06	0	0	0	0	0	0	0	0	0	0	0	0	0	0	0	0	0	0	0	0	0	0	0	3.5823e-05	0	0	7.20851e-05	0	0	0	7.3303e-05	3.54648e-05	0
OTU_25875	Bacteria	Bacteroidetes	Bacteroidia	Bacteroidales	Porphyromonadaceae	Parabacteroides	0	0	0	0	0	0	0	0	0	0	0	0	0	0	0	0	0	0	0	0	0	0	0	0	0	0	0	0	0	0	0	0	0	0	0	0	0	0	0	0	0	0	0
OTU_25896	Bacteria	Bacteroidetes	Bacteroidia	Bacteroidales	Porphyromonadaceae	Parabacteroides	0	0	0	0	0	0	0	0	0	0	0	0	0	0	0	0	0	0	0	0	0	0	0	0	0	0	0	0	0	0	0	0	0	0	0	0	0	0	0	0	0	0	0
OTU_259	Bacteria	Firmicutes	Clostridia	Clostridiales	Ruminococcaceae	Ruminococcaceae_un	0.000359234	7.19657e-05	0.000254203	0.000148165	0.000322939	7.11516e-05	0	1.48232e-05	2.22349e-05	1.77879e-05	0	0	0	7.28226e-05	0	0	0	0	0	0	0.000310741	0	0	0.000217006	0.00106282	0.000215525	0.000436047	0.000482848	0.000249066	0.000243174	3.48651e-05	0.000175702	0.000141966	0.000143292	0.000251925	7.19321e-05	0	0.000107809	0.00018406	7.26929e-05	3.66515e-05	0	7.06614e-05
OTU_25986	Bacteria	Firmicutes	Bacilli	Lactobacillales	Enterococcaceae	Enterococcus	0	0	0	0	0	0	6.86672e-05	2.01752e-05	3.02629e-05	1.71668e-05	3.52175e-05	0	0	0	0	0	0	0	0	0	0	0	0	0	0	0	0	0	0	0	0	0	0	0	0	0	0	0	0	0	0	0	0
OTU_26	Bacteria	Bacteroidetes	Bacteroidia	Bacteroidales	Porphyromonadaceae	Parabacteroides	0.00359234	0.00133137	0.00479355	0.00262992	0.00186587	0	0	0.000287609	0.000431414	0	0.00172566	0	3.65778e-05	0.000109234	0	3.59984e-05	0	0	3.57462e-05	0	0	0	0	0.00332743	0.00648684	0.00111355	0.00218023	0.00327701	0.00209927	0.000590565	0.00115055	0.00128013	0.00134492	0.00247179	0.000899734	0.000899151	0.000468553	0.00672009	0.00265047	0.00181732	0.00164932	0.000602901	0.000459299
OTU_260	Bacteria	Firmicutes	Clostridia	Clostridiales	Lachnospiraceae	Lachnospiraceae_un	0	0	0	3.70412e-05	0	0	0	0	0	0	0	0	0.000256044	0	0	0	0	0	7.14924e-05	0	0	0	0	0	0	0	0	0	0.000284647	0.000451608	0.00122028	0.000652178	0.000752462	0.0026509	0.000503851	3.5966e-05	0	3.59363e-05	0.00018406	0.00214444	0.000293212	0.00489414	0.000812606
OTU_2605	Bacteria	Proteobacteria	Gammaproteobacteria	Enterobacteriales	Enterobacteriaceae	Enterobacteriaceae_un	0	0	0	0	0	0.000106727	2.26631e-05	0.0002348	0	2.66818e-05	0	0	0	0	0	0	0	0	0	0	0	0	0	0	0	0	0	0	0	0	0	0	0	0	0	0	0	0	0	0	0	0	0
OTU_26076	Bacteria	Proteobacteria	Proteobacteria_un	Proteobacteria_un	Proteobacteria_un	Proteobacteria_un	0	0	0	0	0	0	0	0	0	0	0	0	0	0	0	0	0	0	0	0	0	0	0	0	0	0	0	0	0	0	0	0	0	0	0	0	0	0	0	0	0	0	0
OTU_261	Bacteria	Firmicutes	Clostridia	Clostridiales	Lachnospiraceae	Lachnospiraceae_un	0.000143694	0	0.000653666	3.70412e-05	3.58822e-05	0	0	0	0	0	0	0	0.000146311	0	0	0	0	0	0.0018588	0	0	0	0	0.000289341	0.000183244	0.000754337	0.00090843	0.000533838	0	0	0	0	0	0	0	0	0	0	0	0	0	0	0
OTU_2612	Bacteria	Bacteroidetes	Bacteroidia	Bacteroidales	Porphyromonadaceae	Parabacteroides	0	0	0	0	0	0	0	0	0	0	0	0	0	0	0	0	0	0	0	0	0	0	0	0	0	0	0	0	0	0	0	0	0	0	0	0	0	0	0	0	0	0	0
OTU_2615	Bacteria	Firmicutes	Clostridia	Clostridiales	Lachnospiraceae	Lachnospiraceae_un	0	0	0	0	3.58822e-05	0	0	7.25193e-06	2.17558e-06	8.70231e-06	0	0	0	0.000801049	0	0	0	0	0	0	0	3.73608e-05	0	0	0	0	0	0	0	0	0	0	0	0	3.59893e-05	0	0	0	0	0	0	0.000106394	0
OTU_262	Bacteria	Firmicutes	Clostridia	Clostridiales	Lachnospiraceae	Lachnospiraceae_un	0	0.000539743	0	3.70412e-05	3.58822e-05	0.000946659	0	0	0.00451579	0.00112895	3.52175e-05	0	0	0	0	0	0	0	0	0	0	0	0	0	0	0	0	0	0	0	0	0	0	0	0	0	0	0	0	0	0	0	0
OTU_26222	Bacteria	Bacteroidetes	Bacteroidia	Bacteroidales	Porphyromonadaceae	Porphyromonadaceae_un	0	3.59829e-05	3.63148e-05	0	0	0	0	0	0	0	0	0	0	0	0	0	0	0	0	0	0	0	0	0	0	3.59208e-05	3.63372e-05	1.80645e-05	0	0	0	0	0	0	0	0	0	0	0	0	0	0	0
OTU_26241	Bacteria	Proteobacteria	Deltaproteobacteria	Desulfovibrionales	Desulfovibrionaceae	Desulfovibrionaceae_un	0	0	3.63148e-05	3.70412e-05	0	0	0	0	0	0	0	0	0	0	0	0	0	0	0	0	0	0	7.26771e-05	0	0	0	3.63372e-05	9.0843e-06	0	0	0	0	0	0	0	0	0	0	0	0	0	0	0
OTU_26271	Bacteria	Bacteroidetes	Bacteroidia	Bacteroidales	Porphyromonadaceae	Porphyromonadaceae_un	0	0	3.63148e-05	0	0	0	0	0	0	0	0	0	0	0	0	0	0	0	0	0	0	0	0	3.61677e-05	0	0	3.63372e-05	1.81262e-05	0	0	0	0	0	0	0	0	0	0	0	0	0	0	0
OTU_263	Bacteria	Firmicutes	Firmicutes_un	Firmicutes_un	Firmicutes_un	Firmicutes_un	0.000502928	0.00169119	0.000435777	0.00137052	0.000609997	0	0	0.000108779	3.26337e-05	0.000130535	0	0	0.000146311	0	0	0	0	0.000390403	0.00117962	0	0	0	0	0.000108503	0.000109946	0.00043105	0.000218023	0.000216881	0	0	0	0	0	0	0	3.5966e-05	0	0	0	0	0	0	0
OTU_264	Bacteria	Firmicutes	Clostridia	Clostridiales	Ruminococcaceae	Ruminococcaceae_un	0.000323311	0	0	0.000111123	0.000215293	0	0	4.40015e-05	1.32004e-05	5.28018e-05	0	0.000223555	0.000146311	0.000109234	0	0	0	0.000106474	0	0	0	3.73608e-05	0	0	0	7.18417e-05	0	1.79604e-05	0.000249066	0.000451608	0.000104595	0.000268423	0.000278102	0.000322407	0.000359893	0.000251762	0	0	0.000368121	0.000726929	0.000256561	0.000248253	0.000211984
OTU_2644	Bacteria	Actinobacteria	Actinobacteria	Actinomycetales	Mycobacteriaceae	Mycobacterium	0	0	0	0	0	0	0	0	0	0	0	0	0	0	0	0	0	0	0	0	0	0	0	0	0	0	0	0	0	0	0	0	0	0	0	0	0	0	0	0	0	0	0
OTU_2648	Bacteria	Proteobacteria	Gammaproteobacteria	Enterobacteriales	Enterobacteriaceae	Enterobacteriaceae_un	0	0	0	0	0	0	0	0	0	0	0	0	0	0	0	0	0	0	0	0	0	0	3.63385e-05	0	0	0	0	0	0	0	0	0	0	0	0	0	0	0	0	0	0	0	0
OTU_265	Bacteria	Firmicutes	Clostridia	Clostridiales	Lachnospiraceae	Lachnospiraceae_un	0.000431081	0.000323846	0.000108944	0.000111123	0.000179411	0	0	0	0	0	0	0.00134133	0.000951022	0.000509758	0	0	0	0.00088728	0.000464701	0.000320171	0.000586956	0	0	0	0	0	0	0	0	0	0	0	0	0	0	0	0	0	0	3.63465e-05	0	0.000177324	0
OTU_2657	Bacteria	Proteobacteria	Gammaproteobacteria	Enterobacteriales	Enterobacteriaceae	Proteus	0	0	0	0	0	0	0	0	0	0	0	0	0	0	0	0	0	0	0	0	0	0	0	0	0	0	0	0	0	0	0	0	0	0	0	0	0	0	0	0	0	0	0
OTU_26575	Bacteria	Firmicutes	Clostridia	Clostridiales	Lachnospiraceae	Lachnospiraceae_un	0	0	0	0	0	0	0	7.25193e-06	2.17558e-06	8.70231e-06	0	0	0	7.28226e-05	0	0	0	0	0	0	0	0	0	0	0	0	0	0	0	0	0	0	0	0	0	0	0	0	0	0	0	0	0
OTU_266	Bacteria	Firmicutes	Clostridia	Clostridiales	Lachnospiraceae	Lachnospiraceae_un	3.59234e-05	0	0.000181574	7.40823e-05	3.58822e-05	3.55758e-05	0	0.000319832	0.000104844	0.000383799	0	0.000372592	0.000512089	0.000509758	0	0.000179992	0	0	0	0	0	0.000112082	0	7.23353e-05	7.32977e-05	0	0.000181686	8.18298e-05	0	3.47391e-05	6.97301e-05	3.48231e-05	3.48651e-05	0.000895576	0.000107968	7.19321e-05	0	0.000718726	0.00018406	0.00236252	0	0.000106394	3.53307e-05
OTU_2660	Bacteria	Firmicutes	Clostridia	Clostridiales	Lachnospiraceae	Lachnospiraceae_un	7.18468e-05	3.59829e-05	0.000217889	0	0	0	0	0	0	0	0	0	0	0	0	0	0	0	0	0	0	0	0	0.000144671	0	0	0	3.61677e-05	0	0	0	0	0	0	0	0	0	0	0	0	0	0	0
OTU_26600	Bacteria	Firmicutes	Clostridia	Clostridiales	Ruminococcaceae	Ruminococcaceae_un	0.00010777	0	0	0	0	0	0	0	0	0	0	0	0	0	0	0	0	0	0	0	0	0	0	0	0	0	0	0	0	0	0	0	0	0	0	0	0	0	0	0	0	0	0
OTU_26616	Bacteria	Bacteroidetes	Bacteroidia	Bacteroidales	Porphyromonadaceae	Parabacteroides	0	0	0	0	0	0	0	0	0	0	0	0	0	0	0	0	0	0	0	0	0	0	0	0	0	0	0	0	0	0	0	0	0	0	0	0	0	0	0	0	0	0	0
OTU_26624	Bacteria	Firmicutes	Clostridia	Clostridiales	Ruminococcaceae	Ruminococcaceae_un	0	0	0	0	0	0	0	0	0	0	0	0	0	0	0	0	0	0	0	0	0	0	0	0	0	0	3.63372e-05	9.0843e-06	0	0	0	0	0	0	0	0	0	0	0	0	0	0	0
OTU_26682	Bacteria	Bacteroidetes	Bacteroidia	Bacteroidales	Rikenellaceae	Alistipes	0	0	0	0	3.58822e-05	0	0	0	0	0	0	0	0	0	0	0	0	0	0	0	0	0	0	0	0	0	0	0	0	0	0	0	0	0	0	0	0	0	0	0	0	0	0
OTU_267	Bacteria	Firmicutes	Bacilli	Lactobacillales	Streptococcaceae	Streptococcus	0	0	0	0	0	0	8.70231e-06	7.25193e-06	1.36626e-05	0	0	0	0	0	0	0	0	0	0	0	0	0	0	0	3.66488e-05	0	7.26744e-05	2.73308e-05	0.000106743	3.47391e-05	0	4.71606e-05	5.33713e-05	0	0	7.19321e-05	0	0.000179682	0	0.000109039	3.66515e-05	3.54648e-05	7.06614e-05
OTU_26796	Bacteria	Firmicutes	Erysipelotrichia	Erysipelotrichales	Erysipelotrichaceae	Clostridium XVIII	0	0	0	0	0	0	0	0	0	0	0	0	0	0	0	0	0	0	0	0	0	0	0	0	0	0	0	0	7.11617e-05	0	0	2.67206e-05	3.85809e-05	0	0	0	0	0	0	0	0	0	0
OTU_268	Bacteria	Firmicutes	Clostridia	Clostridiales	Lachnospiraceae	Lachnospiraceae_un	0.000287387	0.000575726	7.26296e-05	0.000370412	0.000358822	0	0	0.00032859	9.85771e-05	0.000394308	0	0.000521629	0.00267018	0.000910283	0	0.000107995	0.00352343	0.000212947	0.000214477	0	0	0.000410969	0	0.000325509	7.32977e-05	0.000323287	0.000363372	0.000271367	0.000249066	6.94782e-05	0.000801897	0.00037348	0.000435687	0.0023285	0.000107968	0.00035966	0.000324383	0.00287491	0	7.26929e-05	0.0011362	0.000886619	0.000353307
OTU_269	Bacteria	Candidatus Saccharibacteria	undefined	undefined	undefined	Saccharibacteria_genera_incertae_sedis	0.00129324	0.000935555	0.000726296	0.00129644	0.0013994	0	0	1.45039e-05	4.35116e-06	1.74046e-05	0	0	0	0.000327702	0	0	0	0	0	0	0	0	0	0.000397844	0.000146595	0.000215525	0.000472384	0.000308087	0.000106743	0.00107691	0.000592706	0.00059212	0.000591827	0.00283002	0.00125963	0.000503525	0.0026311	0.000934344	0.000147248	0.000363465	0.000183258	0.000957549	0.000388638
OTU_26991	Bacteria	Bacteroidetes	Bacteroidetes_un	Bacteroidetes_un	Bacteroidetes_un	Bacteroidetes_un	0	0	0	0	0	0	0	0	0	0	0	0	0	0	0	0	0	0	0	0	0	0	0	0	0	0	0	0	0	0	0	0	0	3.5823e-05	0	3.5966e-05	0	0	3.68121e-05	0	0	0	3.53307e-05
OTU_27	Bacteria	Bacteroidetes	Bacteroidia	Bacteroidales	Porphyromonadaceae	Porphyromonadaceae_un	0.00599921	0.00536145	0.00406725	0.00581546	0.00419821	0.000640364	0	0.0032688	0.00206343	0.00299986	0.00461349	0.00462014	0.00972969	0.0099767	0	0.00550776	0.00519433	0.0114991	0.00436104	0.00380647	0.00555882	0.00863035	0	0.00983761	0.00586381	0.00395129	0.0052689	0.0062304	0.0197118	0.00965747	0.00791437	0.0124279	0.0138131	0.0137202	0.0138919	0.0140987	0.00706434	0.022568	0.0129947	0.012903	0.0112887	0.0188318	0.0161108
OTU_270	Bacteria	Firmicutes	Clostridia	Clostridiales	Lachnospiraceae	Lachnospiraceae_un	7.18468e-05	0	3.63148e-05	0.000407453	3.58822e-05	0	0	0	0	0	0	0	0	0	0	0	0	0	0	0	0	0	0	3.61677e-05	0	0.000143683	0	4.49627e-05	0	0.000243174	0.000174325	0.000139166	0.000121587	0	0.000287915	0	7.20851e-05	0	3.68121e-05	3.63465e-05	0	0.000354648	0
OTU_27060	Bacteria	Firmicutes	Clostridia	Clostridiales	Lachnospiraceae	Lachnospiraceae_un	3.59234e-05	0	0	7.40823e-05	0	0	0	0	0	0	0	0	0	0	0	0	0	0	0	0	0	0	0	0	0	0	0	0	0	0	0	0	0	0	0	0	0	0	0	0	0	0	0
OTU_271	Bacteria	Proteobacteria	Alphaproteobacteria	Alphaproteobacteria_un	Alphaproteobacteria_un	Alphaproteobacteria_un	0.00211948	0	0	0.000444494	0.000287057	0	0	0	0	0	0	0	0	0	0	0	0	0	0	0	0	0	0	7.23353e-05	0.000549732	0	0.000145349	0.000191854	0	0	0	0	0	0	0	0	0	0	0	0	0	0	0
OTU_27107	Bacteria	Bacteroidetes	Bacteroidia	Bacteroidales	Bacteroidaceae	Bacteroides	0	0	0	0	0	0	0	0	0	0	0	0	0	0	0	0	0	0	0	0	0	0	0	0	0	0	0	0	0	0	0	0	0	0	0	0	0	0	0	0	0	0	0
OTU_27137	Bacteria	Firmicutes	Clostridia	Clostridiales	Ruminococcaceae	Clostridium IV	7.18468e-05	0.000215897	3.63148e-05	3.70412e-05	0.000107646	0.000177879	0	0.000117221	7.96361e-05	0.000140666	0	0	0	0.000182057	0	0	0.000145296	0.000106474	0	0	0	7.47217e-05	0	0	0	3.59208e-05	0.000109012	3.62331e-05	0	0	6.97301e-05	2.32434e-05	3.48651e-05	0	0.000827755	0	0.000216255	3.59363e-05	0.000257685	0.000181732	7.3303e-05	7.09295e-05	3.53307e-05
OTU_27142	Bacteria	Actinobacteria	Actinobacteria	Coriobacteriales	Coriobacteriaceae	Enterorhabdus	3.59234e-05	0	0	0	0	0	0	0	0	0	0	0	0	0	0	0	0	0	0	0	0	0	0	0	0	0	3.63372e-05	9.0843e-06	0	0	0	0	0	0	0	0	0	0	3.68121e-05	0	0	0	0
OTU_272	Bacteria	Firmicutes	Clostridia	Clostridiales	Lachnospiraceae	Lachnospiraceae_un	0.000251464	3.59829e-05	0.000217889	0.00281513	0.0013994	0	0	0	0	0	0	0	0	0	0	0	0	0	0	0	0	0	0	0.000217006	0.000293191	0.000215525	0.000436047	0.000290442	0.000348651	0	0.000116217	0	0.000374325	0	0	0	0	0	0	0	0	0	0
OTU_2722	Bacteria	Firmicutes	Clostridia	Clostridiales	Lachnospiraceae	Lachnospiraceae_un	0	0	3.63148e-05	0	0	0	0	3.63576e-05	1.09073e-05	4.36291e-05	0	7.45184e-05	0.000109733	0.00109234	0	0	0	0.000141965	3.57462e-05	0	6.90536e-05	0	0	0	0	0	0	0	0	0.000104217	3.48651e-05	4.63608e-05	5.21087e-05	0.000429876	3.59893e-05	0	0.00057668	0	0.00018406	0.000218079	0	0	0
OTU_27220	Bacteria	Firmicutes	Clostridia	Clostridiales	Lachnospiraceae	Lachnospiraceae_un	0	0	0	0	0	0	0	7.34991e-06	2.20497e-06	8.8199e-06	0	3.72592e-05	0	0	0	0	0	0	0	0	0	0	0	0	0	0	0	0	0	0	0	0	0	0	0	0	0	0	0	0	0	0	0
OTU_2723	Bacteria	Proteobacteria	Gammaproteobacteria	Enterobacteriales	Enterobacteriaceae	Enterobacteriaceae_un	0	0	0	0	0	0.000249031	5.81072e-05	0	8.94953e-05	6.22576e-05	0	0	0	0	0	0	0	0	0	0	0	0	0	0	0	0	0	0	0	0	0	0	0	0	0	0	0	0	0	0	0	0	0
OTU_27232	Bacteria	Firmicutes	Clostridia	Clostridiales	Lachnospiraceae	Lachnospiraceae_un	3.59234e-05	0	0	0	3.58822e-05	0	0	0	0	0	0	0	0	0	0	0	0	0	0	0	0	0	0	0	3.66488e-05	0	0	9.16221e-06	0	0	0	0	0	0	0	0	0	0	0	0	0	0	0
OTU_27241	Bacteria	Firmicutes	Clostridia	Clostridiales	Lachnospiraceae	Lachnospiraceae_un	0	0	0	0	0	0	0	0	0	0	0	0	0	0	0	0	0	0	0	0	0	0	0	0.000108503	0	7.18417e-05	0	4.50862e-05	0	0	0	0	0	0	0	0	0	0	0	0	0	0	0
OTU_27261	Bacteria	Proteobacteria	Gammaproteobacteria	Enterobacteriales	Enterobacteriaceae	Enterobacteriaceae_un	0	0	0	0	0	0	0.000177879	0	0	0	4.44697e-05	0	0	0	0	0	0	0	0	0	0	0	0	0	0	0	0	0	0	0	0	0	0	0	0	0	0	0	0	0	0	0	0
OTU_273	Bacteria	Firmicutes	Clostridia	Clostridiales	Lachnospiraceae	Lachnospiraceae_un	0.000143694	7.19657e-05	0.000108944	0.000111123	3.58822e-05	0	0	0.000314772	9.44317e-05	0.000377727	0	0.001006	0.000694978	0.00101952	0	0	0	7.09824e-05	0.00103664	0	0.000656009	0.000298887	0	3.61677e-05	0	7.18417e-05	7.26744e-05	4.51709e-05	0.000462551	0.000521087	0.000906492	0.000630043	0.000684522	0.000501522	0.000431872	0.000503525	0.000648766	3.59363e-05	0.000220872	0.000145386	0.000329864	0.000283718	0.000282646
OTU_274	Bacteria	Firmicutes	Clostridia	Clostridiales	Clostridiales_un	Clostridiales_un	0.000287387	0.000179914	3.63148e-05	0.000259288	7.17643e-05	0	0	7.28132e-05	2.1844e-05	8.73759e-05	0	0.000111778	0.000146311	0.000218468	0	0.000539976	0.000799128	0.000248438	7.14924e-05	0	3.45268e-05	0.00089666	0	0.000108503	0.000256542	0.000107762	0.000181686	0.000163623	7.11617e-05	0	3.48651e-05	3.53423e-05	3.55809e-05	0.000286584	0.000143957	0.000143864	3.60425e-05	7.18726e-05	0.000110436	0.000218079	3.66515e-05	0.000141859	0
OTU_275	Bacteria	Firmicutes	Clostridia	Clostridiales	Clostridiales_un	Clostridiales_un	0.00190394	0	0.000435777	0.00240767	0.00179411	0	0	0.000137787	4.1336e-05	0.000165344	0	0	0.000475511	0.00116516	0	0	0	3.54912e-05	0.000142985	0	0.000172634	0	0	0.00126587	0.000366488	0	0.000872093	0.000626112	0	0	0	0	0	0	0	0	0	0	0	0	0	0	0
OTU_27505	Bacteria	Deferribacteres	Deferribacteres	Deferribacterales	Deferribacteraceae	Mucispirillum	0	0	0	0	0	0	0	0	0	0	0	0	0	0	0	0	0	0	0	0	0	0	0	0	0	0	0	0	0	0	0	0	0	3.5823e-05	3.59893e-05	3.5966e-05	0	3.59363e-05	0	0	0	0	0
OTU_27520	Bacteria	Firmicutes	Clostridia	Clostridiales	Ruminococcaceae	Ruminococcaceae_un	0	0	0	0	0	0	0	7.25193e-06	2.17558e-06	8.70231e-06	0	0	0	3.64113e-05	0	0	0	0	0	0	0	0	0	0	0	0	0	0	0	0	3.48651e-05	1.16217e-05	1.74325e-05	0	3.59893e-05	0	0	0	0	0	0	0	0
OTU_27524	Bacteria	Bacteroidetes	Bacteroidia	Bacteroidales	Porphyromonadaceae	Parabacteroides	0	0	0	0	0	0	0	0	0	0	0	0	0	0	0	0	0	0	0	0	0	0	0	0	0	0	0	0	0	0	0	0	0	0	0	0	0	0	0	0	0	0	0
OTU_27558	Bacteria	Firmicutes	Clostridia	Clostridiales	Lachnospiraceae	Lachnospiraceae_un	0	0	0	0	0	0	0	1.45039e-05	4.35116e-06	1.74046e-05	0	0	0	0.000473347	0	0	0	0	0	0	0	0	0	0	0	0	0	0	0	0	0	0	0	0	0	0	0	0	0	0	0	0	0
OTU_27566	Bacteria	Firmicutes	Clostridia	Clostridiales	Lachnospiraceae	Lachnospiraceae_un	0	3.59829e-05	0	0	0	0	0	0	0	0	0	0	0	0	0	0	0	0	0	0	0	0	0	0	0	0	0	0	7.11617e-05	0	3.48651e-05	3.53423e-05	3.55809e-05	0	3.59893e-05	0.000107898	0	0	7.36241e-05	7.26929e-05	0	0	0.000105992
OTU_27591	Bacteria	Bacteroidetes	Bacteroidetes_un	Bacteroidetes_un	Bacteroidetes_un	Bacteroidetes_un	0	3.59829e-05	0	0	3.58822e-05	0	0	0	0	0	0	0	0	0	0	0	0	0	0	0	0	0	0	0	0	0	0	0	0	0	0	0	0	0	0	0	0	0	3.68121e-05	0	0	3.54648e-05	0
OTU_276	Bacteria	Firmicutes	Clostridia	Clostridiales	Ruminococcaceae	Ruminococcaceae_un	0.000143694	7.19657e-05	0.000254203	0.000296329	7.17643e-05	0	0	0	0	0	0	0	0	0.000327702	0	0	0	0	0	0	0	0	0	0.000108503	0	7.18417e-05	3.63372e-05	5.41705e-05	0	0	0	0	0	0.000179115	0.000467862	0	0	0	0.000846678	0	0	0.000212789	0.000423968
OTU_2761	Bacteria	Firmicutes	Clostridia	Clostridiales	Ruminococcaceae	Ruminococcaceae_un	0	0	0	3.70412e-05	0	0.000106727	0	0.000283304	0.000111673	0.000339965	0	0	0	0	0	0	0	0.000638842	0	0	0	0	0	0	7.32977e-05	0	0	1.83244e-05	0	0	0	0	0	0	0	0	0	0	0	0	0	0	0
OTU_27611	Bacteria	Firmicutes	Clostridia	Clostridiales	Ruminococcaceae	Ruminococcaceae_un	0	0	0	0	0	0	0	0	0	0	0	3.72592e-05	0	0	0	0	3.6324e-05	0	0	0	0	0	0	0	0	0	0	0	0	3.47391e-05	6.97301e-05	3.48231e-05	3.48651e-05	3.5823e-05	7.19787e-05	0	0	0	3.68121e-05	0	0	0	0
OTU_27638	Bacteria	Firmicutes	Clostridia	Clostridiales	Lachnospiraceae	Lachnospiraceae_un	3.59234e-05	3.59829e-05	0	0	0	0	0	0	0	0	0	0	0	0	0	0	0	0	0	0	0	0	0	0	0	0	7.26744e-05	1.81686e-05	0	0	0	0	0	0	7.19787e-05	0	7.20851e-05	0	0	7.26929e-05	0	0	7.06614e-05
OTU_277	Bacteria	Firmicutes	Clostridia	Clostridiales	Lachnospiraceae	Lachnospiraceae_un	0.000754392	0.00050376	3.63148e-05	0.000296329	0.000143529	0	0	0	0	0	0	0	0	0	0	0	0	0	0	0	0	0	0	0.000434012	0.000109946	0.00136499	0.000363372	0.000568081	0	0	0	0	0	0	0	0	0	0	0	0	0	0	0
OTU_278	Bacteria	Firmicutes	Clostridia	Clostridiales	Lachnospiraceae	Lachnospiraceae_un	0.000754392	0.000359829	0.000581036	0.000296329	0.00136352	0	0	0	0	0	0	0	0	0	0	0	0	0	3.57462e-05	0	0	0	0	0.000217006	0.000109946	7.18417e-05	0.000109012	0.000126951	0	0	0	0	0	0	0	0	0	0	7.36241e-05	0	0	0.000531971	0
OTU_27840	Bacteria	Firmicutes	Clostridia	Clostridiales	Ruminococcaceae	Ruminococcaceae_un	0	0	3.63148e-05	0	0	0	0	7.25193e-06	2.17558e-06	8.70231e-06	0	0	0	0	0	0	0	0	3.57462e-05	0	0	0	0	3.61677e-05	0	0	3.63372e-05	1.81262e-05	0	0	0	0	0	0	0	0	0	0	0	0	0	0	0
OTU_27847	Bacteria	Proteobacteria	Gammaproteobacteria	Enterobacteriales	Enterobacteriaceae	Enterobacteriaceae_un	0	0	0	0	0	0	0	6.57393e-06	1.0125e-05	0	3.52175e-05	0	0	0	0	0	0	0	0	0	0	0	3.63385e-05	0	0	0	0	0	0	0	0	0	0	0	0	0	0	0	0	0	0	0	0
OTU_27894	Bacteria	Firmicutes	Clostridia	Clostridiales	Lachnospiraceae	Lachnospiraceae_un	0	0	0	0	0	0	0	6.96185e-05	0	1.74046e-05	0	0	0	0	0	0	0	0	0	0	0	0	0	0	0	0	0	0	0	0	0	0	0	0	0	0	0	0	0	0	0	0	0
OTU_279	Bacteria	Firmicutes	Clostridia	Clostridiales	Ruminococcaceae	Ruminococcaceae_un	0.000574775	0.000575726	0.000290518	0.000370412	0.000287057	0	0	0	0	0	0	0	0	0	0	0	0	0	0	0	0	0	0	0.000578683	0.000439786	0.000826179	0.000472384	0.000579258	0	0	0	0	0	0	0	0	0	0	0	0	0	0	0
OTU_27955	Bacteria	Proteobacteria	Gammaproteobacteria	Enterobacteriales	Enterobacteriaceae	Enterobacteriaceae_un	0	0	0	0	0	0.000391334	0	7.74515e-05	0.000868761	9.78334e-05	0	0	0	0	0	3.59984e-05	0	0	0	0	0	0	0	0	0	0	0	0	0	0	0	0	0	0	0	0	0	0	0	0	0	0	0
OTU_27962	Bacteria	Firmicutes	Clostridia	Clostridiales	Ruminococcaceae	Flavonifractor	3.59234e-05	0	0	0	0	0	0	0	0	0	0	0	3.65778e-05	7.28226e-05	0	0	0	3.54912e-05	3.57462e-05	0	0	0	0	0	0	3.59208e-05	0	8.98021e-06	0	0	3.48651e-05	1.16217e-05	1.74325e-05	0	0	0	0	0	0	3.63465e-05	0	0	0
OTU_28	Bacteria	Firmicutes	Clostridia	Clostridiales	Ruminococcaceae	Flavonifractor	0.00743615	0.0206182	0.0102045	0.0058525	0.00710467	0.00398449	0.000137334	0.00718057	0.00321985	0.00858147	0.000176087	0.00607325	0.0179963	0.020718	0	0.0023399	0.000290592	0.0248898	0.0404665	0.000462469	0.0137071	0.0134873	3.63385e-05	0.00911425	0.006157	0.0137936	0.0103561	0.00985524	0.0106031	0.00948378	0.0169444	0.0123438	0.0132141	0.0122157	0.00957317	0.0060423	0.005082	0.00459985	0.00935027	0.00741468	0.00326199	0.0172004	0.00607688
OTU_280	Bacteria	Bacteroidetes	Bacteroidia	Bacteroidales	Porphyromonadaceae	Porphyromonadaceae_un	0.00204763	0.000575726	0	0.000444494	0	0	0	0	0	0	0	0	0	0	0	0	0	0	0	0	0	0	0	0.000506347	0.000659679	7.18417e-05	0.000218023	0.000363973	0	0	0	0	0	0	0	0	0	0	0	0	0	0	0
OTU_28069	Bacteria	Firmicutes	Clostridia	Clostridiales	Lachnospiraceae	Lachnospiraceae_un	0	0	0	0	3.58822e-05	0	0	0	0	0	0	0	0	0	0	0	0	0	3.57462e-05	0	0	0	0	0.000108503	7.32977e-05	0	3.63372e-05	5.45345e-05	0	0	3.48651e-05	1.16217e-05	1.74325e-05	0	0	7.19321e-05	0	0	0	0	0	0	0
OTU_281	Bacteria	Firmicutes	Clostridia	Clostridiales	Lachnospiraceae	Lachnospiraceae_un	0.00197579	0.00143931	0	0.000888988	0.000717643	0	0	5.13514e-05	1.54054e-05	6.16217e-05	0	0.000223555	0	0	0	0	0	0.000319421	0.000250223	0	0	7.47217e-05	0	0.00061485	0	0.000466971	0.000508721	0.000397636	0	0	0	0	0	0	3.59893e-05	7.19321e-05	0.000180213	0	3.68121e-05	0	3.66515e-05	7.09295e-05	0
OTU_2810	Bacteria	Proteobacteria	Gammaproteobacteria	Enterobacteriales	Enterobacteriaceae	Enterobacteriaceae_un	0	0	0	0	0	0	0	0	0	0	0	0	0	0	0	0	0	0	0	0	0	0	0	0	0	0	0	0	0	0	0	0	0	0	0	0	0	0	0	0	0	0	0
OTU_282	Bacteria	Firmicutes	Clostridia	Clostridiales	Lachnospiraceae	Lachnospiraceae_un	3.59234e-05	0	0	0	0	0	0	0	0	0	0	3.72592e-05	3.65778e-05	0	0.00116375	0	0.000980748	0	0	0	0	3.73608e-05	0	0	0	0	0	0	3.55809e-05	0.000138956	0.00013946	0.000104666	8.75206e-05	0	0	3.5966e-05	0.000252298	7.18726e-05	7.36241e-05	7.26929e-05	7.3303e-05	7.09295e-05	3.53307e-05
OTU_28227	Bacteria	Bacteroidetes	Bacteroidia	Bacteroidales	Bacteroidales_un	Bacteroidales_un	0	0	0	3.70412e-05	0	0	0	0	0	0	0	0	0	0	0	0	0	0	0	0	0	0	0	0	0	0	0	0	0	0	0	0	0	0	0	0	0	0	0	0	0	3.54648e-05	3.53307e-05
OTU_283	Bacteria	Bacteroidetes	Bacteroidia	Bacteroidales	Porphyromonadaceae	Porphyromonadaceae_un	0	0	0	3.70412e-05	0	0	0	0	0	0	0	0	0	0	0	0	0	0	0	0	0	0	0	0	0	0	0	0	0	0	0	0	0	0	0.00266321	0	0	0	0.0079146	0	0	0	0
OTU_28308	Bacteria	Bacteroidetes	Bacteroidia	Bacteroidales	Bacteroidaceae	Bacteroides	0	3.59829e-05	0	0	0	0	0	0	0	0	0	0	0	0	0	0	0	0	0	0	0	0	0	0	0	0	0	0	0	0	0	0	0	0	0	0	0	0	3.68121e-05	0	3.66515e-05	0	0
OTU_28317	Bacteria	Firmicutes	Clostridia	Clostridiales	Ruminococcaceae	Ruminococcaceae_un	0	0	0	0	0	0	0	0	0	0	0	0	0	0	0	0	0	0	0	0	0	0	0	0	0	0	0	0	0	0	0	0	0	0	0	0	0	0	0	0	0	0	0
OTU_28365	Bacteria	Firmicutes	Clostridia	Clostridia_un	Clostridia_un	Clostridia_un	0	7.19657e-05	0	3.70412e-05	0	0	0	0	0	0	0	0	0	0	0	0	0	0	0	0	0	0	0	3.61677e-05	0	0.000143683	7.26744e-05	6.31314e-05	0	0	0	0	0	0	0	0	0	0	0	0	0	0	0
OTU_28373	Bacteria	Firmicutes	Clostridia	Clostridiales	Lachnospiraceae	Lachnospiraceae_un	0	0	0	0	0	0	0	0	0	0	0	0	0	0.000109234	0	0	0	0	0	0	0	0	0	0	0	0	0	0	0	0	0	0	0	0	0	0	0	0	0	0	0	0	0
OTU_28397	Bacteria	Firmicutes	Clostridia	Clostridiales	Ruminococcaceae	Flavonifractor	0	0	0	0	0	0	0	0	0	0	0	0	0	3.64113e-05	0	0	0	0	3.57462e-05	0	0	0	0	0	0	0	0	0	1.54325e-05	3.48651e-05	1.88622e-05	0	0	0	0	0	0	0	0	0	0	0	0
OTU_284	Bacteria	Proteobacteria	Alphaproteobacteria	Alphaproteobacteria_un	Alphaproteobacteria_un	Alphaproteobacteria_un	0.000395158	0.00259077	0.000145259	0.000148165	0.000466468	0	0	0	0	0	0	0	0	0	0	0	0	0	0	0	0	0	0	0	0.000293191	0	0.00025436	0.000136888	0	0	0	0	0	0	0	0	0	0	0	0	0	0	0
OTU_28499	Bacteria	Firmicutes	Clostridia	Clostridiales	Ruminococcaceae	Ruminococcaceae_un	0	0	0	0	0	0	0	4.37075e-05	1.31123e-05	5.2449e-05	0	3.72592e-05	3.65778e-05	0.000109234	0	0	0	3.54912e-05	0.000107239	0	0	0	0	0	0	3.59208e-05	0	8.98021e-06	3.55809e-05	3.47391e-05	6.97301e-05	4.66834e-05	5.22346e-05	3.5823e-05	0	0	3.60425e-05	0	0	3.63465e-05	0	7.09295e-05	0
OTU_285	Bacteria	Firmicutes	Clostridia	Clostridiales	Ruminococcaceae	Ruminococcaceae_un	0.0010777	0.000827606	0.000399463	0.000407453	0.00082529	0	0	2.17558e-05	6.52673e-06	2.61069e-05	0	0	0.000146311	0.000109234	0	0	0	7.09824e-05	0.000214477	0	0	3.73608e-05	0	0.000289341	0.000329839	0.000610654	0.000617733	0.000461892	0	0	0	0	0	0	0	0	0	0	0	0	0	0	0
OTU_28527	Bacteria	Firmicutes	Clostridia	Clostridiales	Lachnospiraceae	Lachnospiraceae_un	0	0	0	7.40823e-05	3.58822e-05	0	0	0	0	0	0	0	0	0	0	0	0	0	0	0	0	0	0	3.61677e-05	0	3.59208e-05	0	1.80221e-05	0	0	0	0	0	0	0	0	0	0	0	0	0	0	0
OTU_28559	Bacteria	Proteobacteria	Proteobacteria_un	Proteobacteria_un	Proteobacteria_un	Proteobacteria_un	0	0	0	0	0	0	0	0	0	0	0	3.72592e-05	0	0	0	0	0	0	0	0	0	0	0	0	0	3.59208e-05	0	8.98021e-06	0	0	0	0	0	0	0	0	3.60425e-05	0	3.68121e-05	0	0	0	0
OTU_286	Bacteria	Firmicutes	Clostridia	Clostridiales	Clostridiales_un	Clostridiales_un	0	0	3.63148e-05	7.40823e-05	7.17643e-05	7.11516e-05	0	5.12789e-05	3.31716e-05	6.15346e-05	0	0	0.000109733	7.28226e-05	0	0.000107995	0	0.000106474	3.57462e-05	0.000249022	0.000379795	3.73608e-05	0	3.61677e-05	7.32977e-05	0	7.26744e-05	4.55349e-05	0.000142323	0.000173696	0.00020919	0.00017507	0.000175757	0.000179115	7.19787e-05	0.000107898	0	3.59363e-05	3.68121e-05	0.000109039	7.3303e-05	0.000212789	3.53307e-05
OTU_287	Bacteria	Firmicutes	Clostridia	Clostridiales	Lachnospiraceae	Lachnospiraceae_un	0	0	0	0	0	0	0	0	0	0	0	0	0	0	0	0	0	0	3.57462e-05	0	0	0	0	0	0	0	0	0	7.11617e-05	0.000451608	0.000104595	0.000209122	0.000261385	7.16461e-05	0	0.000107898	0.000468553	0	7.36241e-05	3.63465e-05	0	0.000390112	0.000176653
OTU_288	Bacteria	Firmicutes	Clostridia	Clostridiales	Clostridiales_un	Clostridiales_un	7.18468e-05	0.00244684	0	0	0.000681761	0	0	0	0	0	0	0	0	0	0	0	0	3.54912e-05	0	0	0	0	0	0	0	0	0	0	0	0	0	0	0	0	0	0	0	0	0	0	0	0	0
OTU_28811	Bacteria	Bacteroidetes	Bacteroidia	Bacteroidales	Porphyromonadaceae	Porphyromonadaceae_un	0	0	7.26296e-05	7.40823e-05	0	0	0	0	0	0	0	0	0	0	0	0	0	0	0	0	0	0	0	0	0	0	0	0	0	0	0	0	0	0	0	0	0	0	0	0	0	0	0
OTU_2887	Bacteria	Deferribacteres	Deferribacteres	Deferribacterales	Deferribacteraceae	Mucispirillum	0	0	0	0	0	0	0	0	0	0	0	3.72592e-05	0	0	3.42278e-05	0	0	0	3.57462e-05	0.000177873	0	0	0	0	0	0	0	0	0	0	0	0	0	0	0	0	0	0	0	0	0	0	0
OTU_289	Bacteria	Firmicutes	Clostridia	Clostridiales	Ruminococcaceae	Ruminococcaceae_un	0.000251464	0.000143931	0	0.000111123	0.000143529	0	0	3.62596e-05	1.08779e-05	4.35116e-05	0	7.45184e-05	0.000109733	0.000109234	0	7.19968e-05	0	0.000319421	0.000321716	3.55745e-05	0.000172634	0	0	0.000144671	3.66488e-05	3.59208e-05	3.63372e-05	6.33944e-05	0	0	0.000174325	5.81085e-05	8.71627e-05	0	3.59893e-05	0	0	0	0	3.63465e-05	0.000109955	0	0
OTU_28940	Bacteria	Firmicutes	Clostridia	Clostridiales	Ruminococcaceae	Ruminococcaceae_un	0	0	3.63148e-05	3.70412e-05	0	0	0	0	0	0	0	0	0	0	0	0	0	0	0	0	0	0	0	3.61677e-05	0	0	0	9.04192e-06	0	0	0	0	0	0	0	0	0	0	0	0	0	0	0
OTU_29	Bacteria	Firmicutes	Clostridia	Clostridiales	Lachnospiraceae	Lachnospiraceae_un	0.0010777	0	0	3.70412e-05	0.00107646	0.00508734	0.000377669	0.0135802	0.00546143	0.0162751	0.000105652	0.00387496	0.0233732	0.0199534	0	0.00507578	0.00265165	0.0307229	0.0259893	3.55745e-05	0.00331457	7.47217e-05	0	0	3.66488e-05	0	3.63372e-05	1.82465e-05	0.00291763	0.00687834	0	0.00326532	0.00343917	3.5823e-05	0	0.000251762	0.0133718	0	0	0.0135572	3.66515e-05	0.0101429	0
OTU_290	Bacteria	Firmicutes	Clostridia	Clostridiales	Lachnospiraceae	Lachnospiraceae_un	0	0	0	0	0	0	0	0	0	0	0	0.000149037	0.000292622	0.000254879	0	3.59984e-05	0	0.000319421	0.000142985	0	0	3.73608e-05	0	0	0	0	0	0	0	0.000138956	3.48651e-05	5.79405e-05	6.94782e-05	0.000107469	7.19787e-05	0.000143864	0.000180213	0	0.00018406	0	0	0.000283718	3.53307e-05
OTU_29006	Bacteria	Firmicutes	Clostridia	Clostridiales	Ruminococcaceae	Flavonifractor	0	0	0	0	3.58822e-05	0	0	0	0	0	0	0	3.65778e-05	3.64113e-05	0	0	0	0	0	0	0	0.000112082	0	7.23353e-05	0	3.59208e-05	7.26744e-05	4.52326e-05	0	0	0	0	0	0	0	0	0	0	0	0	0	0	0
OTU_2901	Bacteria	Bacteroidetes	Bacteroidia	Bacteroidales	Porphyromonadaceae	Porphyromonadaceae_un	0	0	3.63148e-05	3.70412e-05	0	0	0	0	0	0	0	0	0	0	0	0	0	0	0	0	0	0	0	3.61677e-05	0	0	0	9.04192e-06	0	0	0	0	0	0	0	0	0	0	0	0	0	0	0
OTU_29043	Bacteria	Firmicutes	Clostridia	Clostridiales	Ruminococcaceae	Ruminococcaceae_un	0	0	0	0	0	0	2.17558e-06	1.74046e-05	0	0	8.70231e-06	0	0	0	0	0	0	0	0	0	0	0	0	7.23353e-05	0.000146595	0	7.26744e-05	7.29013e-05	0	0	0	0	0	0	0	0	0	0	0	0	0	0	0
OTU_291	Bacteria	Firmicutes	Clostridia	Clostridiales	Ruminococcaceae	Ruminococcaceae_un	0.000179617	7.19657e-05	0.000145259	0.000296329	0.000143529	3.55758e-05	0	9.51207e-05	3.74301e-05	0.000114145	0	0	7.31556e-05	0	0	0	0	0.000248438	0.000214477	0	0	0	0	0.000180838	0.000256542	0	0.000290698	0.000182019	0	0	3.48651e-05	1.16217e-05	1.74325e-05	0	7.19787e-05	0	0	0	7.36241e-05	3.63465e-05	0	7.09295e-05	3.53307e-05
OTU_29110	Bacteria	Bacteroidetes	Bacteroidia	Bacteroidales	Porphyromonadaceae	Porphyromonadaceae_un	7.18468e-05	3.59829e-05	0	0	0	0	0	0	0	0	0	0	0	0	0	0	0	0	0	0	0	0	0	0	3.66488e-05	0	0	9.16221e-06	0	0	0	0	0	0	0	0	0	0	0	0	0	0	0
OTU_29171	Bacteria	Bacteroidetes	Bacteroidia	Bacteroidales	Porphyromonadaceae	Porphyromonadaceae_un	0	0	0	0	0	0	0	0	0	0	0	0.000186296	7.31556e-05	0	0	0	3.6324e-05	3.54912e-05	0	0	0	0	0	0	0	0	0	0	0	0	0	0	0	0	0	0	0	0	0	3.63465e-05	0	0	0
OTU_292	Bacteria	Firmicutes	Clostridia	Clostridiales	Lachnospiraceae	Lachnospiraceae_un	0	0	0	0	0	3.55758e-05	0	0.000198509	6.84468e-05	0.000238211	0	0	0	0	0	7.19968e-05	0	0.000745315	0.000571939	0	0	0.000485691	0	0	0	0	0	0	0	0	3.48651e-05	2.32434e-05	1.74325e-05	0	0	0	0	0	0	0	0	0	0
OTU_29214	Bacteria	Firmicutes	Clostridia	Clostridiales	Ruminococcaceae	Ruminococcaceae_un	0	0	0	0	0	0	0	7.25193e-06	2.17558e-06	8.70231e-06	0	0	0	3.64113e-05	0	0	0	0	0	0	0	0	0	0	0	0	0	0	0	3.47391e-05	3.48651e-05	2.32014e-05	1.74325e-05	3.5823e-05	0	0	0	0	0	0	0	0	3.53307e-05
OTU_29259	Bacteria	Firmicutes	Clostridia	Clostridiales	Lachnospiraceae	Lachnospiraceae_un	0	0	0	3.70412e-05	0	0	0	0	0	0	0	0	0	3.64113e-05	0	0	0	0	0	0	3.45268e-05	0	0	0	0	0	0	0	3.55809e-05	0	0	1.18603e-05	1.77904e-05	0	0	0	0	0	0	0	0	0	0
OTU_29280	Bacteria	Firmicutes	Clostridia	Clostridiales	Ruminococcaceae	Ruminococcaceae_un	0.000538851	0	0	0.000111123	0	0	0	0	0	0	0	0	0	0	0	0	0	0	0	0	0	0	0	7.23353e-05	0.000109946	0	7.26744e-05	6.37391e-05	0	0	0	0	0	0	0	0	0	0	0	0	0	0	0
OTU_293	Bacteria	Firmicutes	Clostridia	Clostridiales	Ruminococcaceae	Ruminococcaceae_un	0	0	0.000290518	3.70412e-05	7.17643e-05	0	0	0	0	0	0	0.000111778	0.0003292	0.000109234	0	0	0	7.09824e-05	7.14924e-05	0	0	0	0	0.00141054	0	0	0.000218023	0.000407141	0	0	0	0	0	0	0.000287915	3.5966e-05	0	0	0.000588993	0.000218079	0	0.000106394	3.53307e-05
OTU_294	Bacteria	Actinobacteria	Actinobacteria	Coriobacteriales	Coriobacteriaceae	Coriobacteriaceae_un	0.00010777	7.19657e-05	3.63148e-05	3.70412e-05	3.58822e-05	0	0	0	0	0	0	3.72592e-05	0	0.000109234	0	0	7.2648e-05	4.38462e-05	0	5.45268e-05	3.45268e-05	0.000177923	0	0	3.66488e-05	0	0.000145349	4.54994e-05	0	3.47391e-05	6.97301e-05	3.48231e-05	3.48651e-05	0	7.19787e-05	0.00017983	0.00028834	0.000107809	0	0	3.66515e-05	0.000177324	3.53307e-05
OTU_295	Bacteria	Firmicutes	Firmicutes_un	Firmicutes_un	Firmicutes_un	Firmicutes_un	0	0.0029506	0	0	0.000574115	0	0	0	0	0	0	0	0	0.00029129	0	0	0	0	0	0	0	0	0	0.000108503	0.000109946	0.00287367	0	0.000773029	0	0	0	0	0	0	0	0	0	0	0	0	0	0	0
OTU_29549	Bacteria	Proteobacteria	Gammaproteobacteria	Enterobacteriales	Enterobacteriaceae	Enterobacteriaceae_un	0	0	0	0	0	0.000853819	0	1.11522e-05	0.000280159	0.000213455	0	0	0	0	0	0	0	0	0	0	0	0	0	0	0	0	0	0	0	0	0	0	0	0	0	0	0	0	0	0	0	0	0
OTU_2955	Bacteria	Firmicutes	Clostridia	Clostridiales	Lachnospiraceae	Lachnospiraceae_un	0	0	0	0	0	0	0	0	0	0	0	0	3.65778e-05	0	0	0	0	0	0	0	0	0	0	0	0	0	0	0	0	0	0.000174325	5.81085e-05	8.71627e-05	0	3.59893e-05	0.00035966	0.000108128	0.000107809	3.68121e-05	0	3.66515e-05	7.09295e-05	0
OTU_29576	Bacteria	Bacteroidetes	Bacteroidetes_un	Bacteroidetes_un	Bacteroidetes_un	Bacteroidetes_un	0	0	0	0	0	0	0	0	0	0	0	0	0	0	0	0	0	0	0	0	0	0	0	0	0	0	0	0	0	0	0	0	0	0	0	7.19321e-05	0	3.59363e-05	0	0	0	0	3.53307e-05
OTU_29598	Bacteria	Firmicutes	Clostridia	Clostridiales	Lachnospiraceae	Lachnospiraceae_un	0	0	0	0	0	0	0	0	0	0	0	0	3.65778e-05	0	0	0	0	0	0	0	0	0	0	0	0	0	0	0	0	0	0	0	0	0	0	0	0	0	0	3.63465e-05	0	0	0
OTU_296	Bacteria	Firmicutes	Erysipelotrichia	Erysipelotrichales	Erysipelotrichaceae	Allobaculum	0	0	0	0	0	0	0	0	0	0	0	0	0	0	0	0	0	0	0	0	0	0	0.00457865	0	0	0	0	0	0	0	0	0	0	0	7.19787e-05	0	0	0	0	0.000863465	0.000136652	7.54648e-05	9.54648e-05
OTU_29623	Bacteria	Bacteroidetes	Bacteroidetes_un	Bacteroidetes_un	Bacteroidetes_un	Bacteroidetes_un	0	0	0	0	0	0	0	0	0	0	0	0	0	0	0	0	0	0	0	0	0	0	0	0	0	0	0	0	0	0	0	0	0	0	0	0	0	3.59363e-05	0	0	3.66515e-05	0	3.53307e-05
OTU_297	Bacteria	Actinobacteria	Actinobacteria	Coriobacteriales	Coriobacteriaceae	Coriobacteriaceae_un	0	0	0	7.40823e-05	3.58822e-05	3.55758e-05	0	2.94614e-05	1.77324e-05	3.53536e-05	0	0.000111778	7.31556e-05	3.64113e-05	0	0	0	0.000106474	3.57462e-05	0.000213447	0.000138107	0	0.000179539	0.000108503	0	0.000143683	0.000109012	9.02995e-05	0	3.47391e-05	0	1.15797e-05	1.73696e-05	3.5823e-05	7.19787e-05	0.000107898	3.60425e-05	0	0.000110436	3.63465e-05	0	0	0
OTU_298	Bacteria	Firmicutes	Clostridia	Clostridiales	Lachnospiraceae	Lachnospiraceae_un	7.18468e-05	0.000611709	0.000108944	0.000222247	0.000538232	0.000106727	0	4.40886e-05	3.99084e-05	5.29064e-05	0	7.45184e-05	0	0.000109234	0	0	0	0	0	0	0	0	0	0.000723353	3.66488e-05	0.00100578	0.000290698	0.000514121	0	0	0	0	0	0	0	0	0	0	0	0	0	0.000106394	0
OTU_29813	Bacteria	Bacteroidetes	Bacteroidia	Bacteroidales	Porphyromonadaceae	Porphyromonadaceae_un	0	0	0	0	3.58822e-05	0	0	0	0	0	0	0	0	0	0	0	0	0	0	0	0	0	0	0	0	0	7.26744e-05	1.81686e-05	0	0	0	0	0	0	0	0	0	0	0	0	0	0	0
OTU_29881	Bacteria	Firmicutes	Clostridia	Clostridiales	Ruminococcaceae	Ruminococcaceae_un	0	3.59829e-05	0	3.70412e-05	7.17643e-05	0	0	0	0	0	0	0	0	0	0	0	0	0	0	0	0	0	0	3.61677e-05	3.66488e-05	0	3.63372e-05	2.72884e-05	0	0	0	0	0	0	0	0	0	0	0	0	0	0	0
OTU_29887	Bacteria	Firmicutes	Clostridia	Clostridiales	Lachnospiraceae	Lachnospiraceae_un	0	0	0	0	0	0	0	0	0	0	0	0	0	0	0	0	0	0	0	0	0	0	0	0	0	0	0	0	0	0	0	0	0	0	0	0	3.60425e-05	0	0	0	0	3.54648e-05	0
OTU_29892	Bacteria	Bacteroidetes	Bacteroidia	Bacteroidales	Porphyromonadaceae	Porphyromonadaceae_un	0	0	0	0	0	0	0	0	0	0	0	0	0	0	0	0	0	0	0	0	0	0	0	0	0	0	0	0	0	0	0	0	0	0	0	0	0	0	0	0	3.66515e-05	0	0
OTU_299	Bacteria	Firmicutes	Clostridia	Clostridiales	Ruminococcaceae	Ruminococcaceae_un	3.59234e-05	0.000107949	3.63148e-05	0.000111123	0	0	0	0	0	0	0	0	0	0	0	0	0	0	0	0	0	0	0	0	0	0	0	0	0.000640455	0	0.000174325	0.000271594	0.000320228	0.000394053	0.000107968	0	0	0	0.000257685	0	0	0.000496507	0.000105992
OTU_29962	Bacteria	Bacteroidetes	Bacteroidia	Bacteroidales	Porphyromonadaceae	Porphyromonadaceae_un	7.18468e-05	3.59829e-05	0	7.40823e-05	0	0	0	0	0	0	0	0	0	0	0	0	0	0	0	0	0	0	0	7.23353e-05	3.66488e-05	0	3.63372e-05	3.63303e-05	0	0	0	0	0	0	0	0	0	0	0	0	0	0	0
OTU_3	Bacteria	Verrucomicrobia	Verrucomicrobiae	Verrucomicrobiales	Verrucomicrobiaceae	Akkermansia	0.00574775	0.00316649	0.00199731	0.00300033	0.000538232	0	0.148802	0.0602379	0.0895384	0.0380189	0.171333	0.000111778	0.000109733	0.000764637	0.125205	3.59984e-05	0.46927	7.09824e-05	0.000178731	0	6.90536e-05	0.00892924	0.508659	0.00618467	0.00553397	0.000933942	0.000363372	0.00325399	0	3.47391e-05	0	1.15797e-05	1.73696e-05	0.000214938	3.59893e-05	0	0	0	0	7.26929e-05	0	3.54648e-05	0
OTU_30	Bacteria	Firmicutes	Clostridia	Clostridiales	Ruminococcaceae	Ruminococcaceae_un	0.00366419	0.00370624	0.0024694	0.00348187	0.00172234	7.11516e-05	3.43336e-05	0.00447404	0.00138971	0.00534771	0.000105652	0.000111778	0.000109733	0.00167492	0	0.000467979	0	0.00152612	0.0093655	0	0.0123632	3.73608e-05	3.63385e-05	0.00318276	0.00161255	0.00197565	0.00476017	0.00288278	0.0261163	0.00931008	0.00393975	0.0131221	0.0150281	0.00469282	0.0210178	0.00517911	0.00673995	0.00776225	0.00644211	0.0164267	3.66515e-05	0.0150371	7.06614e-05
OTU_300	Bacteria	Firmicutes	Clostridia	Clostridiales	Clostridiales_un	Clostridiales_un	0.000682545	0.0010435	0.00137996	0.00229655	0.00050235	0	0	0	0	0	0	0	0	0	0	0	0	0	3.57462e-05	0	0	0	0	0.000904192	0.000256542	0.000215525	0.000617733	0.000498498	0	0	0	0	0	0	0	0	0	0	0	0	0	0.000212789	0
OTU_30054	Bacteria	Firmicutes	Clostridia	Clostridiales	Lachnospiraceae	Clostridium XlVb	0	0	0	0	0	0	0	8.08491e-05	2.42547e-05	9.70189e-05	0	0	0	0	0	0	0	0	0	0	0	0	0	0	0	0	0	0	3.55809e-05	0	0	9.86029e-06	1.97904e-05	0	0	0	0	0	0	0	0	0	0
OTU_301	Bacteria	Firmicutes	Clostridia	Clostridiales	Clostridiales_un	Clostridiales_un	0.000538851	0.000287863	0.000181574	3.70412e-05	0.000179411	0	0	0	0	0	0	0	0	0	0	0	0	0	0	0	0	0	0	0.000325509	0.000109946	0.000287367	0.000109012	0.000207958	0	0	0	0	0	0	0	0	0	0	0	3.63465e-05	0	0	0
OTU_302	Bacteria	Bacteroidetes	Bacteroidia	Bacteroidales	Rikenellaceae	Alistipes	0.000323311	0.00025188	0.000108944	7.40823e-05	0.000107646	0	0	0	0	0	0	0	0	0.000145645	0	0	0	0	0	0	0	0	0	7.23353e-05	3.66488e-05	7.18417e-05	0.000109012	7.24594e-05	7.11617e-05	0.000104217	0.00013946	0.000104946	0.000105311	0.000107469	7.19787e-05	7.19321e-05	3.60425e-05	0	0.00018406	7.26929e-05	0.000183258	3.54648e-05	0.000176653
OTU_3021	Bacteria	Bacteroidetes	Bacteroidetes_un	Bacteroidetes_un	Bacteroidetes_un	Bacteroidetes_un	3.59234e-05	0	0	0	3.58822e-05	0	0	0	0	0	0	0	0	0	0	0	0	0	0	0	0	0	0	0	0	0	0	0	0.000106743	0	6.97301e-05	5.88242e-05	5.33713e-05	0	3.59893e-05	3.5966e-05	0	3.59363e-05	3.68121e-05	0	0	7.09295e-05	3.53307e-05
OTU_30266	Bacteria	Firmicutes	Clostridia	Clostridiales	Lachnospiraceae	Lachnospiraceae_un	0	0	0	0	0	0	0	0	0	0	0	0	0	0	0	0	0	0	0	0	3.45268e-05	0	0	0	0	0	0	0	0	0	0	0	0	3.5823e-05	0	0	0	0	3.68121e-05	0	0	0	0
OTU_30295	Bacteria	Proteobacteria	Betaproteobacteria	Burkholderiales	Comamonadaceae	Delftia	0	0	0	0	0	0	0	0	0	0	0	0	0	0	0	0	0	0	0	0	0	0	0	0	0	0	0	0	0	0	0	0	0	0	0	0	0	3.59363e-05	0	0	0	0	0
OTU_304	Bacteria	Firmicutes	Firmicutes_un	Firmicutes_un	Firmicutes_un	Firmicutes_un	3.59234e-05	0.000539743	0.000326833	0.000185206	7.17643e-05	0	0	0	0	0	0	0	0	0	0	0	0	0	0	0	0	0	0	0.000108503	0	0.000466971	7.26744e-05	0.000162037	0	0.00038213	0	0.000127377	0.000191065	0	0	0	0	0	0	0	0	0.000496507	0
OTU_30498	Bacteria	Proteobacteria	Deltaproteobacteria	Desulfovibrionales	Desulfovibrionaceae	Desulfovibrionaceae_un	0	0	0	3.70412e-05	0	0	0	7.25193e-06	2.17558e-06	0	0	0	0	0	0	0	0	0	0	0	0	0	0	0	0	0	0	0	0	0	0	0	0	0	0	0	0	3.59363e-05	0	0	3.66515e-05	0	0
OTU_305	Bacteria	Firmicutes	Clostridia	Clostridiales	Ruminococcaceae	Ruminococcaceae_un	0	0.000179914	3.63148e-05	7.40823e-05	0.000251175	0	0	1.46018e-05	4.38055e-06	1.75222e-05	0	0.000111778	7.31556e-05	3.64113e-05	0	0	0	0.000177456	0.000107239	0	0	3.73608e-05	0	0	0	7.18417e-05	3.63372e-05	2.70447e-05	0	0	0	0	0	3.5823e-05	0	3.5966e-05	0.00014417	7.18726e-05	0	0	0	0.000141859	3.53307e-05
OTU_306	Bacteria	Actinobacteria	Actinobacteria	Coriobacteriales	Coriobacteriaceae	Coriobacteriaceae_un	3.59234e-05	0	3.63148e-05	7.40823e-05	0	0	0	0	0	0	0	0	0	0	0	0	0	0	0	0	0	0	0	0.000108503	7.32977e-05	7.18417e-05	7.26744e-05	8.15792e-05	0	0	0	0	0	0	0	0	0	0	0	0	0	0	0
OTU_30602	Bacteria	Bacteroidetes	Bacteroidia	Bacteroidales	Bacteroidales_un	Bacteroidales_un	0	0	0	0	0	0	0	0	0	0	0	0	0	0	0	0	0	0	0	0	0	0	0	0	7.32977e-05	0	0	1.83244e-05	7.11617e-05	0	0	2.37206e-05	3.55809e-05	7.16461e-05	0	0	0	3.59363e-05	7.36241e-05	0	0	7.09295e-05	3.53307e-05
OTU_30611	Bacteria	Firmicutes	Clostridia	Clostridiales	Lachnospiraceae	Lachnospiraceae_un	0	3.59829e-05	0	0	0	0	0	0	0.00134062	0.000335156	3.52175e-05	0	0	0	0	0	0	0	0	0	0	0	0	0	0	0.000502892	0	0.000125723	0	0	0	0	0	0	0.000359893	0	0	0	0	0	0	0	0
OTU_30624	Bacteria	Firmicutes	Clostridia	Clostridiales	Lachnospiraceae	Lachnospiraceae_un	0	0	0	0	0	0	0	0	0	0	0	0	0	0	0	0	0	0	0	0	0	0	0	0	0	7.18417e-05	3.63372e-05	2.70447e-05	0	0	0	0	0	0	0	0	0	0	0	0	0	3.54648e-05	0
OTU_3067	Bacteria	Firmicutes	Clostridia	Clostridiales	Ruminococcaceae	Ruminococcaceae_un	0	3.59829e-05	3.63148e-05	0	0	0	0	0	0	0	0	0	0	0	0	0	0	0	0	0	0	0	0	0.000108503	3.66488e-05	0.000179604	0	8.1189e-05	3.55809e-05	0.000104217	3.48651e-05	5.82211e-05	6.95412e-05	7.16461e-05	0	3.5966e-05	0	0	0	3.63465e-05	0	0.000106394	0
OTU_307	Bacteria	Bacteroidetes	Bacteroidia	Bacteroidales	Porphyromonadaceae	Porphyromonadaceae_un	3.59234e-05	0.00025188	0.000108944	7.40823e-05	0.000251175	0	0	0	0	0	0	0	0	0	0	0	0	0	0	0	0	0	0	7.23353e-05	0	3.59208e-05	0	2.7064e-05	0.000747198	0.000243174	0.000488111	0.000492828	0.000495186	0	0	0.000107898	0.00028834	7.18726e-05	0.000147248	0.000327118	0	3.54648e-05	0.00049463
OTU_308	Bacteria	Bacteroidetes	Bacteroidia	Bacteroidales	Bacteroidaceae	Bacteroides	0.000359234	0.000179914	0.000108944	0.000185206	7.17643e-05	3.55758e-05	0	7.41162e-06	1.11174e-05	8.89395e-06	0	3.72592e-05	3.65778e-05	3.64113e-05	0	3.59984e-05	0	0	0	0	0	0	3.63385e-05	0.000144671	0.000183244	0.000143683	0.000109012	0.000145152	0	3.47391e-05	0	1.15797e-05	1.73696e-05	0	0.000143957	3.5966e-05	0	0.000574981	0.000110436	0.00050885	0	0.000177324	0
OTU_30887	Bacteria	Firmicutes	Clostridia	Clostridiales	Lachnospiraceae	Lachnospiraceae_un	0	0	0	0	0	0	0	0	0	0	0	0	0	0	0	0	0	0	3.57462e-05	0	6.90536e-05	0	0	0	0	0	0	0	0	0	0	0	0	0	0	0	0	0	0	0	0	0	0
OTU_309	Bacteria	Firmicutes	Clostridia	Clostridiales	Lachnospiraceae	Lachnospiraceae_un	0.000143694	0.000359829	7.26296e-05	0.000370412	7.17643e-05	0	0	0.000249897	7.49691e-05	0.000299877	0	0	0	0.00134722	0	0	0	0	0	0	0	0	0	0	0	0	0	0	0	0	0	0	0	0	0	0	0	0	0	0	0	0	0
OTU_30903	Bacteria	Bacteroidetes	Bacteroidia	Bacteroidales	Rikenellaceae	Alistipes	0	0	0	0	0	0	0	0	0	0	0	0	0	0	0	0	0	0	0	3.55745e-05	0	0	0	0	0	0	0	0	0	0	3.48651e-05	1.16217e-05	0	0	0	0	0	0	0	0	0	0	0
OTU_31	Bacteria	Proteobacteria	Gammaproteobacteria	Enterobacteriales	Enterobacteriaceae	Raoultella	0	0	0	0	3.58822e-05	0.180583	0.00267802	0.0434174	0.071531	0.0318366	0.0480265	0	0	0	0.00101676	0.00136794	0.000254268	0	0	0.00369192	0	0	0.00228657	0	0.000109946	3.59208e-05	0	3.64668e-05	0.000771162	0.000903217	0.00360508	0.000324793	0.000451608	0	0.000851925	3.5966e-05	0.00260508	0.000135936	0.000331309	7.26929e-05	0.000221312	0	7.06614e-05
OTU_310	Bacteria	Firmicutes	Clostridia	Clostridiales	Lachnospiraceae	Lachnospiraceae_un	0	0	0	0	0	0	0	0	0	0	0	0	0	0	0	0	0	0	0	0	0	0	0	0	0	0	0	0	0.000142323	0.000104217	0.00013946	0.000128667	0.00012327	0.000214938	3.59893e-05	7.19321e-05	0.000540638	0.000143745	0.00018406	0	7.3303e-05	0	3.53307e-05
OTU_31037	Bacteria	Proteobacteria	Gammaproteobacteria	Enterobacteriales	Enterobacteriaceae	Enterobacteriaceae_un	0	0	0	0	0	0	1.72565e-05	0.000199224	0	0	7.04349e-05	0	0	0	0	0	0	0	0	0	0	0	0	0	0	0	0	0	0	0	0	0	0	0	0	0	0	0	0	0	0	0	0
OTU_31041	Bacteria	Firmicutes	Clostridia	Clostridiales	Ruminococcaceae	Ruminococcaceae_un	0	0	0	0	0	3.55758e-05	0	1.47615e-05	1.33224e-05	1.77138e-05	0	0	0	0	0	0	0	0	0	0	0	0	0	0	0	0	0	0	0	0	0	0	0	0	3.59893e-05	0	0	0	0	3.63465e-05	0	0	0
OTU_311	Bacteria	Firmicutes	Clostridia	Clostridiales	Clostridiales_un	Clostridiales_un	0	0	0	0	0	0	0	2.20497e-05	6.61492e-06	2.64597e-05	0	3.72592e-05	3.65778e-05	0.000109234	0	0	0.000108972	0	0.000142985	0	0	0	0	0	3.66488e-05	0	0	9.16221e-06	3.55809e-05	0	6.97301e-05	3.51037e-05	3.48651e-05	0.000394053	0.00111567	0.000215796	0	0.000179682	0.00018406	0	7.3303e-05	0	0
OTU_312	Bacteria	Firmicutes	Clostridia	Clostridiales	Lachnospiraceae	Lachnospiraceae_un	7.18468e-05	0.000107949	0	7.40823e-05	3.58822e-05	0	0	2.17558e-05	6.52673e-06	2.61069e-05	0	0.000260814	0.0003292	0.000109234	0	3.59984e-05	0	0.000248438	0.000107239	0	3.45268e-05	0	0	0.000108503	3.66488e-05	0.000287367	3.63372e-05	0.000117214	3.55809e-05	6.94782e-05	0.000453246	0.000186102	0.000244413	0.000394053	0	0.00017983	0.000108128	0.000107809	0.000220872	0.000363465	0.000329864	0.000141859	0.000141323
OTU_31208	Bacteria	Firmicutes	Clostridia	Clostridiales	Ruminococcaceae	Flavonifractor	0	0	0	0	0	0	0	0	0	0	0	0	0	0	0	0	0	0	0	0	0	0	0	0	0	0	0	0	0	0	6.97301e-05	2.32434e-05	3.48651e-05	0	0	0	0	0	3.68121e-05	0	0	0	3.53307e-05
OTU_3122	Bacteria	Deferribacteres	Deferribacteres	Deferribacterales	Deferribacteraceae	Mucispirillum	0	0	0	0	0	0	0	0	0	0	0	0	0	0	0	0	0	0	0	0	0	0	0	0	0	0	0	0	0	0	3.48651e-05	1.16217e-05	1.74325e-05	0	0	7.19321e-05	3.60425e-05	0	0	3.63465e-05	7.3303e-05	3.54648e-05	0
OTU_31286	Bacteria	Verrucomicrobia	Verrucomicrobiae	Verrucomicrobiales	Verrucomicrobiaceae	Akkermansia	0	0	0	0	0	0	0	0	0	0	0	0	0	0	0	0	0	0	0	0	0	0	7.26771e-05	0	0	0	0	0	0	0	0	0	0	0	0	0	0	0	0	0	0	0	0
OTU_313	Bacteria	Firmicutes	Clostridia	Clostridiales	Ruminococcaceae	Ruminococcaceae_un	0.000179617	3.59829e-05	0.000108944	0.000148165	0	7.11516e-05	0	4.40269e-05	3.0996e-05	5.28323e-05	0	3.72592e-05	7.31556e-05	7.28226e-05	0	0.000287987	0	0.000319421	7.14924e-05	0	0	7.47217e-05	0	0.000108503	3.66488e-05	3.59208e-05	0	4.52682e-05	3.55809e-05	3.47391e-05	0.000104595	5.83051e-05	6.96672e-05	0	7.19787e-05	7.19321e-05	7.20851e-05	0	0	0	0	0	7.06614e-05
OTU_3131	Bacteria	Proteobacteria	Gammaproteobacteria	Enterobacteriales	Enterobacteriaceae	Enterobacteriaceae_un	0	0	0	0	0	3.84536e-05	3.43336e-05	0.00026069	0.000208744	0.000287032	0.000211305	0	0	0	0	0	0	0	0	0	0	0	0	0	0	0	0	0	0	0	0	0	0	0	0	0	0	0	0	0	0	0	0
OTU_31339	Bacteria	Firmicutes	Clostridia	Clostridiales	Lachnospiraceae	Lachnospiraceae_un	0	0	0	0	7.17643e-05	0	0	2.93997e-05	8.8199e-06	3.52796e-05	0	0	0	0.000182057	0	0	0	0	3.57462e-05	0	0.000483375	0.000410969	0	0	0	0	7.26744e-05	1.81686e-05	3.55809e-05	0	0.00013946	5.8347e-05	6.97301e-05	0.000250761	3.59893e-05	0	3.60425e-05	0.000179682	3.68121e-05	3.63465e-05	0	0.000106394	3.53307e-05
OTU_3139	Bacteria	Proteobacteria	Gammaproteobacteria	Enterobacteriales	Enterobacteriaceae	Enterobacteriaceae_un	0	0	0	0	0	0	9.24459e-06	5.5761e-06	0	0	3.52175e-05	0	3.65778e-05	0	0	0	0	0	0	0	0	0	7.26771e-05	0	0	0	0	0	0	0	0	0	0	0	0	0	0	0	0	0	0	0	0
OTU_314	Bacteria	Firmicutes	Clostridia	Clostridiales	Lachnospiraceae	Lachnospiraceae_un	0.00010777	3.59829e-05	7.26296e-05	0.000185206	0	0	0	7.93687e-05	3.08541e-05	8.8199e-05	3.52175e-05	3.72592e-05	0.000109733	0.000145645	0	0	0	3.54912e-05	0.000464701	0	0	7.47217e-05	0	3.61677e-05	3.66488e-05	0	3.63372e-05	2.72884e-05	0	0	0	0	0	0	0.000215936	7.19321e-05	7.20851e-05	0	0	7.26929e-05	7.3303e-05	3.54648e-05	0
OTU_31436	Bacteria	Proteobacteria	Gammaproteobacteria	Enterobacteriales	Enterobacteriaceae	Enterobacteriaceae_un	0	0	0	0	0	0	0	0	8.18806e-06	0	3.52175e-05	0	0	0	0	0	0	0	0	0	0	0	0	0	0	0	0	0	0	0	0	0	0	0	0	0	0	0	0	0	0	0	0
OTU_31453	Bacteria	Bacteroidetes	Bacteroidia	Bacteroidales	Porphyromonadaceae	Parabacteroides	0	0	0	0	0	0	0	0	0	0	0	0	0	0	0	0	0	0	0	0	0	0	0	0	0	0	0	0	0	0	0	0	0	0	0	0	0	0	0	0	0	0	0
OTU_315	Bacteria	Firmicutes	Clostridia	Clostridiales	Lachnospiraceae	Lachnospiraceae_un	0.000359234	0.00133137	0.000108944	0.0006297	0.00125588	0	0	0	0	0	0	0	0	0	0	0	0	0	0	0	0	0	0	0	3.66488e-05	0	0.000145349	4.54994e-05	0	0	0	0	0	0	0	0	0	0	0	0	0	0	0
OTU_31512	Bacteria	Firmicutes	Clostridia	Clostridiales	Ruminococcaceae	Ruminococcaceae_un	0	0	0	0	0	0	0	0	0	0	0	0	0	0	0	0	0	0	0	0	0	0	0	0	0	0	0	0	0	0	3.48651e-05	1.16217e-05	1.74325e-05	0	0	0	0	3.59363e-05	0	0	0	0	0
OTU_31544	Bacteria	Proteobacteria	Gammaproteobacteria	Enterobacteriales	Enterobacteriaceae	Enterobacteriaceae_un	0	0	0	0	0	0.000106727	5.06251e-05	0.000149418	0	2.66818e-05	0	0	0	0	0	0	0	0	0	0	0	0	0	0	0	0	0	0	0	0	0	0	0	0	0	0	0	0	0	0	0	0	0
OTU_31584	Bacteria	Firmicutes	Clostridia	Clostridiales	Lachnospiraceae	Lachnospiracea_incertae_sedis	0	0	3.63148e-05	0	3.58822e-05	0	0	0	0	0	0	0	0	0.000182057	0	0	0	0	0	0	3.45268e-05	0	0	0	0	3.59208e-05	0	8.98021e-06	0	0	0	0	0	0	0	0	0	0	0	0	0	0	0
OTU_316	Bacteria	Firmicutes	Clostridia	Clostridiales	Clostridiales_un	Clostridiales_un	0	0	0	0	0	0	0	0	0	0	0	0	0	0	0	0	0	0	0	0	0	0	0	0	0	0	0	0	0	0	0.000383516	0.000127839	0.000191758	0.000179115	0.000611819	0	3.60425e-05	7.18726e-05	0	0.000181732	0	0.000106394	0
OTU_31627	Bacteria	Firmicutes	Clostridia	Clostridiales	Lachnospiraceae	Lachnospiraceae_un	0	0.000215897	3.63148e-05	0	0	0	0	0	0	0	0	0	0	0	0	0	0	0	0	0	0	0	0	0	0	0	0	0	0	0	0	0	0	0	0	0	0	0	0	0	0	0	0
OTU_31640	Bacteria	Firmicutes	Clostridia	Clostridiales	Lachnospiraceae	Lachnospiraceae_un	0	0	0	0	3.58822e-05	0	0	0	0	0	0	0	0	0	0	0	0	0	3.57462e-05	0	0	0	0	0	0	0	0	0	0	0	0	0	0	0	0	0	0	0	3.68121e-05	0	0	0	0
OTU_31674	Bacteria	Bacteroidetes	Bacteroidia	Bacteroidales	Porphyromonadaceae	Porphyromonadaceae_un	0	3.59829e-05	7.26296e-05	7.40823e-05	0	0	0	0	0	0	0	0	0	0	0	0	0	0	0	0	0	0	0	0	3.66488e-05	0	0	9.16221e-06	0	0	0	0	0	0	0	0	0	0	0	0	0	0	0
OTU_317	Bacteria	Firmicutes	Clostridia	Clostridiales	Lachnospiraceae	Lachnospiraceae_un	0.000431081	3.59829e-05	0.000181574	0.000111123	0.000251175	0	0	0.000101821	3.05463e-05	0.000122185	0	0.000111778	0.000182889	0.000182057	0	0	0	7.09824e-05	0.000107239	0	0.00075959	0.000112082	0	0.000144671	3.66488e-05	7.18417e-05	0.000109012	9.05432e-05	0.000213485	0.000243174	0.000174325	0.000210328	0.00020875	0.000286584	3.59893e-05	7.19321e-05	0.000180213	0.000359363	0.000147248	0.000181732	0	0.000531971	0.000105992
OTU_3174	Bacteria	Firmicutes	Clostridia	Clostridiales	Ruminococcaceae	Ruminococcaceae_un	0	0	0	0	0	0	0	0	0	0	0	0	0	0	0	0	0	0	0	0	0	0	0	0	0	0	0.000327035	8.17587e-05	0	0	0	0	0	0	0	0	3.60425e-05	0	3.68121e-05	7.26929e-05	3.66515e-05	0	0
OTU_318	Bacteria	Firmicutes	Clostridia	Clostridiales	Lachnospiraceae	Lachnospiraceae_un	0	0	0	0	3.58822e-05	0	0	1.45039e-05	4.35116e-06	1.74046e-05	0	0.000372592	0.00124364	0	0	0	0	3.54912e-05	0	0	0.000725063	0	0	3.61677e-05	3.66488e-05	0	0	1.82041e-05	0	3.47391e-05	0	1.15797e-05	1.73696e-05	0	0	7.19321e-05	0	0	0	0.000145386	0	3.54648e-05	0
OTU_31831	Bacteria	Bacteroidetes	Bacteroidia	Bacteroidales	Bacteroidales_un	Bacteroidales_un	3.59234e-05	0	0	3.70412e-05	0	0	0	0	0	0	0	0	0	0	0	0	0	0	0	0	0	0	0	0	0	0	0	0	3.55809e-05	0	3.48651e-05	2.3482e-05	1.77904e-05	0	0	3.5966e-05	0	0	0	3.63465e-05	0	0	3.53307e-05
OTU_319	Bacteria	Firmicutes	Firmicutes_un	Firmicutes_un	Firmicutes_un	Firmicutes_un	7.18468e-05	3.59829e-05	0	0.000222247	7.17643e-05	0	0	0.000137787	4.1336e-05	0.000165344	0	0.00048437	0.000109733	0.000473347	0	0.000107995	0	3.54912e-05	0.00028597	3.55745e-05	3.45268e-05	0	0	3.61677e-05	0	0	0	9.04192e-06	0	0	0	0	0	0	0	0	0	0	7.36241e-05	3.63465e-05	0	0	0
OTU_31939	Bacteria	Proteobacteria	Gammaproteobacteria	Enterobacteriales	Enterobacteriaceae	Enterobacteriaceae_un	0	0	0	0	0	0.000106727	0	2.30232e-05	0	2.36818e-05	3.50199e-05	0	0	0	0	0	0	0	0	0	0	0	0	0	0	0	0	0	0	0	0	0	0	0	0	0	0	0	0	0	0	0	0
OTU_32	Bacteria	Firmicutes	Clostridia	Clostridiales	Ruminococcaceae	Ruminococcaceae_un	0.0237813	0.0259437	0.0209536	0.0171871	0.0158958	0.00181437	6.86672e-05	0.00922269	0.00330096	0.0110038	0.000316957	0.0248892	0.0145332	0.00648121	3.42278e-05	0.00197991	0.00054486	0.00592703	0.0257015	0.000604767	0.00286573	0.000597773	7.26771e-05	0.0169626	0.0133402	0.0142965	0.0240552	0.0171636	0.00394948	0.00680887	0.019908	0.0102221	0.0119287	0.004048	0.00928525	0.00895555	0.00205442	0.00546232	0.00320265	0.0050885	0.00102624	0.00716388	0.00413369
OTU_320	Bacteria	Firmicutes	Firmicutes_un	Firmicutes_un	Firmicutes_un	Firmicutes_un	3.59234e-05	3.59829e-05	0	0.000111123	7.17643e-05	0	0	0	0	0	0	0.000149037	7.31556e-05	0	0	0	0	0	0	0	0	0	0	7.23353e-05	7.32977e-05	0.000466971	0.000399709	0.000253078	3.55809e-05	0.000173696	0.000174325	0.000127867	0.000104953	0	0	3.5966e-05	3.60425e-05	3.59363e-05	0	0	0	0	0
OTU_32018	Bacteria	Firmicutes	Clostridia	Clostridiales	Lachnospiraceae	Lachnospiraceae_un	0	0	0	3.70412e-05	3.58822e-05	0	0	0	0	0	0	0	0	0	0	0	0	0	0	0	0	0	0	0	0	0	0	0	0	0	0	0	0	0	0	0	0	0	3.68121e-05	0	0	0	0
OTU_32093	Bacteria	Bacteroidetes	Bacteroidetes_un	Bacteroidetes_un	Bacteroidetes_un	Bacteroidetes_un	0	0	0	0	0	0	0	0	0	0	0	0	0	0	0	0	0	0	0	0	0	0	0	0	0	0	0	0	3.55809e-05	0	0	1.38603e-05	1.57904e-05	0	0	0	0	0	0	0	0	0	0
OTU_321	Bacteria	Firmicutes	Clostridia	Clostridiales	Lachnospiraceae	Lachnospiraceae_un	0	3.59829e-05	0	0	0	0	0	0	0	0	0	0.000223555	3.65778e-05	0.000436936	0	0	0.00119869	3.54912e-05	0	3.55745e-05	0.000138107	3.73608e-05	0	0	0	0	0	0	0	0	0	0	0	0	0	0	0	0	0	3.63465e-05	0	0	0
OTU_32124	Bacteria	Firmicutes	Clostridia	Clostridiales	Ruminococcaceae	Oscillibacter	0	3.59829e-05	0	0	3.58822e-05	0	0	0	0	0	0	0	0	0	0	0	0	0	0	0	0	0	0	3.61677e-05	0	0	0	9.04192e-06	0	0	0	0	0	0	0	0	0	0	0	0	0	0	0
OTU_322	Bacteria	Firmicutes	Clostridia	Clostridiales	Lachnospiraceae	Lachnospiraceae_un	0	0.000395812	0.000108944	0.000148165	3.58822e-05	0	0	5.14494e-05	1.54348e-05	6.17393e-05	0	0.000298074	0.000182889	0.000254879	0	0	0.000290592	0	0.000250223	0	0	0	0	0	0	7.18417e-05	0	1.79604e-05	3.55809e-05	0.000138956	0.000278921	0.000151153	0.000157251	0.000644815	0.00122364	0.000143864	0	7.18726e-05	0.000588993	0.000109039	0.000109955	0	0
OTU_3227	Bacteria	Proteobacteria	Proteobacteria_un	Proteobacteria_un	Proteobacteria_un	Proteobacteria_un	0	3.59829e-05	0	0	3.58822e-05	0	0	0	0	0	0	0	0	0	3.42278e-05	0	0.000254268	0	0	0	0	0	3.63385e-05	0	3.66488e-05	0	0	9.16221e-06	0	0	0	0	0	0	0	0	0	0	0	0	3.66515e-05	0	0
OTU_3229	Bacteria	Proteobacteria	Epsilonproteobacteria	Campylobacterales	Helicobacteraceae	Helicobacter	0	0	0	7.40823e-05	3.58822e-05	0	0	0	0	0	0	0	0	0	0	0	0	0	0	0	0	0	0	0	3.66488e-05	0	0	9.16221e-06	0	0	0	0	0	0	0	0	0	0	0	0	0	0	0
OTU_323	Bacteria	Firmicutes	Clostridia	Clostridiales	Lachnospiraceae	Eisenbergiella	0.00010777	0.000323846	3.63148e-05	3.70412e-05	0.000179411	0	0	1.45039e-05	4.35116e-06	1.74046e-05	0	0	0.000219467	7.28226e-05	0	0	0	0.000141965	0	0	0	0	0	3.61677e-05	0	3.59208e-05	0.000109012	4.5275e-05	0	0	0	0	0	0	0	0	3.60425e-05	0	0.000220872	0.000327118	0	7.09295e-05	7.06614e-05
OTU_3233	Bacteria	Bacteroidetes	Bacteroidia	Bacteroidales	Porphyromonadaceae	Porphyromonadaceae_un	0	0	0	0	0	0	0	0	0	0	0	0.000186296	0.000109733	0	0	0	0	0	0	0	0	0	0	0	0	0	0	0	0	0	0	0	0	0	0	0	0	0	0	0	0	0	0
OTU_324	Bacteria	Bacteroidetes	Bacteroidia	Bacteroidales	Porphyromonadaceae	Porphyromonadaceae_un	0.00165248	0	3.63148e-05	0	0	0	0	0	0	0	0	0	0	0	0	0	0	0	0	0	0	0	0	0.000361677	0.000183244	3.59208e-05	7.26744e-05	0.000163379	0	0	0	0	0	0	0	0	0	0	0	0	0	0	0
OTU_32423	Bacteria	Bacteroidetes	Bacteroidia	Bacteroidales	Porphyromonadaceae	Porphyromonadaceae_un	0	0	0	0	0	0	0	0	0	0	0	0	0	0	0	0	0	0	0	0	0	0	0	0	0	0	0	0	0	0	0	0	0	0	0	0	7.20851e-05	0	0	0	0	0	3.53307e-05
OTU_32471	Bacteria	Firmicutes	Clostridia	Clostridiales	Lachnospiraceae	Lachnospiraceae_un	0	0	0	0	0	0	0	0	0	0	0	0	0	0	0	0	0	0	0	0	0	0	0	0	0	0	0	0	3.55809e-05	0	3.08651e-05	2.8482e-05	1.77904e-05	0	0	0	0	0	0	0	0	0	0
OTU_32476	Bacteria	Bacteroidetes	Bacteroidia	Bacteroidales	Porphyromonadaceae	Porphyromonadaceae_un	0	0	0	0	0	0	0	0	0	0	0	0	0	0	0	0	0	0	0	0	0	0	0	0	0	0	0	0	0	0	0	0	0	0	0	3.5966e-05	0	0	0	0	0	0	0
OTU_32478	Bacteria	Firmicutes	Clostridia	Clostridiales	Ruminococcaceae	Ruminococcaceae_un	0	0	0	0	0	0	0	2.19518e-05	6.58553e-06	2.63421e-05	0	3.72592e-05	0	3.64113e-05	0	0	0	0	0	0	0	3.73608e-05	0	0	0	0	0	0	3.55809e-05	0	6.97301e-05	3.51037e-05	3.48651e-05	3.5823e-05	3.59893e-05	0.000107898	0	0	3.68121e-05	3.63465e-05	0	3.54648e-05	3.53307e-05
OTU_32482	Bacteria	Bacteroidetes	Bacteroidia	Bacteroidales	Porphyromonadaceae	Porphyromonadaceae_un	0	0	0	3.70412e-05	0	0	0	0	0	0	0	0	0	0	0	0	0	0	0	0	0	0	0	0	0	0	3.63372e-05	9.0843e-06	3.55809e-05	0	0	1.18603e-05	1.77904e-05	0	0	0	0	0	0	0	3.66515e-05	0	0
OTU_325	Bacteria	Firmicutes	Clostridia	Clostridiales	Lachnospiraceae	Lachnospiraceae_un	0.000323311	3.59829e-05	0.000108944	0.000185206	7.17643e-05	0	0	0	0	0	0	0	0	3.64113e-05	0	0	0	0	0	0	0	3.73608e-05	0	0.000289341	3.66488e-05	0.0010417	0.000399709	0.000441851	0	0	3.48651e-05	1.16217e-05	1.74325e-05	3.5823e-05	0	0	0	0	0.00018406	0	3.66515e-05	3.54648e-05	0
OTU_3250	Bacteria	Firmicutes	Clostridia	Clostridiales	Ruminococcaceae	Ruminococcaceae_un	0.000359234	0.000287863	0.000326833	0.000592658	0.000251175	0.000284606	0	0.000285866	0.000156912	0.00034304	0	0.000223555	0.000292622	0.000254879	0	0.000323986	0	0.000922771	0.000607685	0	0.000448849	0.00168124	0	3.61677e-05	0.000256542	0.000323287	0.000363372	0.000244842	0.000462551	0.000416869	0.00013946	0.000339627	0.000301006	0.000179115	0.000683798	0.000287728	0.000324383	0.000107809	0.000220872	0.000181732	0.000586424	0.000425577	0.000388638
OTU_32506	Bacteria	Bacteroidetes	Bacteroidia	Bacteroidales	Porphyromonadaceae	Barnesiella	3.59234e-05	0	0	0	0	0	0	0	0	0	0	0	0	0	0	0	0	0	0	0	0	0	0	0	0	0	0	0	0	0	0	0	0	0	0	0	0	0.000323427	0	0	0	3.54648e-05	0
OTU_32561	Bacteria	Bacteroidetes	Bacteroidia	Bacteroidales	Porphyromonadaceae	Parabacteroides	0	0	0	0	0	0	0	0	0	0	0	0	0	0	0	0	0	0	0	0	0	0	0	0	0	0	0	0	0	0	0	0	0	0	0	0	0	0	0	0	0	0	0
OTU_32562	Bacteria	Firmicutes	Clostridia	Clostridiales	Ruminococcaceae	Ruminococcaceae_un	0	0	0	0	0	0	0	0	0	0	0	0	0	0	0	0	0	0	0	0	0	3.73608e-05	0	3.61677e-05	0	0	0	9.04192e-06	0	0	0	0	0	0	0	0	0	0	0	0	0	0	0
OTU_32574	Bacteria	Firmicutes	Clostridia	Clostridiales	Lachnospiraceae	Lachnospiraceae_un	0	0	0	0	0	0	0	7.25193e-06	2.17558e-06	8.70231e-06	0	0	0	0.000109234	0	0	0	3.54912e-05	0.000107239	0	3.45268e-05	0	0	0	0	0	0	0	0	0	0	0	0	0	0	0	0	0	0	0	0	0	0
OTU_326	Bacteria	Firmicutes	Clostridia	Clostridiales	Clostridiales_un	Clostridiales_un	3.59234e-05	3.59829e-05	3.63148e-05	0	7.17643e-05	0	0	1.46018e-05	4.38055e-06	1.75222e-05	0	3.72592e-05	0	0	0	0	3.6324e-05	0.000106474	0	7.11491e-05	0.00010358	3.73608e-05	0	0	0	0	0	0	0	0	6.97301e-05	2.32434e-05	3.48651e-05	0	7.19787e-05	0	0	3.59363e-05	0	3.63465e-05	0	3.54648e-05	3.53307e-05
OTU_327	Bacteria	Firmicutes	Clostridia	Clostridiales	Eubacteriaceae	Eubacterium	0	0	0	0	0	7.11516e-05	0	2.17109e-05	2.43012e-05	2.6053e-05	0	0	0	0	0	3.59984e-05	0	4.54912e-05	0.000124297	0.00131626	0.00040358	9.73608e-05	0	0	3.66488e-05	0	0	9.16221e-06	3.55809e-05	0	0	1.18603e-05	1.77904e-05	0	0	7.19321e-05	0	0	0.000110436	0	0	0	0
OTU_328	Bacteria	Firmicutes	Firmicutes_un	Firmicutes_un	Firmicutes_un	Firmicutes_un	0	0.000575726	0	0	0.000789408	0	0	0	0	0	0	0	0	0	0	0	0	0	0	0	0	0	0	0	0.000366488	0	3.63372e-05	0.000100706	0	0	0	0	0	0	0	0	0	0	0	0	0	0	0
OTU_32848	Bacteria	Firmicutes	Clostridia	Clostridiales	Lachnospiraceae	Lachnospiraceae_un	0	0	0	0	0	0	0	0	0	0	0	0	0	0	0	0	0	0	3.57462e-05	0	0	0	0	0	0	0	0	0	3.55809e-05	0	0	1.18603e-05	1.77904e-05	0	0	0	0	3.59363e-05	0	0	0	3.54648e-05	0
OTU_329	Bacteria	Firmicutes	Clostridia	Clostridiales	Clostridiales_un	Clostridiales_un	0	0.000431794	0	0	7.17643e-05	0	0	5.07635e-05	1.5229e-05	6.09162e-05	0	0	0	0	0	0	0	0	7.14924e-05	0.000106724	0	0	0	0	0	0	0	0	0	0	0.000104595	3.48651e-05	5.22976e-05	0	0.000287915	0	3.60425e-05	3.59363e-05	0.00114117	0	0	3.54648e-05	0
OTU_32958	Bacteria	Firmicutes	Clostridia	Clostridiales	Lachnospiraceae	Lachnospiraceae_un	0	0	0	0	0	0	0	0	0	0	0	0	0	0	0	0	0	0	0	0	0	0	0	0	0	0	0	0	0	0	6.97301e-05	2.32434e-05	0	0	0	0	0	0	0	0	0	0	0
OTU_33	Bacteria	Firmicutes	Clostridia	Clostridiales	Lachnospiraceae	Lachnospiraceae_un	0.00193986	0.0025188	0.00290518	0.00100011	0.00728408	0.00320182	0.000137334	0.00451261	0.00219562	0.00540809	3.52175e-05	0.0113268	0.00815685	0.00101952	3.42278e-05	0.00197991	0.000254268	0.0207624	0.0105809	0	0.0131892	0.00452066	0	0.000795689	0.000146595	0.00481339	0.000508721	0.0015661	0.0304572	0.00732995	0.0179206	0.0185693	0.0188936	0.0082393	0.00680199	0.0206939	0.00803748	0.0144464	0.0311062	0.000690583	0.00681718	0.0220736	0.00650085
OTU_330	Bacteria	Proteobacteria	Betaproteobacteria	Burkholderiales	Burkholderiaceae	Cupriavidus	0	0	0	0	0	0.00195667	0	0.000407639	0.000611459	0.000489167	0	0	0	0	0	0	0	0	0	0	0	0	0	0	0	0	0	0	0	0	0	0	0	0	0	0	0	0	0	0	0	0	0
OTU_3309	Bacteria	Firmicutes	Clostridia	Clostridiales	Ruminococcaceae	Ruminococcaceae_un	0.00010777	0	0	0	0	0	0	0	0	0	0	0	0	0	0	0	0	0	0	0	0	0	0	0	0	0	0	0	0	0	0	0	0	0	0	0	0	0	0	0	0	0	0
OTU_331	Bacteria	Firmicutes	Clostridia	Clostridiales	Clostridiales_un	Clostridiales_un	0	7.19657e-05	0	0.000222247	0	0	0	4.40015e-05	1.32004e-05	5.28018e-05	0	0	0	0	0	3.59984e-05	0	3.54912e-05	0	0.000853789	0	0	0	3.61677e-05	0	7.18417e-05	0	2.70023e-05	0.000213485	0	0.000244056	0.000152514	0.000122028	0.000143292	0.000251925	3.5966e-05	0.000504595	0.000143745	0.000220872	0	3.66515e-05	0	0
OTU_3316	Bacteria	Bacteroidetes	Bacteroidia	Bacteroidales	Rikenellaceae	Alistipes	0	0	0	0	0	0	0	0	0	0	0	0	7.31556e-05	0	0	0	0	0	0	0	0	0	0	0	0	0	0	0	0	0	0	0	0	0	0	0	0	0	0	0	0	0	0
OTU_332	Bacteria	Firmicutes	Clostridia	Clostridiales	Ruminococcaceae	Ruminococcaceae_un	0.000467004	0	0.000326833	0.000259288	3.58822e-05	0	0	0	0	0	0	0	0	0	0	0	0	0	0	0	0	0	0	0.000253174	0.000219893	0.000107762	0.00025436	0.000208797	0	0	0	0	0	0	0	0	0	0	0	0	0	0	0
OTU_33256	Bacteria	Firmicutes	Clostridia	Clostridiales	Ruminococcaceae	Ruminococcaceae_un	0	0	0	0	0	0	0	0	0	0	0	3.72592e-05	0	0	0	0	0	0	0	0	0	0	0	0	0	0	3.63372e-05	9.0843e-06	0	0	0	0	0	0	0	0	0	0	0	0	0	0	0
OTU_33286	Bacteria	Firmicutes	Clostridia	Clostridiales	Ruminococcaceae	Intestinimonas	0	0	3.63148e-05	0	0	0	0	0	0	0	0	0	0	0	0	0	0	0	0	0	0	0	0	0	0	7.18417e-05	3.63372e-05	2.70447e-05	0	0	0	0	0	0	3.59893e-05	0	0	0	0	0	0	0	0
OTU_333	Bacteria	Firmicutes	Clostridia	Clostridiales	Lachnospiraceae	Lachnospiraceae_un	0	0	0	0	0	0.000177879	0	5.1562e-05	5.99383e-05	6.18744e-05	0	0	0.000292622	3.64113e-05	0	3.59984e-05	0.000217944	7.09824e-05	0.000142985	0.000142298	0.000345268	0	0	0	0	0	0	0	0	0	0	0	0	0	0.000395883	0	0	0	0	3.63465e-05	0.000219909	0	0
OTU_33307	Bacteria	Proteobacteria	Gammaproteobacteria	Enterobacteriales	Enterobacteriaceae	Enterobacteriaceae_un	0	0	0	0	0	0.000106727	2.17902e-05	0	0.000213455	2.96818e-05	0	0	0	0	0	0	0	0	0	0	0	0	0	0	0	0	0	0	0	0	0	0	0	0	0	0	0	0	0	0	0	0	0
OTU_33372	Bacteria	Bacteroidetes	Bacteroidetes_un	Bacteroidetes_un	Bacteroidetes_un	Bacteroidetes_un	0	0	0	0	0	0	0	0	0	0	0	0	0	0	0	0	0	0	0	0	0	0	0	3.61677e-05	0	3.59208e-05	0	1.80221e-05	0	0	0	0	0	0	0	0	0	0	0	0	0	0	0
OTU_334	Bacteria	Actinobacteria	Actinobacteria	Bifidobacteriales	Bifidobacteriaceae	Bifidobacterium	0.000287387	0	0.000217889	0.000518576	0.000143529	0	0	0	0	0	0	0	0	0.000109234	0	0	0	0	0	0	0	0	0	0.000144671	0.000109946	3.59208e-05	3.63372e-05	8.17188e-05	0	0	0	0	0	0	0.000755776	0	0	0	0.000515369	0	0	0	0
OTU_33427	Bacteria	Verrucomicrobia	Verrucomicrobiae	Verrucomicrobiales	Verrucomicrobiaceae	Akkermansia	0	0	0	0	0	0	0	0	0	0	0	0	0	0	0	0	0	0	0	0	0	0	3.63385e-05	0	0	0	0	0	0	0	0	0	0	0	0	0	0	0	0	0	0	0	0
OTU_33455	Bacteria	Bacteroidetes	Bacteroidetes_un	Bacteroidetes_un	Bacteroidetes_un	Bacteroidetes_un	0	0	0	0	0	0	0	0	0	0	0	0	0	0	0	0	0	0	0	0	0	0	0	0	0	0	0	0	0	0	0	0	0	0	0	0	0	3.59363e-05	0	0	0	0	3.53307e-05
OTU_33486	Bacteria	Firmicutes	Clostridia	Clostridiales	Ruminococcaceae	Ruminococcaceae_un	0	0	0	3.70412e-05	0	0	0	0	0	0	0	0	0	0	0	0	0	0	0	0	0	0	0	0	0	0	0	0	0	0	0	0	0	0	0	0	0	0	0	0	0	3.54648e-05	0
OTU_33490	Bacteria	Deferribacteres	Deferribacteres	Deferribacterales	Deferribacteraceae	Mucispirillum	0	0	0	0	0	0	0	0	0	0	0	0	0	0	0	0	0	0	0	0	0	0	0	3.61677e-05	0	0	0	9.04192e-06	0	0	0	0	0	0	0	0	0	3.59363e-05	3.68121e-05	0	0	0	0
OTU_335	Bacteria	Bacteroidetes	Bacteroidia	Bacteroidales	Bacteroidaceae	Bacteroides	0	3.59829e-05	0	0	3.58822e-05	0	0.000137334	3.44809e-05	5.17213e-05	3.43336e-05	3.52175e-05	0	0	0	0	3.59984e-05	0	0	3.57462e-05	0	0	0	0	0	0	0	0	0	0	0	0	0	0	0	0	3.5966e-05	0	0	0	0	0	0	0
OTU_3358	Bacteria	Firmicutes	Clostridia	Clostridiales	Ruminococcaceae	Ruminococcaceae_un	0.00010777	7.19657e-05	3.63148e-05	0	3.58822e-05	7.11516e-05	0	4.40269e-05	3.0996e-05	5.28323e-05	0	0.000260814	0.000219467	0.000109234	0	7.19968e-05	0.000108972	0.000354912	0	0.000320171	0.000207161	0	0	3.61677e-05	3.66488e-05	0.000179604	0.000181686	0.000108527	0.000106743	0	3.48651e-05	4.72025e-05	5.33713e-05	0.000179115	0.000107968	0	3.60425e-05	0	0.000110436	0	0.000146606	0.000141859	0
OTU_336	Bacteria	Firmicutes	Clostridia	Clostridiales	Ruminococcaceae	Ruminococcaceae_un	0	0	0	0	0	0	0	0	0	0	0	0	0	0	0.000889923	0	0	0	0	0	0	0	0	3.61677e-05	0	0	3.63372e-05	1.81262e-05	3.55809e-05	0	0	1.18603e-05	1.77904e-05	3.5823e-05	0	0	0	3.59363e-05	7.36241e-05	0.000145386	0	0	0
OTU_33621	Bacteria	Firmicutes	Clostridia	Clostridiales	Ruminococcaceae	Ruminococcaceae_un	0	0	0	0	0	0	0	0	0	0	0	0	0	0	0	3.59984e-05	0	0	0.000107239	0	0	0.000112082	0	0	0	7.18417e-05	3.63372e-05	2.70447e-05	7.11617e-05	3.47391e-05	0	3.53003e-05	3.55809e-05	0	0	0	0	0	0	3.63465e-05	0	3.54648e-05	0
OTU_33624	Bacteria	Bacteroidetes	Bacteroidia	Bacteroidales	Porphyromonadaceae	Parabacteroides	0	0	0	0	0	0	0	0	0	0	0	0	0	0	0	0	0	0	0	0	0	0	0	0	0	0	0	0	0	0	0	0	0	0	0	0	0	0	0	0	0	0	0
OTU_33639	Bacteria	Firmicutes	Clostridia	Clostridiales	Ruminococcaceae	Ruminococcaceae_un	0.000143694	0.000143931	0	0	0.000179411	0	0	0	0	0	0	0.000111778	0	0	0	0	0	0	7.14924e-05	0	0	0	0	0	3.66488e-05	0.000143683	3.63372e-05	5.41673e-05	0	0	0	0	0	0	0	0	0	0	0	3.63465e-05	0	0	0
OTU_337	Bacteria	Bacteroidetes	Bacteroidia	Bacteroidales	Porphyromonadaceae	Porphyromonadaceae_un	0.00211948	0.000215897	0.000290518	7.40823e-05	0	0	0	0	0	0	0	0	0	0	0	0	0	0	0	0	0	0	0	0.000289341	0	3.59208e-05	0	8.13156e-05	0	0	0	0	0	0	0	0	0	0	0	0	0	0	0
OTU_338	Bacteria	Firmicutes	Clostridia	Clostridiales	Lachnospiraceae	Lachnospiraceae_un	0	0	0	0	0	0	0	0	0	0	0	0	0	0	0	0	0	0	0	0	3.45268e-05	0	0	0	0	0	0	0	0.000142323	0.000104217	6.97301e-05	0.000105424	0.000106027	0.000214938	0	7.19321e-05	0.000360425	7.18726e-05	7.36241e-05	0	7.3303e-05	0	0.000105992
OTU_33889	Bacteria	Bacteroidetes	Bacteroidia	Bacteroidales	Porphyromonadaceae	Porphyromonadaceae_un	3.59234e-05	0	0	0	0	0	0	0	0	0	0	0	0	0	0	0	0	0	0	0	0	0	0	0	0	3.59208e-05	0	8.98021e-06	3.55809e-05	0	0	1.18603e-05	1.77904e-05	0	0	0	0	0	0	0	0	3.54648e-05	0
OTU_33890	Bacteria	Bacteroidetes	Bacteroidia	Bacteroidales	Porphyromonadaceae	Parabacteroides	0	0	0	0	0	0	0	0	0	0	0	0	0	0	0	0	0	0	0	0	0	0	0	0	0	0	0	0	0	0	0	0	0	0	0	0	0	0	0	0	0	0	0
OTU_33895	Bacteria	Firmicutes	Clostridia	Clostridiales	Ruminococcaceae	Ruminococcaceae_un	0	3.59829e-05	0	0	0	0	0	0	0	0	0	0	0	0	0	0	0	0	3.57462e-05	0	0	0	0	0	0	0	0	0	0	0	0	0	0	0	0	0	0	0	0	0	0	0	0
OTU_339	Bacteria	Firmicutes	Clostridia	Clostridiales	Ruminococcaceae	Ruminococcaceae_un	0.000323311	7.19657e-05	0	7.40823e-05	0.000143529	0	0	1.45039e-05	4.35116e-06	1.74046e-05	0	7.45184e-05	0	0	0	0	0	7.09824e-05	0	0	0	0	0	0	3.66488e-05	0.000323287	0.00025436	0.000153574	0	0	0	0	0	0	3.59893e-05	0	0	0	0	3.63465e-05	0	0	0
OTU_33905	Bacteria	Firmicutes	Clostridia	Clostridiales	Ruminococcaceae	Flavonifractor	0	0	0	0	3.58822e-05	0	0	0	0	0	0	0	0	3.64113e-05	0	0	0	0	0	0	3.45268e-05	0	0	0	0	7.18417e-05	3.63372e-05	2.70447e-05	0	0	0	0	0	0	0	0	0	0	0	0	0	0	0
OTU_34	Bacteria	Firmicutes	Clostridia	Clostridiales	Lachnospiraceae	Clostridium XlVa	0.00391565	0.00266273	0.0044304	0.00403749	0.00394704	0.00537194	0.000103001	0.00611303	0.00323786	0.00730041	0.000176087	0.0501882	0.0194594	0.022393	0	0.00273588	0	0.0159355	0.0400411	0.00231234	0.102101	0.00963909	3.63385e-05	0.0071612	0.00102617	0.0121412	0.00123547	0.00539102	0.00156556	0.00774682	0.00944843	0.0062536	0.005507	0.0125381	0.0108688	0.0293843	0.0174085	0.00794193	0.0024296	0.00545197	0.00674388	0.0181225	0.0108819
OTU_340	Bacteria	Firmicutes	Erysipelotrichia	Erysipelotrichales	Erysipelotrichaceae	Erysipelotrichaceae_incertae_sedis	0.0010777	0.00025188	0.000689981	0.000666741	7.17643e-05	0	0	2.90077e-05	8.70231e-06	3.48092e-05	0	0	0	3.64113e-05	0	0	0	0.000248438	0.000107239	0	0	0	0	0.000325509	0	0	0	8.13773e-05	0	0	0	0	0	0	0	0	0	0	0	0	0	0	0
OTU_3405	Bacteria	Bacteroidetes	Bacteroidia	Bacteroidales	Porphyromonadaceae	Parabacteroides	0	0	0	0	0	0	0	0	0	0	0	0	0	0	0	0	0	0	0	0	0	0	0	0	0	0	0	0	0	0	0	0	0	0	0	0	0	0	0	0	0	0	0
OTU_34053	Bacteria	Proteobacteria	Gammaproteobacteria	Enterobacteriales	Enterobacteriaceae	Enterobacteriaceae_un	0	0	0	0	0	0	0	0	0	0	0	0	0	0	0	0	0	0	0	0	0	0	3.63385e-05	0	0	0	0	0	0	0	0	0	0	0	0	0	0	0	0	0	0	0	0
OTU_341	Bacteria	Proteobacteria	Deltaproteobacteria	Bdellovibrionales	Bdellovibrionaceae	Vampirovibrio	7.18468e-05	0.000827606	0	0.000370412	0.000609997	0	0	0	0	0	0	0	0	0	0	0	0	0	0	0	0	0	0	3.61677e-05	0.000109946	0.000251446	0.000436047	0.000208402	0	0	0	0	0	0	0	0	0	0	0	0	0	0	0
OTU_34161	Bacteria	Firmicutes	Clostridia	Clostridiales	Ruminococcaceae	Ruminococcaceae_un	0	0	0	3.70412e-05	0	0	0	0	0	0	0	0	0	0	0	0	0	0	0	0	0	0	0	0	0	0	0	0	0	0	0	0	0	0	0	0	0	0	0	0	0	0	0
OTU_342	Bacteria	Proteobacteria	Betaproteobacteria	Burkholderiales	Sutterellaceae	Parasutterella	0	0	0	0	0	0	0	0.000297329	0.000784948	0.000356795	0	0	0	0	0	0	0	0	0	0	0	0	0	0	0	0	0	0	0	0	0	0	0	0	0	0	0	0	0	0	3.66515e-05	0	0
OTU_34202	Bacteria	Proteobacteria	Proteobacteria_un	Proteobacteria_un	Proteobacteria_un	Proteobacteria_un	0	0	3.63148e-05	3.70412e-05	0	0	0	0	0	0	0	3.72592e-05	0	0	0	0	0	0	0	0	0	0	0	0	0	0	0	0	0	0	0	0	0	0	0	0	0	3.59363e-05	7.36241e-05	3.63465e-05	0	0	0
OTU_34216	Bacteria	Bacteroidetes	Bacteroidia	Bacteroidales	Rikenellaceae	Alistipes	0	0	3.63148e-05	0	0	0	0	1.46018e-05	4.38055e-06	1.75222e-05	0	0.000111778	0.000475511	7.28226e-05	0	0	0	0	7.14924e-05	0.000818214	0.000138107	0	0	0	0	0	0	0	0	0.000104217	0.000174325	0	0	0	0	0	0	0	0	0	0	0	0
OTU_343	Bacteria	Firmicutes	Clostridia	Clostridiales	Lachnospiraceae	Clostridium XlVb	7.18468e-05	0.000107949	0	0	3.58822e-05	0	0	2.93017e-05	8.7905e-06	3.5162e-05	0	0.000186296	0	7.28226e-05	0	0	0	3.54912e-05	0	0	0	0	0	0.000108503	3.66488e-05	7.18417e-05	0.000145349	9.05856e-05	3.55809e-05	0	0	1.18603e-05	1.77904e-05	3.5823e-05	3.59893e-05	3.5966e-05	0	0	0	0	0	0.000106394	0
OTU_34386	Bacteria	Firmicutes	Clostridia	Clostridiales	Ruminococcaceae	Clostridium IV	0.000287387	0.000143931	0	0.000148165	0	0	0	0	0	0	0	0	0	0	0	0	0	0.000106474	0	0	0	0	0	0.000108503	0	3.59208e-05	0	3.6106e-05	0	0	0	0	0	0	0	0	0	0	0	0	0	0	0
OTU_344	Bacteria	Firmicutes	Clostridia	Clostridiales	Ruminococcaceae	Ruminococcaceae_un	0.000934009	3.59829e-05	7.26296e-05	0.000518576	0	0	0	2.90077e-05	8.70231e-06	3.48092e-05	0	0.000111778	0	0.000145645	0	3.65778e-05	0	7.09824e-05	7.14924e-05	0.000249022	0	7.47217e-05	0	7.23353e-05	3.66488e-05	0	0	2.7246e-05	0	0	0	0	0	0	3.59893e-05	0	0	0	3.68121e-05	0	0	0	0
OTU_34437	Bacteria	Bacteroidetes	Bacteroidetes_un	Bacteroidetes_un	Bacteroidetes_un	Bacteroidetes_un	0	0	0	0	0	0	0	0	0	0	0	0	0	0	0	0	0	0	0	0	0	0	0	0	0	0	0	0	3.55809e-05	0	0	1.18603e-05	1.77904e-05	0	0	0	0	3.59363e-05	0	0	0	0	0
OTU_3446	Bacteria	Firmicutes	Clostridia	Clostridiales	Lachnospiraceae	Clostridium XlVa	0	0	0	0	0	0	0	0	0	0	0	0	0	0	0	0	0	0	0.00028597	0	0	0	0	0	0	0	0	0	0	0	0	0	0	0	0	0	0	0	0	0	0	0	0
OTU_34469	Bacteria	Proteobacteria	Gammaproteobacteria	Enterobacteriales	Enterobacteriaceae	Enterobacteriaceae_un	0	0	0	0	0	0	0	2.78805e-05	3.50199e-05	0	0.000176087	0	0	0	0	0	0	0	0	0	0	0	3.63385e-05	0	0	0	0	0	0	0	0	0	0	0	0	0	0	0	0	0	0	0	0
OTU_345	Bacteria	Firmicutes	Clostridia	Clostridiales	Clostridiales_un	Clostridiales_un	0	0	0	0	0	0	0	0	0	0	0	0	0.000768133	0	0	0	0	0	0	0	0	0	0	0	0	0	0	0	0	0	0	0	0	0.000143292	0	0	0.000180213	0	0	0	0	0	0
OTU_34568	Bacteria	Firmicutes	Clostridia	Clostridiales	Lachnospiraceae	Clostridium XlVb	0	0	0	0	0	0.000176398	4.40995e-05	0.000146998	0	0	0	0	0	0	0	0	0	0	0	0	0	0	0	0	0	0	0	0	0	0	0.000453246	0.000151082	0.000226623	0.000214938	0	0	0	0	0	0	0	3.54648e-05	0.000388638
OTU_34569	Bacteria	Proteobacteria	Betaproteobacteria	Burkholderiales	Burkholderiales_un	Burkholderiales_un	0	0	0	0	0	0	0	0	0	0	0	0	0	0	0	0	0	0	0	0	0	0	0	0	0	0	0	0	0	0	0	0	0	0	0	0	0	0	0	0	0	0	0
OTU_346	Bacteria	Actinobacteria	Actinobacteria	Coriobacteriales	Coriobacteriaceae	Parvibacter	7.18468e-05	0	3.63148e-05	7.40823e-05	7.17643e-05	0	0	0	0	0	0	0	0	3.64113e-05	0	0	0.00018162	7.09824e-05	0	0	0	0	0	7.23353e-05	3.66488e-05	3.59208e-05	7.26744e-05	5.43949e-05	0	0	0	0	0	7.16461e-05	3.59893e-05	3.5966e-05	0.000360425	0	7.36241e-05	7.26929e-05	0	0	0.000105992
OTU_34652	Bacteria	Firmicutes	Clostridia	Clostridiales	Ruminococcaceae	Ruminococcaceae_un	0	0	0	0	0	0	0	0	0	0	0	0	0	0	0	0	0	3.54912e-05	0	0	0	0	0	0	0	0	0	0	0	0	0	0	0	0	0	0	0	3.59363e-05	0	0	0	0	0
OTU_347	Bacteria	Firmicutes	Clostridia	Clostridiales	Lachnospiraceae	Anaerostipes	0	0	0	0	0	0	0	0	0	0	0.000105652	0	0	0	0	0	0	0	0	0	0	0	0	0	0	0	0	0	0	0	0	0	0	0	0	0	0	0	0	0	0	0	0
OTU_34798	Bacteria	Firmicutes	Clostridia	Clostridiales	Ruminococcaceae	Oscillibacter	3.59234e-05	0	3.63148e-05	0	3.58822e-05	0	0	7.34991e-06	2.20497e-06	8.8199e-06	0	0	0	0	0	0	0	0	0	0	0	3.73608e-05	0	0	0	0.000179604	7.26744e-05	6.30696e-05	0	0	0.00020919	6.97301e-05	0.000104595	0	0	0	0	7.18726e-05	3.68121e-05	0.000109039	0	3.54648e-05	0
OTU_348	Bacteria	Bacteroidetes	Bacteroidia	Bacteroidales	Porphyromonadaceae	Porphyromonadaceae_un	0.000431081	3.59829e-05	0	0	0	0	0	0	0	0	0	0	0	0	0	0	0	0	0	0	0	0	0	0.000289341	0.000109946	0.000215525	0.000181686	0.000199125	0	0	0	0	0	0	0	0	0	0	0	0	0	7.09295e-05	0
OTU_34803	Bacteria	Firmicutes	Clostridia	Clostridiales	Ruminococcaceae	Ruminococcaceae_un	0	0	0	0	0	0	0	7.34991e-06	2.20497e-06	8.8199e-06	0	3.72592e-05	0	0	0	0	0	0	0	0	0	0	0	0	0	0	0	0	0	3.47391e-05	0	1.15797e-05	1.73696e-05	0	3.59893e-05	0	0	0	0	3.63465e-05	0	0	3.53307e-05
OTU_349	Bacteria	Firmicutes	Erysipelotrichia	Erysipelotrichales	Erysipelotrichaceae	Clostridium XVIII	0	0	0	0	0	0	0	0.000130535	3.91604e-05	0.000156642	0	0	0	0	0.000479189	0	0	0	0	0	0	0	0	3.61677e-05	0	0	0	9.04192e-06	0	0	0	0	0	0	0	0	0	0	3.68121e-05	0	0	0	0
OTU_35	Bacteria	Firmicutes	Clostridia	Clostridiales	Ruminococcaceae	Oscillibacter	0.00995078	0.00442589	0.00537459	0.00514872	0.00821702	0.000782667	3.43336e-05	0.00339467	0.00122265	0.0040736	0	0.00946384	0.00929076	0.00713662	0	0.000143994	0	0.0107893	0.0122967	0.000569192	0.0023133	0.010349	0	0.00386994	0.00245547	0.00675312	0.0043968	0.00436883	0.0117417	0.0163274	0.00983195	0.0126337	0.0130797	0.00723625	0.0123443	0.0100345	0.00782123	0.0152729	0.00982882	0.0102134	0.00388506	0.0108877	0.00794941
OTU_350	Bacteria	Bacteroidetes	Bacteroidia	Bacteroidales	Porphyromonadaceae	Porphyromonadaceae_un	0.00373603	0	0	0	0	0	0	0	0	0	0	0	0	0	0	0	0	0	0	0	0	0	0	0	0	0	0	0	0	0	0	0	0	0	0	0	0	0	0	0	0	0	0
OTU_351	Bacteria	Firmicutes	Clostridia	Clostridiales	Lachnospiraceae	Lachnospiraceae_un	0.000969932	0.000143931	0	0.000185206	0.000322939	0	0	0	0	0	0	0	0	3.64113e-05	0	0	0	0.000319421	0	0	3.45268e-05	0	0	3.61677e-05	3.66488e-05	7.18417e-05	0.000145349	7.25018e-05	3.55809e-05	3.47391e-05	3.48651e-05	3.50617e-05	3.516e-05	0	0.000107968	0	0	0	0	0	0	0	0
OTU_35128	Bacteria	Proteobacteria	Gammaproteobacteria	Enterobacteriales	Enterobacteriaceae	Enterobacteriaceae_un	0	0	0	0	0	0	0	0	0	0	0	0	0	0	0	0	0	0	0	0	0	0	3.63385e-05	0	0	0	0	0	0	0	0	0	0	0	0	0	0	0	0	0	0	0	0
OTU_35152	Bacteria	Deferribacteres	Deferribacteres	Deferribacterales	Deferribacteraceae	Mucispirillum	0	0	0	0	3.58822e-05	0	0	0	0	0	0	0	0	0	0	0	0	0	0	0	0	0	0	0	0	0	0	0	0	0	0	0	0	0	3.59893e-05	3.5966e-05	0	3.59363e-05	0	3.63465e-05	3.66515e-05	0	0
OTU_352	Bacteria	Firmicutes	Clostridia	Clostridiales	Lachnospiraceae	Lachnospiraceae_un	0.00100586	0	0	0	0	0	0	0	0	0	0	0	0	0	0	0	0	0	0	0	0	0	0	0	3.66488e-05	0	0.000436047	0.000118174	0	0	0	0	0	0	3.59893e-05	0	0	0	0	0	0	0	0
OTU_35211	Bacteria	Firmicutes	Clostridia	Clostridiales	Lachnospiraceae	Lachnospiraceae_un	0	0	0	0	3.58822e-05	0	0	0	0	0	0	0	0	0	0	0	0	0	0	0	0	0	0	0	0	0	3.63372e-05	9.0843e-06	0	0	0	0	0	7.16461e-05	0	3.5966e-05	0	7.18726e-05	0.000147248	0	0	0	0
OTU_35217	Bacteria	Firmicutes	Clostridia	Clostridiales	Lachnospiraceae	Lachnospiraceae_un	0	0	0	0	0	0	0	0	0	0	0	0	0	0	0	0	0	0	3.57462e-05	0	3.45268e-05	0	0	0	0	0	0	0	0	0	0	0	0	0	0	0	0	0	0	0	0	0	0
OTU_353	Bacteria	Firmicutes	Firmicutes_un	Firmicutes_un	Firmicutes_un	Firmicutes_un	0.00021554	0.000179914	0	0.000555617	3.58822e-05	0	0	0	0	0	0	0	0	0	0	0	0	0	0	0	0	0	0	0	0	0.000287367	0	7.18417e-05	0	0	0	0	0	0	0	0	0.00014417	0	0	0	0	0	0
OTU_35375	Bacteria	Firmicutes	Clostridia	Clostridiales	Ruminococcaceae	Ruminococcaceae_un	0	0	0	0	0	3.55758e-05	0	7.41162e-06	1.11174e-05	8.89395e-06	0	0	0	0	0	0	0	0	0	0	0	0	0	0	0	0	0	0	0	0	3.48651e-05	1.16217e-05	1.74325e-05	3.5823e-05	0.000143957	0	0	0	0	0	0	3.54648e-05	0
OTU_35378	Bacteria	Firmicutes	Clostridia	Clostridiales	Lachnospiraceae	Lachnospiraceae_un	0	0	0	0	0	0.000284606	0	5.9293e-05	8.89395e-05	7.11516e-05	0	0	0	0	0	0	0	0	0	0	0	0	0	3.61677e-05	0	0	0	9.04192e-06	0	0	0	0	0	0	0	0	0	0	0	0	0	0	0
OTU_354	Bacteria	Firmicutes	Clostridia	Clostridiales	Lachnospiraceae	Lachnospiraceae_un	0	0.000107949	3.63148e-05	3.70412e-05	7.17643e-05	0	0	8.7807e-05	2.63421e-05	0.000105368	0	3.72592e-05	3.65778e-05	3.64113e-05	0	0	0	0.000177456	0.000178731	0	0	3.73608e-05	0	3.61677e-05	0	0.000107762	3.63372e-05	4.50668e-05	0	3.47391e-05	3.48651e-05	2.32014e-05	1.74325e-05	7.16461e-05	0	0.000107898	3.60425e-05	3.59363e-05	0	0	0	0.000106394	0.000141323
OTU_35408	Bacteria	Bacteroidetes	Bacteroidia	Bacteroidales	Porphyromonadaceae	Parabacteroides	0	0	0	0	0	0	0	0	0	0	0	0	0	0	0	0	0	0	0	0	0	0	0	0	0	0	0	0	0	0	0	0	0	0	0	0	0	0	0	0	0	0	0
OTU_35454	Bacteria	Firmicutes	Firmicutes_un	Firmicutes_un	Firmicutes_un	Firmicutes_un	0	0	0	0	0	0	0	0	0	0	0	0.000186296	0	0	0	0	0	0	0	0	0	0	0	0	0	0	0	0	0	0	0	0	0	0	0	0	0	0	0	0	0	0	0
OTU_355	Bacteria	Bacteria_un	Bacteria_un	Bacteria_un	Bacteria_un	Bacteria_un	0	0	0	0	0	0	0	0	0	0	0	0	0	0.000801049	0	0	0.000435888	0	0	0	0	0	0	0	0	0	0	0	0	0	0	0	0	0	0	0	0	0	0	0	0	0	0
OTU_3558	Bacteria	Bacteroidetes	Bacteroidia	Bacteroidales	Porphyromonadaceae	Parabacteroides	0	0	0	0	0	0	0	0	0	0	0	0	0	0	0	0	0	0	0	0	0	0	0	0	0	0	0	0	0	0	0	0	0	0	0	0	0	0	0	0	0	0	0
OTU_356	Bacteria	Firmicutes	Clostridia	Clostridiales	Lachnospiraceae	Lachnospiraceae_un	0.00010777	7.19657e-05	0.000145259	0.000111123	3.58822e-05	0	0	0	0	0	0	0	0	0	0	0	0	0	0	0	0	0	0	3.61677e-05	0	3.59208e-05	0	1.80221e-05	0	0	0	0	0	0.000214938	0.000107968	0	0.00028834	3.59363e-05	0	0	0	7.09295e-05	0
OTU_357	Bacteria	Firmicutes	Clostridia	Clostridiales	Ruminococcaceae	Ruminococcaceae_un	0.000179617	3.59829e-05	0.000108944	0.000148165	0.000143529	0	0	1.45039e-05	4.35116e-06	1.74046e-05	0	0	3.65778e-05	7.28226e-05	0	0	0	7.09824e-05	0	0	0	0.000149443	0	7.23353e-05	0.000183244	0.000143683	0	9.98157e-05	0	0	0	0	0	0	3.59893e-05	3.5966e-05	0	0	7.36241e-05	0	3.66515e-05	3.54648e-05	0
OTU_3573	Bacteria	Firmicutes	Clostridia	Clostridiales	Lachnospiraceae	Lachnospiraceae_un	0	0	0	0	0	0	1.32298e-05	0	0.000211678	5.29194e-05	4.40995e-05	0	0	0	0	0	0	0	0	0	0	0	0	0	0	0	0	0	0	0	0	0	0	0	0	0	0	0	0	0	0	0	0
OTU_358	Bacteria	Firmicutes	Clostridia	Clostridiales	Clostridiales_un	Clostridiales_un	0	0	3.63148e-05	3.70412e-05	3.58822e-05	0	0	2.18538e-05	6.55613e-06	2.62245e-05	0	7.45184e-05	0	0.000218468	0	0	0	0.000106474	0.000107239	0.000142298	0.00010358	0	0	0	0	0	0	0	3.55809e-05	0	0.000104595	4.67254e-05	5.22976e-05	0	0	0	3.60425e-05	0	0	0	0	0.000177324	3.53307e-05
OTU_35854	Bacteria	Deferribacteres	Deferribacteres	Deferribacterales	Deferribacteraceae	Mucispirillum	0	0	0	0	0	0	0	0	0	0	0	0	0	0	0	0	0	0	0	0	0	0	0	0	0	3.59208e-05	0	8.98021e-06	0	3.47391e-05	0	1.15797e-05	1.73696e-05	0	0	0	0	0	3.68121e-05	0	0	0	0
OTU_359	Bacteria	Firmicutes	Clostridia	Clostridiales	Ruminococcaceae	Ruminococcaceae_un	0.000431081	0.000143931	0.000326833	0.000407453	0.000789408	0	0	1.46998e-05	4.40995e-06	1.76398e-05	0	0	0	7.28226e-05	0	0.000111778	0	3.54912e-05	7.14924e-05	0	0	0	0	0.000144671	3.66488e-05	7.18417e-05	0.000109012	9.05432e-05	7.11617e-05	0	0	2.37206e-05	3.55809e-05	0	0.000107968	3.5966e-05	0.00028834	0	0.000147248	0	0	0.000177324	0
OTU_36	Bacteria	Firmicutes	Clostridia	Clostridiales	Lachnospiraceae	Lachnospiraceae_un	0.0292417	0.0184592	0.00788031	0.00848242	0.0410851	3.55758e-05	3.43336e-05	0.00080522	0.000259043	0.000966264	0	0.000670666	0.00186547	0.00921206	0	7.19968e-05	0	3.54912e-05	0.0061126	0	0.000172634	0.00130763	0	0.0167456	0.017848	0.0377887	0.031359	0.0259353	0.000106743	0.000451608	3.48651e-05	0.000197739	0.000243237	3.5823e-05	3.59893e-05	0	0.0111371	0	0	3.63465e-05	0	7.09295e-05	0
OTU_360	Bacteria	Firmicutes	Clostridia	Clostridiales	Lachnospiraceae	Lachnospiraceae_un	0.000646621	0.000107949	0.000181574	3.70412e-05	3.58822e-05	0	0	0	0	0	0	3.72592e-05	0	0.00029129	0	0	0	7.09824e-05	7.14924e-05	0	0.00131202	0	0	0.000108503	0.000146595	0.000574733	0.000363372	0.000298301	3.55809e-05	0.00114639	0	0.00039399	0.000573195	0.000179115	0	0	0.00043251	0	7.36241e-05	0.000218079	0	0	0
OTU_36071	Bacteria	Bacteroidetes	Bacteroidetes_un	Bacteroidetes_un	Bacteroidetes_un	Bacteroidetes_un	3.59234e-05	0	0	0	0	0	0	0	0	0	0	0	0	0	0	0	0	0	0	0	0	0	0	0	0	0	0	0	3.55809e-05	0	0	1.18603e-05	1.77904e-05	0	0	3.5966e-05	0	7.18726e-05	3.68121e-05	0	0	0	3.53307e-05
OTU_361	Bacteria	Firmicutes	Clostridia	Clostridiales	Lachnospiraceae	Lachnospiraceae_un	3.59234e-05	3.59829e-05	0.000145259	3.70412e-05	0	0	0	7.25193e-06	2.17558e-06	8.70231e-06	0	0	7.31556e-05	0	0	0	0	0.000141965	0.000107239	0	0.000483375	0.000149443	0	0.000144671	7.32977e-05	0.000107762	0.000109012	0.000108686	0	0	0	0	0	0	0	0	0.00028834	0	0	0	0	0	0.000105992
OTU_36136	Bacteria	Bacteroidetes	Bacteroidetes_un	Bacteroidetes_un	Bacteroidetes_un	Bacteroidetes_un	0	0	0	0	0	0	0	0	0	0	0	0	0	0	0	0	0	0	0	0	0	0	0	0	0	0	0	0	0	0	0	0	0	0	3.59893e-05	0	0	0	0	3.63465e-05	3.66515e-05	0	7.06614e-05
OTU_362	Bacteria	Firmicutes	Firmicutes_un	Firmicutes_un	Firmicutes_un	Firmicutes_un	0	0.000611709	0	7.40823e-05	0.000251175	0	0	0	0	0	0	0.000186296	7.31556e-05	0	0	0	0	0	0	0	0	0	0	0	7.32977e-05	0.000179604	7.26744e-05	8.13941e-05	0	0	0	0	0	0	0	0	3.60425e-05	3.59363e-05	0	0	0	0	0
OTU_3622	Bacteria	Firmicutes	Clostridia	Clostridiales	Ruminococcaceae	Ruminococcaceae_un	0	0	7.26296e-05	0	0	0	0	0	0	0	0	0	0	0	0	0	0	0	0.000107239	0	0	0	0	0	0	0	0	0	0	0	0	0	0	0	0	0	0	0	0	0	0	0	0
OTU_363	Bacteria	Proteobacteria	Deltaproteobacteria	Desulfovibrionales	Desulfovibrionaceae	Desulfovibrionaceae_un	0.000143694	0.000107949	3.63148e-05	3.70412e-05	0	0	0	0	0	0	0	0	0	0	0	0	0	0	0	0	0	0	0	0.000180838	7.32977e-05	0.000143683	0.000109012	0.000126708	0	0	0	0	0	0	0	0	0	0	0	0	0	0	0
OTU_36360	Bacteria	Firmicutes	Clostridia	Clostridiales	Ruminococcaceae	Ruminococcaceae_un	0	0	0	0	0	3.55758e-05	0	2.20135e-05	1.5498e-05	2.64162e-05	0	0	0	0	0	0	0	0	3.57462e-05	0	0	0	0	0	0	0	0	0	0	0	0	0	0	0	0	0	0	0	0	3.63465e-05	0	3.54648e-05	3.53307e-05
OTU_364	Bacteria	Bacteroidetes	Bacteroidia	Bacteroidales	Porphyromonadaceae	Porphyromonadaceae_un	0.000323311	0.000107949	0.000145259	0.000407453	0.000107646	0	0	0	0	0	0	0	0	0	0	0	0	0	0	0	0	0	0	7.23353e-05	7.32977e-05	3.59208e-05	3.63372e-05	5.44728e-05	0.000142323	0	0	4.74411e-05	7.11617e-05	0	0.000395883	0	0	0	0.000257685	0.00061789	0	0	0
OTU_365	Bacteria	Firmicutes	Clostridia	Clostridiales	Clostridiales_un	Clostridiales_un	7.18468e-05	0	3.63148e-05	0	0	0.000106727	0	0.00013954	6.85437e-05	0.000167447	0	0	3.65778e-05	0.000655403	0	3.59984e-05	0	0.000177456	3.57462e-05	0	0.000241688	7.47217e-05	0	0	0	0	0	0	0	0	0	0	0	0	0	0	0	0	0	0	0	0	0
OTU_36575	Bacteria	Firmicutes	Clostridia	Clostridiales	Ruminococcaceae	Flavonifractor	3.59234e-05	3.59829e-05	0	0	0	0	0	0	0	0	0	0	0	0	0	0	0	0	0	0	0	0	0	0	0	3.59208e-05	0	8.98021e-06	0	0	0	0	0	0	0	0	0	0	0	0	0	0	0
OTU_36592	Bacteria	Actinobacteria	Actinobacteria	Coriobacteriales	Coriobacteriaceae	Enterorhabdus	3.59234e-05	3.59829e-05	0	0	0	0	0	0	0	0	0	0	0	0	0	0	0	0	0	0	0	0	0	0	0	0	0	0	0	0	0	0	0	0.000107469	0	7.19321e-05	0	7.18726e-05	7.36241e-05	0.000181732	7.3303e-05	0	0
OTU_366	Bacteria	Firmicutes	Firmicutes_un	Firmicutes_un	Firmicutes_un	Firmicutes_un	0.00010777	0.000107949	7.26296e-05	0.000111123	0.000215293	0	0	0	0	0	0	0	0	0	0	0	0	0	0	0	0	0	0	0.000217006	0	3.59208e-05	0.000109012	9.04846e-05	0	0	0	0	0	0	0	0	0	0	0	0	0	0	0
OTU_36605	Bacteria	Proteobacteria	Gammaproteobacteria	Enterobacteriales	Enterobacteriaceae	Enterobacteriaceae_un	0	0	0	0	0	0	0	5.5761e-06	3.10176e-05	0	3.52175e-05	0	0	0	0	0	0	0	0	0	0	0	0	0	0	0	0	0	0	0	0	0	0	0	0	0	0	0	0	0	0	0	0
OTU_36693	Bacteria	Bacteroidetes	Bacteroidia	Bacteroidales	Rikenellaceae	Alistipes	0	0	0	0	0	0	0	0	0	0	0	0	7.31556e-05	0	0	0	0	0	0	0.000142298	3.45268e-05	0	0	0	0	0	0	0	0	0	0	0	0	0	0	0	0	0	0	0	0	0	0
OTU_367	Bacteria	Actinobacteria	Actinobacteria	Coriobacteriales	Coriobacteriaceae	Coriobacteriaceae_un	0	0	0.000363148	0	7.17643e-05	0	0	0	0	0	0	0	0	0	0	0	0	0.000177456	0	0	0	0	0	0.000108503	3.66488e-05	0.000287367	3.63372e-05	0.000117214	0	0	0	0	0	7.16461e-05	0	0	0	0.000143745	0	0	0	0	0
OTU_368	Bacteria	Bacteroidetes	Bacteroidia	Bacteroidales	Porphyromonadaceae	Barnesiella	0.000251464	0.000215897	3.63148e-05	0.000296329	0	0	0	0	0	0	0	0	0	0	0	0	0	0	0	0	0	0	0	0.000144671	0.000109946	3.59208e-05	0.000145349	0.000108972	0	0	0	0	0	0	0	0	0	0	0	0	0	0	0
OTU_36872	Bacteria	Firmicutes	Clostridia	Clostridiales	Ruminococcaceae	Ruminococcaceae_un	0	0	0.000217889	3.70412e-05	0.000143529	0	0	4.38055e-05	1.31417e-05	5.25666e-05	0	0.000298074	7.31556e-05	0.00029129	0	0	0	0.000141965	0.000250223	0	0	0.000149443	0	3.61677e-05	0	3.59208e-05	0	1.80221e-05	0	6.94782e-05	0.000174325	8.12679e-05	8.71627e-05	7.16461e-05	0.000107968	7.19321e-05	0.000108128	0.000107809	3.68121e-05	0.000109039	0	0.000177324	0
OTU_36890	Bacteria	Firmicutes	Clostridia	Clostridiales	Lachnospiraceae	Lachnospiraceae_un	0	0	0	0	3.58822e-05	0	0	0	0	0	0	0	0	0	0	0	0	0	0	0	0	0	0	0	0	0	0	0	3.55809e-05	0	0	1.18603e-05	1.77904e-05	7.16461e-05	0	0	0	0	0	0	0	3.54648e-05	0
OTU_36899	Bacteria	Bacteroidetes	Bacteroidia	Bacteroidales	Porphyromonadaceae	Parabacteroides	0	0	0	0	0	0	0	0	0	0	0	0	0	0	0	0	0	0	0	0	0	0	0	0	0	0	0	0	0	0	0	0	0	0	0	0	0	0	0	0	0	0	0
OTU_369	Bacteria	Firmicutes	Firmicutes_un	Firmicutes_un	Firmicutes_un	Firmicutes_un	3.59234e-05	0.00107949	0	0.000111123	0.000574115	0	0	0	0	0	0	0	0	0	0	0	0	0	0	0	0	0	0	0	0	0	0	0	0	0	0	0	0	0	0	0	0	0	0	0	0	0	0
OTU_36903	Bacteria	Firmicutes	Clostridia	Clostridiales	Lachnospiraceae	Lachnospiraceae_un	0	0	0	0	0	0	0	0	0	0	0	0	0	0	0	0	0	0	0.000571939	0	0	0	0	0	0	0	0	0	0	0	0	0	0	0	0	0	0	0	0	0	0	0	0
OTU_36949	Bacteria	Firmicutes	Clostridia	Clostridiales	Lachnospiraceae	Lachnospiraceae_un	0	0	0	0	0	0	0	0	0	0	0	0	0	0	0	0	0	0	3.57462e-05	0	0	0	0	0	0	0	0	0	0	0	0	0	0	0	0	0	0	0	0	0	0	0	0
OTU_37	Bacteria	Bacteroidetes	Bacteroidia	Bacteroidales	Porphyromonadaceae	Porphyromonadaceae_un	0.00632252	0.00737649	0.0103497	0.00955662	0.00520291	0	0	0	0	0	0	3.72592e-05	0	0.000145645	0	0	0	0	0.000178731	0	0	0	3.63385e-05	0.00795689	0.00853918	0.00352024	0.00476017	0.00619412	0.00953567	0.00677413	0.00690328	0.00773769	0.0081549	0.00763031	0.00374289	0.0142426	0.0147774	0.0227118	0.00813547	0.0120455	0.00524117	0.00578076	0.00819672
OTU_370	Bacteria	Firmicutes	Clostridia	Clostridiales	Ruminococcaceae	Anaerotruncus	0.000323311	0.000287863	7.26296e-05	3.70412e-05	7.17643e-05	0	0	0	0	0	0	0	0.000292622	3.64113e-05	0	0	0	3.54912e-05	3.57462e-05	0	6.90536e-05	0	0	7.23353e-05	7.32977e-05	0.000143683	0	7.23291e-05	0	0	0	0	0	0	0	0	0	0	0	0	0	0	0
OTU_37076	Bacteria	Bacteroidetes	Bacteroidia	Bacteroidales	Porphyromonadaceae	Parabacteroides	0	0	0	0	0	0	0	0	0	0	0	0	0	0	0	0	0	0	0	0	0	0	0	0	0	0	0	0	0	0	0	0	0	0	0	0	0	0	0	0	0	0	0
OTU_371	Bacteria	Firmicutes	Clostridia	Clostridiales	Ruminococcaceae	Ruminococcaceae_un	0	0	0	0	0	0	0	2.20497e-05	6.61492e-06	2.64597e-05	0	0	0	3.64113e-05	0	0	0	0.000177456	0.000250223	0	6.90536e-05	0.000112082	0	0	0	0	0	0	0	0	0	0	0	0	0	0	0	0	0	0	0	0	0
OTU_37159	Bacteria	Firmicutes	Clostridia	Clostridiales	Lachnospiraceae	Lachnospiraceae_un	0	0	0	0	0	0	0	7.25193e-06	2.17558e-06	8.70231e-06	0	0	0	7.28226e-05	0	0	0	0	0	0	0	0	0	0	0	0	0	0	0	0	0	0	0	0	0	0	0	0	0	0	0	0	0
OTU_3719	Bacteria	Firmicutes	Clostridia	Clostridiales	Lachnospiraceae	Lachnospiraceae_un	0	0	0	0	0	0	0	0	0	0	0	0.000298074	3.65778e-05	0	0	0	0	3.54912e-05	0.00028597	0	0.000207161	0	0	0	0	0	0	0	7.11617e-05	3.47391e-05	0	3.53003e-05	3.55809e-05	0	0.000107968	0	3.60425e-05	0	3.68121e-05	0.000109039	3.66515e-05	7.09295e-05	3.53307e-05
OTU_372	Bacteria	Firmicutes	Clostridia	Clostridiales	Lachnospiraceae	Lachnospiraceae_un	3.59234e-05	7.19657e-05	0.000290518	0.000148165	0	0	0	0	0	0	0	0	0	0	0	0	0	0	0	3.55745e-05	0	0	0	0	0	0.000143683	0	3.59208e-05	0	0	0	0	0	0	0	0	0	0	0	0	0	0	0
OTU_37297	Bacteria	Deferribacteres	Deferribacteres	Deferribacterales	Deferribacteraceae	Mucispirillum	0	3.59829e-05	0	0	0	0	0	0	0	0	0	0	0	0	0	0	0	0	0	0	0	0	0	0	0	0	0	0	0	3.47391e-05	0	1.15797e-05	1.73696e-05	0	0	7.19321e-05	0	0	0	3.63465e-05	0	0	0
OTU_373	Bacteria	Deferribacteres	Deferribacteres	Deferribacterales	Deferribacteraceae	Mucispirillum	0.000287387	0.00305854	3.63148e-05	0.000444494	0.00118411	0	0	0	0	0	0	0	0	0	0	0	0	0	0.000250223	0	0	0	0	0.000976527	0.0015026	0.00272998	0.00236192	0.00189276	0.000925102	0.000104217	0.00191758	0.0009823	0.0010109	0.00243597	0.00593824	0.000863185	0.00299153	0.000251554	0.000147248	0.000726929	0.00388506	0.00539064	0.00572357
OTU_37320	Bacteria	Bacteroidetes	Bacteroidia	Bacteroidales	Porphyromonadaceae	Parabacteroides	0	0	0	0	0	0	0	0	0	0	0	0	0	0	0	0	0	0	0	0	0	0	0	0	0	0	0	0	0	0	0	0	0	0	0	0	0	0	0	0	0	0	0
OTU_3736	Bacteria	Firmicutes	Clostridia	Clostridiales	Ruminococcaceae	Ruminococcaceae_un	0	7.19657e-05	0	0	3.58822e-05	0	0	0	0	0	0	0	0	3.64113e-05	0	0	0	0	0	0	0	0	0	3.61677e-05	0	0	0	9.04192e-06	0	0	0	0	0	0	0	0	0	3.59363e-05	0	0	0	0	0
OTU_374	Bacteria	Firmicutes	Clostridia	Clostridiales	Lachnospiraceae	Lachnospiraceae_un	7.18468e-05	0	0	0	0.000143529	0	0	6.52673e-05	1.95802e-05	7.83208e-05	0	0	0	0.000145645	0	0	0	0.000177456	0	3.55745e-05	0	0	0	0	0	0	0.000109012	2.72529e-05	7.11617e-05	6.94782e-05	0.000104595	8.17451e-05	8.70367e-05	0.000107469	0	0	0.000396468	0	0	3.63465e-05	0	0.000531971	0
OTU_375	Bacteria	Firmicutes	Firmicutes_un	Firmicutes_un	Firmicutes_un	Firmicutes_un	0.000287387	0	0	0.000185206	0.000143529	0	0	0	0	0	0	0	0	0	0	0	0	0	0	0	0	0	0	0	0	3.59208e-05	0.000145349	4.53174e-05	0	0	0	0	0	0	0	0	0	0	0	0	0	0	0
OTU_3751	Bacteria	Firmicutes	Clostridia	Clostridiales	Lachnospiraceae	Lachnospiraceae_un	0.00010777	0	0	0	3.58822e-05	0	0	0	0	0	0	0	0	0	0	0	0	0	0	0	0	0	0	3.61677e-05	0	0.000107762	0	3.59825e-05	0	0	0	0	0	0	0	0	0	0	0	0	0	0	0
OTU_37538	Bacteria	Proteobacteria	Gammaproteobacteria	Enterobacteriales	Enterobacteriaceae	Enterobacteriaceae_un	0	0	0	0	0	0.000249031	6.25872e-05	0	8.37453e-05	0	6.22576e-05	0	0	0	0	0	0	0	0	0	0	0	0	0	3.66488e-05	0	0	9.16221e-06	0	0	0	0	0	0	0	0	0	0	0	0	0	0	0
OTU_376	Bacteria	Firmicutes	Clostridia	Clostridiales	Ruminococcaceae	Ruminococcaceae_un	0.00010777	0.000143931	0.000108944	0.000148165	0.000287057	0	0	0	0	0	0	0	0	0	0	0	0	0	0	0	0	0	0	0	0	0.000143683	7.26744e-05	5.40894e-05	0	0	0	0	0	0	0	0	0	0	0	0	0	0	0
OTU_37664	Bacteria	Bacteroidetes	Bacteroidia	Bacteroidales	Bacteroidaceae	Bacteroides	0	0	0	0	0	0	0	0	0	0	0	0	0	0	0	0	0	0	0	0	0	0	0	0	0	0	0	0	0	6.97301e-05	0	5.32434e-05	3.48651e-05	0	0	0	0	0	0	0	0	0	0
OTU_37692	Bacteria	Firmicutes	Clostridia	Clostridiales	Ruminococcaceae	Ruminococcaceae_un	0	0	0	3.70412e-05	0	0	0	0	0	0	0	0	0	0	0	0	0	0	3.57462e-05	0	0	0	0	0	0	7.18417e-05	0	1.79604e-05	0	0	0	0	0	0	0	0	0	0	0	0	0	0	0
OTU_377	Bacteria	Firmicutes	Clostridia	Clostridiales	Lachnospiraceae	Lachnospiraceae_un	7.18468e-05	3.59829e-05	0	0.000185206	0.000358822	0	0	0	0	0	0	0	0	0	0	0	0	0	0	0	0	0	0	7.23353e-05	3.66488e-05	0	3.63372e-05	3.63303e-05	0	0	0	0	0	0	0	0	0	0	0	0	0	0	0
OTU_378	Bacteria	Bacteroidetes	Bacteroidia	Bacteroidales	Rikenellaceae	Alistipes	7.18468e-05	0.000287863	7.26296e-05	7.40823e-05	3.58822e-05	0	0	0	0	0	0	0	0	0	0	0	0	0	0	0	0	0	0	0.000180838	7.32977e-05	7.18417e-05	3.63372e-05	9.05787e-05	0	0	0	0	0	0	0	0	0	0	0	0	0	0	0
OTU_3781	Bacteria	Bacteroidetes	Bacteroidia	Bacteroidales	Porphyromonadaceae	Porphyromonadaceae_un	3.59234e-05	3.59829e-05	0	0	0	0	0	0	0	0	0	0	0	0	0	0	0	0	0	0	0	0	0	0	0	0	3.63372e-05	9.0843e-06	0	0	0	0	0	0	0	0	0	0	0	0	0	0	0
OTU_3782	Bacteria	Firmicutes	Clostridia	Clostridiales	Ruminococcaceae	Ruminococcaceae_un	0	0	0	0	0	0	0	0	0	0	0	0	0	0	0	0	0	0	0	0	0	3.73608e-05	0	0	0	0	0.000109012	2.72529e-05	0	0	0	0	0	0	0	0	0	0	3.68121e-05	0	0	0	0
OTU_37882	Bacteria	Firmicutes	Clostridia	Clostridiales	Lachnospiraceae	Lachnospiraceae_un	0	0	3.63148e-05	0	0	0	0	1.45039e-05	4.35116e-06	1.74046e-05	0	0	0	0.000109234	0	0	0	0	3.57462e-05	0	0	0	0	0	0	0	0	0	0	0	0	0	0	0	0	0	0	0	0	0	0	0	0
OTU_379	Bacteria	Firmicutes	Negativicutes	Selenomonadales	Veillonellaceae	Megamonas	0	0	0	0	0	0	0	0	0	0	0	0	3.65778e-05	3.64113e-05	0	0	0	0	0	0	0	0	0	0	0	0	3.63372e-05	9.0843e-06	0	3.47391e-05	0	1.15797e-05	1.73696e-05	0	0	0	0	0	0	0	0	0	0
OTU_3799	Bacteria	Proteobacteria	Gammaproteobacteria	Enterobacteriales	Enterobacteriaceae	Enterobacteriaceae_un	0	0	0	0	0	0.00042691	3.43336e-05	0.00146857	0.000155709	0.000139087	3.52175e-05	0	0	0	0	0	0	0	0	0	0	0	0	0	0	0	0	0	0	0	0	0	0	0	0	0	0	0	0	0	0	0	0
OTU_38	Bacteria	Bacteroidetes	Bacteroidia	Bacteroidales	Rikenellaceae	Alistipes	0.0185365	0.00518153	0.0034499	0.00937141	0.0111952	0	0	0	0	0	0	0	0	0.000327702	0	0	0	0	0.000357462	0	0	0	3.63385e-05	0.0102355	0.0118009	0.0025863	0.000145349	0.00619201	0.0194271	0.00409921	0.015236	0.0129208	0.0117632	0.00641232	0.00827755	0.00550281	0.00955127	0.016926	0.00357077	0.00577909	0.00161267	0.0112069	0.00703081
OTU_380	Bacteria	Firmicutes	Clostridia	Clostridiales	Ruminococcaceae	Ruminococcaceae_un	7.18468e-05	0.000179914	0.000108944	0.000111123	0.000143529	0	0	0	0	0	0	0	0	0	0	0	0	0	0	0	0	0	0	0	3.66488e-05	0.000323287	0.000109012	0.000117237	0	0	0	0	0	0	0	0	0	0	0	0	0	0	0
OTU_38057	Bacteria	Firmicutes	Clostridia	Clostridiales	Lachnospiraceae	Lachnospiraceae_un	0	0	0	3.70412e-05	0	0	0	0	0	0	0	0	0	0	0	0	0	0	0	0	0	0	0	0	0	0	0	0	3.55809e-05	3.47391e-05	0	2.344e-05	1.77904e-05	0	0	0	0	0	0	0	0	0	0
OTU_381	Bacteria	Firmicutes	Negativicutes	Selenomonadales	Veillonellaceae	Veillonella	0	0	0	0	0	0	3.43336e-05	0.000427765	0.000136913	0.000513317	0	0	0	0	6.84556e-05	0	0.000145296	0	0	0	3.45268e-05	0	0	0	3.66488e-05	0	0	9.16221e-06	0	0	0	0	0	0	0	0	0	0	0	0	0	0	0
OTU_3814	Bacteria	Proteobacteria	Gammaproteobacteria	Enterobacteriales	Enterobacteriaceae	Enterobacteriaceae_un	0	0	0	0	0	0.000106727	0	0	0	2.66818e-05	0	0	0	0	0	0	0	0	0	0	0	0	0	0	0	0	0	0	0	0	0	0	0	0	0	0	0	0	0	0	0	0	0
OTU_382	Bacteria	Firmicutes	Firmicutes_un	Firmicutes_un	Firmicutes_un	Firmicutes_un	7.18468e-05	3.59829e-05	0.000108944	0.000111123	0.000143529	0	0	7.25193e-06	2.17558e-06	8.70231e-06	0	0	3.65778e-05	0.000109234	0	0	0	7.09824e-05	0.000107239	0	3.45268e-05	0	0	0.000180838	0.000146595	0.000107762	0	0.000108799	3.55809e-05	6.94782e-05	3.48651e-05	4.66414e-05	5.21716e-05	3.5823e-05	0.000107968	0	0	0	0	0.000218079	0.000109955	7.09295e-05	3.53307e-05
OTU_38278	Bacteria	Proteobacteria	Gammaproteobacteria	Enterobacteriales	Enterobacteriaceae	Enterobacteriaceae_un	0	0	0	0	0	0	0	1.94544e-05	4.11784e-05	0	0.00014087	0	0	0	3.42278e-05	0	0	0	0	0	0	0	0	0	0	0	0	0	0	0	0	0	0	0	0	0	0	0	0	0	0	0	0
OTU_3829	Bacteria	Firmicutes	Clostridia	Clostridiales	Ruminococcaceae	Ruminococcaceae_un	0	0.000179914	7.26296e-05	0.000222247	0.000107646	0	0	7.25193e-06	2.17558e-06	8.70231e-06	0	3.72592e-05	0	0	0	0	0	0	3.57462e-05	0	0	0	0	0	3.66488e-05	3.59208e-05	0.000109012	4.53953e-05	0	0	0	0	0	0	0	0	0	0	0	0	0	0	0
OTU_383	Bacteria	Firmicutes	Clostridia	Clostridiales	Lachnospiraceae	Lachnospiraceae_un	0	0	0	0.000185206	0.000358822	0	0	0	0	0	0	0	0	0	0	0	0	0	0	0	0	0	0	0	0	0	0	0	0	0	0	0	0	0.000179115	0	0	7.20851e-05	0	0	0	0	0	0
OTU_384	Bacteria	Firmicutes	Clostridia	Clostridiales	Ruminococcaceae	Intestinimonas	0.000143694	0.000107949	3.63148e-05	3.70412e-05	0.000143529	0	0	7.25193e-06	2.17558e-06	8.70231e-06	0	3.72592e-05	0.000182889	0.000109234	0	0	0	0	3.57462e-05	0	3.45268e-05	0	0	0	3.66488e-05	0	0	9.16221e-06	0	0	0	0	0	0	0	0	0	0	0	0	0	0	7.31288e-05
OTU_38496	Bacteria	Firmicutes	Clostridia	Clostridiales	Ruminococcaceae	Ruminococcaceae_un	0	0	0	0	0	0	0	0	0	0	0	0	0	0	0	0	0	0	0	0	0	0	0	0	0	0	3.63372e-05	9.0843e-06	3.55809e-05	0	0	1.18603e-05	1.77904e-05	0	0	0	0	0	0	0	0	0	0
OTU_385	Bacteria	Bacteroidetes	Bacteroidia	Bacteroidales	Bacteroidaceae	Bacteroides	0	0	0	0	0	0	0	0	0	0	0	0	0	0	0	0	0	3.54912e-05	0	0	0	0	3.63385e-05	0	0	0	0	0	0	0	0	0	0	0	0	0	0	0	0	3.63465e-05	0	0	0
OTU_38512	Bacteria	Bacteroidetes	Bacteroidia	Bacteroidales	Rikenellaceae	Alistipes	0	0	0	0	0	0	0	0	0	0	0	0	0	0	0	0	0	0	0	0	0	0	0	3.61677e-05	0	0	0	9.04192e-06	0	0	0	0	0	0	0	0	0	0	0	0	0	0	0
OTU_38585	Bacteria	Bacteroidetes	Bacteroidia	Bacteroidales	Porphyromonadaceae	Porphyromonadaceae_un	0	0	0	0	0	0	0	0	0	0	0	7.45184e-05	0	0	0	0	0	0	0	0	0	3.73608e-05	0	0	0	0	0	0	0	0	0	0	0	0	0	0	0	0	0	0	0	0	0
OTU_386	Bacteria	Firmicutes	Firmicutes_un	Firmicutes_un	Firmicutes_un	Firmicutes_un	0.00010777	0	7.26296e-05	0	3.58822e-05	0	0	0	0	0	0	0	0	0	0	0	0	0	0	0	0	0	0	0	0	0	0	0	0	0	0	0	0	0.000286584	0.000143957	0	0	0	0.000147248	7.26929e-05	0	3.54648e-05	3.53307e-05
OTU_38668	Bacteria	Actinobacteria	Actinobacteria	Coriobacteriales	Coriobacteriaceae	Enterorhabdus	0	3.59829e-05	0	0	0	0	0	0	0	0	0	3.72592e-05	0	3.64113e-05	0	3.59984e-05	0	0	0	0	0	0	0	0	0	0	0	0	0	0	0	0	0	0	0	0	0	0	0	0	0	0	0
OTU_38687	Bacteria	Deferribacteres	Deferribacteres	Deferribacterales	Deferribacteraceae	Mucispirillum	0	0	0	0	0	0	0	0	0	0	0	0	0	0	0	0	0	3.54912e-05	3.57462e-05	0	0	0	0	0	0	0	0	0	0	0	0	0	0	0	0	0	0	0	0	0	0	0	0
OTU_387	Bacteria	Proteobacteria	Gammaproteobacteria	Pseudomonadales	Moraxellaceae	Acinetobacter	0	0	0	0	0	0	0	0	0	0	0	0	0	0	0	0	0	0	0	0.000604767	0	0	0	0	0	0	0	0	0	0	0	0	0	0	0	0	0	0	0	0	0	0	0
OTU_388	Bacteria	Firmicutes	Clostridia	Clostridiales	Lachnospiraceae	Lachnospiraceae_un	0.00021554	0.000107949	0.000108944	0.000185206	0	0	0	0	0	0	0	0	0	0	0	0	0	0	0	0	0	0	0	7.23353e-05	0	0	0.000109012	4.53367e-05	0	0	0	0	0	0	0	0	0	0	0	0	0	0	0
OTU_389	Bacteria	Firmicutes	Clostridia	Clostridiales	Ruminococcaceae	Ruminococcaceae_un	7.18468e-05	3.59829e-05	0	7.40823e-05	0	0	0	0	0	0	0	0	0	0	0	0	0	0	0	0	0	0	0	0	3.66488e-05	0	0.000109012	3.64151e-05	0	0	0	0	0	0	0	0	3.60425e-05	0	0	0	0	7.09295e-05	0.000247315
OTU_38921	Bacteria	Firmicutes	Clostridia	Clostridiales	Lachnospiraceae	Lachnospiraceae_un	0.000287387	0	0	0	7.17643e-05	0	0	0	0	0	0	0	0	0	0	0	0	0	0	0	0	0	0	0	0	0	0	0	0	0	0	0	0	0	0	0	0	0	0	0	0	0	0
OTU_39	Bacteria	Firmicutes	Clostridia	Clostridiales	Lachnospiraceae	Clostridium XlVb	0.00301757	0.00705264	0.00464829	0.00340779	0.00226058	0.000462485	0	0.00171958	0.000645584	0.00204941	7.04349e-05	0.0105071	0.00705951	0.00389601	0	0.000287987	0	0.00720471	0.00260947	0.000533618	0.00279667	0.00463274	3.63385e-05	0.00282108	0.00293191	0.00510076	0.00192587	0.0031949	0.0106387	0.00871952	0.0119936	0.0104506	0.0103566	0.004048	0.00557835	0.011653	0.00454136	0.00912783	0.00357077	0.00294406	0.00458144	0.0140086	0.008974
OTU_390	Bacteria	Firmicutes	Clostridia	Clostridiales	Ruminococcaceae	Ruminococcaceae_un	0.00021554	0.000107949	7.26296e-05	0.000185206	0.000107646	1.46998e-05	0	0	7.05592e-05	1.76398e-05	4.40995e-06	0	0	0	0	0	0	0	0	0	0	0	0	7.23353e-05	3.66488e-05	0.000143683	0.000145349	9.95041e-05	3.55809e-05	0	0	1.18603e-05	1.77904e-05	0	0	0	0	0	0	0	0	0	3.53307e-05
OTU_391	Bacteria	Firmicutes	Erysipelotrichia	Erysipelotrichales	Erysipelotrichaceae	Coprobacillus	0	0	0	0	0	0	0	0	0	0	0	0	0	0	0	0	0	0	0	0	0	0	0	0	0	0	0	0	0	0	0	0	0	0	0	0	0	0	0	0	0	0	0
OTU_39116	Bacteria	Verrucomicrobia	Verrucomicrobiae	Verrucomicrobiales	Verrucomicrobiaceae	Akkermansia	0	0	0	0	0	0	0	0	0	0	0	0	0	0	0	0	3.6324e-05	0	0	0	0	0	7.26771e-05	0	0	0	0	0	0	0	0	0	0	0	0	0	0	0	0	0	0	0	0
OTU_392	Bacteria	Bacteria_un	Bacteria_un	Bacteria_un	Bacteria_un	Bacteria_un	0	0.000719657	0	3.70412e-05	0.000179411	0	0	0	0	0	0	0	0	0	0	0	0	0	0	0	0	0	0	0	0	0	3.63372e-05	9.0843e-06	0	0	0	0	0	0	0	0	0	0	0	0	0	0	0
OTU_3922	Bacteria	Firmicutes	Clostridia	Clostridiales	Ruminococcaceae	Ruminococcaceae_un	0	0	0	0	0	3.55758e-05	0	2.93634e-05	1.7703e-05	3.52361e-05	0	3.72592e-05	0	7.28226e-05	0	0	0	0	0.000107239	0	0	0	0	0	0	0	0	0	7.11617e-05	3.47391e-05	0.00020919	0.00010503	0.000121965	0	0.000251925	0.00017983	0	0	3.68121e-05	3.63465e-05	0	7.09295e-05	0.000282646
OTU_3929	Bacteria	Firmicutes	Clostridia	Clostridiales	Lachnospiraceae	Lachnospiraceae_un	0	0	0	0	0	0	0	0	0	0	0	0	0	0	0	0	0	0	0	0	0	0	0	0	3.66488e-05	0	3.63372e-05	1.82465e-05	0	0	0	0	0	0	0	0	0	3.59363e-05	0	0.000145386	0	0	0.000211984
OTU_393	Bacteria	Firmicutes	Clostridia	Clostridiales	Clostridiales_un	Clostridiales_un	0	0	0	0	0	0	0	0	0	0	0	0	0.000877867	0	0	3.59984e-05	0	0.000461386	0.000500447	0	0	0.000298887	0	0	0	0	0	0	0	0	0	0	0	0	0	3.5966e-05	0	0	0	0	0	0	0
OTU_39354	Bacteria	Firmicutes	Clostridia	Clostridiales	Lachnospiraceae	Lachnospiraceae_un	0	0	0	0	0	0	0	7.25193e-06	2.17558e-06	8.70231e-06	0	0	0	0.000109234	0	0	0	0.000177456	7.14924e-05	0	0	3.73608e-05	0	0	0	0	0	0	0	0	0	0	0	0	0	0	0	0	0	0	0	0	0
OTU_39378	Bacteria	Proteobacteria	Gammaproteobacteria	Enterobacteriales	Enterobacteriaceae	Enterobacteriaceae_un	0	0	0	0	0	0	0	0	1.63761e-05	0	7.04349e-05	0	0	0	0	0	0	0	0	0	0	0	0	0	0	0	0	0	0	0	0	0	0	0	0	0	0	0	0	0	0	0	0
OTU_394	Bacteria	Firmicutes	Clostridia	Clostridiales	Ruminococcaceae	Butyricicoccus	0	0	0	0	0	0	0	7.25193e-06	2.17558e-06	8.70231e-06	0	0	0	0	0	0	0	3.54912e-05	0	0	3.45268e-05	0	0	0	0	0	3.63372e-05	9.0843e-06	7.11617e-05	3.47391e-05	0.000313786	0.000139895	0.000174262	0	0	0	0	0.000107809	0	0	0.000183258	0.000201583	0.000403167
OTU_3941	Bacteria	Proteobacteria	Gammaproteobacteria	Enterobacteriales	Enterobacteriaceae	Enterobacteriaceae_un	0	0	0	0	0	0	0	0	0	0	0	0	0	0	0	3.59984e-05	0	0	0	0	0	0	0	0	0	0	0	0	0	0	0	0	0	0	0	0	0	0	0	0	3.66515e-05	0	0
OTU_39414	Bacteria	Firmicutes	Clostridia	Clostridiales	Lachnospiraceae	Lachnospiraceae_un	0	0	0	0	0	3.55758e-05	0	7.41162e-06	1.11174e-05	8.89395e-06	0	3.72592e-05	3.65778e-05	0	0	0	0	0	0	0	0	0	0	0	0	0	0	0	0	0	0	0	0	0	0	0	3.60425e-05	0	0	0	0	0	0
OTU_3944	Bacteria	Firmicutes	Clostridia	Clostridiales	Lachnospiraceae	Lachnospiraceae_un	0	0	0	3.70412e-05	0	0	0	0	0	0	0	0	0	0	0	0	0	0	0	0	0	0	0	3.61677e-05	0	3.59208e-05	0	1.80221e-05	0	0	0	0	0	0	0	0	0	0	0	0	0	0	0
OTU_395	Bacteria	Firmicutes	Clostridia	Clostridiales	Clostridiales_un	Clostridiales_un	0	0	0	0	0	0	0	0	0	0	0	0	0	0	0	0	0	0	0	0	0	7.47217e-05	0	0	0	0	0	0	0.000355809	6.94782e-05	0	0.000141762	0.000177904	0	0	0	0	0	0	0.000109039	0	0	0
OTU_39522	Bacteria	Firmicutes	Clostridia	Clostridiales	Ruminococcaceae	Ruminococcaceae_un	0	0	0	0	0	0	0	0	0	0	0	0	0	0	0	0	0	0	0	0	0	0	0	0	0	0	0	0	0	0	3.48651e-05	1.16217e-05	1.74325e-05	0	0	0	0	0	0	0	0	0	0
OTU_396	Bacteria	Firmicutes	Clostridia	Clostridiales	Lachnospiraceae	Fusicatenibacter	0	0	0	0	0	0	0	0.000123283	3.69848e-05	0.000147939	0	0	0	0	0	3.59984e-05	0	0	0	0	0	0	0	0	7.32977e-05	0	0	1.83244e-05	0	0	0	0	0	0	0	0	0	0	0	0	0	0	0
OTU_39642	Bacteria	Firmicutes	Clostridia	Clostridiales	Ruminococcaceae	Ruminococcaceae_un	0	0	3.63148e-05	0	0	0	0	0	0	0	0	7.45184e-05	0	0	0	0	0	0	0	0	0	0	0	0	0	0	0	0	0	0	0	0	0	0	0	0	0	0	0	0	0	0	0
OTU_3966	Bacteria	Firmicutes	Clostridia	Clostridiales	Ruminococcaceae	Ruminococcaceae_un	0	3.59829e-05	7.26296e-05	0.000148165	3.58822e-05	0	0	0	0	0	0	3.72592e-05	3.65778e-05	0	0	0	0	0	0	0	0	0	0	3.61677e-05	3.66488e-05	0	3.63372e-05	2.72884e-05	0	0	0	0	0	0	0	0	0	0	0	0	0	0	0
OTU_3969	Bacteria	Proteobacteria	Gammaproteobacteria	Enterobacteriales	Enterobacteriaceae	Enterobacteriaceae_un	0	0	0	0	0	0.000355758	7.04104e-05	0	0	0	0	0	0	0	0	0	0	0	0	0	0	0	0	0	0	0	0	0	0	0	0	0	0	0	0	0	0	0	0	0	0	0	0
OTU_397	Bacteria	Firmicutes	Clostridia	Clostridiales	Lachnospiraceae	Lachnospiraceae_un	0	0	0	3.70412e-05	0	0	0	7.34991e-06	2.20497e-06	8.8199e-06	0	0	0	0	0	0	0	0	0	0.000462469	0	0	0	0	0	0.000107762	0	2.69406e-05	0	3.47391e-05	0	1.15797e-05	1.73696e-05	0	3.59893e-05	0	0	3.59363e-05	0	0	0	7.09295e-05	0
OTU_398	Bacteria	Proteobacteria	Gammaproteobacteria	Enterobacteriales	Enterobacteriaceae	Enterobacteriaceae_un	0	0	0	0	0	0.000498061	0.000549337	0.00132809	0.0019502	0.00026185	0.00707871	3.72592e-05	0	0	0.000547645	0.00100796	7.2648e-05	0	0	0	0	0	0.00276173	0	0.000806274	0	0	0.000201569	0	0	0	0	0	0	0	0	0	0	0	0	0	0	0
OTU_3981	Bacteria	Bacteroidetes	Bacteroidetes_un	Bacteroidetes_un	Bacteroidetes_un	Bacteroidetes_un	0	0	0	0	0	0	0	0	0	0	0	0	0	0	0	0	0	0	0	0	0	0	0	0	0	3.59208e-05	0	8.98021e-06	3.55809e-05	0	0	1.18603e-05	1.77904e-05	3.5823e-05	0	0	0	7.18726e-05	0	0	0	0	3.53307e-05
OTU_39818	Bacteria	Proteobacteria	Epsilonproteobacteria	Campylobacterales	Helicobacteraceae	Helicobacter	0	0	0	0	0	0	0	0	0	0	0	0	0	0	0	0	0	0	0	0	0	0	0	0	0	0	3.63372e-05	9.0843e-06	0	0	0	0	0	0	0	0	0	0	7.36241e-05	0	0	0	0
OTU_39838	Bacteria	Firmicutes	Clostridia	Clostridiales	Ruminococcaceae	Ruminococcaceae_un	0	0	0	0	0	0	0	0	0	0	0	0	0	0	0	0	0	0	0	0	0	0	0	0	0	0	0	0	0	0	0	0	0	0	0	3.5966e-05	0	0	3.68121e-05	3.63465e-05	0	0	0
OTU_39881	Bacteria	Bacteroidetes	Bacteroidetes_un	Bacteroidetes_un	Bacteroidetes_un	Bacteroidetes_un	3.59234e-05	0	0	0	0	0	0	0	0	0	0	0	0	0	0	0	0	0	0	0	0	0	0	0	0	0	3.63372e-05	9.0843e-06	0	0	0	0	0	0	0	0	0	0	3.68121e-05	3.63465e-05	3.66515e-05	0	0
OTU_399	Bacteria	Firmicutes	Clostridia	Clostridiales	Ruminococcaceae	Ruminococcaceae_un	7.18468e-05	0	0	7.40823e-05	0	0	0	0	0	0	0	0	0.000109733	0.000109234	0	0	0	7.09824e-05	0	3.55745e-05	0	0	0	0	0	0	0	0	0	0	0	0	0	0	0	0	0	0	0.000220872	3.63465e-05	0	0	0
OTU_39923	Bacteria	Bacteroidetes	Bacteroidia	Bacteroidales	Porphyromonadaceae	Parabacteroides	0	0	0	0	0	0	0	0	0	0	0	0	0	0	0	0	0	0	0	0	0	0	0	0	0	0	0	0	0	0	0	0	0	0	0	0	0	0	0	0	0	0	0
OTU_39948	Bacteria	Proteobacteria	Gammaproteobacteria	Enterobacteriales	Enterobacteriaceae	Enterobacteriaceae_un	0	0	0	0	0	0.000106727	2.71431e-05	0	1.0125e-05	0.000240137	0	0	0	0	0	0	0	0	0	0	0	0	0	0	0	0	0	0	0	0	0	0	0	0	0	0	0	0	0	0	0	0	0
OTU_39993	Bacteria	Firmicutes	Clostridia	Clostridiales	Lachnospiraceae	Lachnospiraceae_un	0	0	0	0	0	0	0	7.25193e-06	2.17558e-06	8.70231e-06	0	0	0	0	0	0	0	0	0	0	3.45268e-05	0	0	0	7.32977e-05	0	0	1.83244e-05	0	0	0	0	0	3.5823e-05	0	0	0	0	0	0	0	0	0
OTU_4	Bacteria	Firmicutes	Clostridia	Clostridiales	Lachnospiraceae	Lachnospiraceae_un	0.0682186	0.104062	0.028035	0.0608957	0.0104417	0.0336903	0.000995674	0.0739478	0.031208	0.0893852	0.00176087	0.0209131	0.000694978	0.059314	0.000136911	0.00561575	0.0397748	0.0884963	0.068815	3.55745e-05	0.0501431	0.0983448	7.26771e-05	0.0461861	0.0488162	0.0949028	0.0601744	0.0625199	0.0188223	0.187244	0.118524	0.108197	0.093033	0.0702672	0.0825852	0.0207947	0.00057668	0.0417075	0.00239278	0.0141751	0.0447949	0.0139452	0.135087
OTU_40	Bacteria	Firmicutes	Clostridia	Clostridiales	Lachnospiraceae	Lachnospiraceae_un	0.00319718	0.00392213	0.110397	0.022484	0.00430586	0.000391334	0.000103001	0.00153162	0.000583068	0.00183794	0	0	3.65778e-05	0.0230119	0	3.59984e-05	0.000980748	3.54912e-05	3.57462e-05	0	0	0.000336247	0	0.00061485	0.000403137	0.00136499	0.00290698	0.00132249	3.55809e-05	3.47391e-05	0	2.344e-05	1.77904e-05	0	0	3.5966e-05	0.0251436	0	0.000478557	0	0	0.00141859	0
OTU_400	Bacteria	Firmicutes	Clostridia	Clostridiales	Ruminococcaceae	Ruminococcaceae_un	0.000143694	7.19657e-05	0	7.40823e-05	0	0	0	0	0	0	0	0	0	0	0	0	0	0	0	0	0	0	0	7.23353e-05	0	0.000610654	0	0.000170747	0	0	0	0	0	0	0	0	0	0	0	0	0	0	0
OTU_40069	Bacteria	Firmicutes	Clostridia	Clostridiales	Lachnospiraceae	Lachnospiraceae_un	0	0	0	0.000111123	0	0	0	0	0	0	0	0	0	0	0	0	0	0	0	0	0	0	0	0	0	0	0	0	0	0	0	0	0	0	0	0	0	0	7.36241e-05	0	0	0	0
OTU_401	Bacteria	Firmicutes	Clostridia	Clostridiales	Clostridiales_un	Clostridiales_un	7.18468e-05	3.59829e-05	0	0	0	0	0	1.46018e-05	4.38055e-06	1.75222e-05	0	0	0	0	0	0	0	3.54912e-05	7.14924e-05	0	0	0	0	0	0	0	7.26744e-05	1.81686e-05	3.55809e-05	0	3.48651e-05	2.3482e-05	1.77904e-05	7.16461e-05	7.19787e-05	3.5966e-05	3.60425e-05	0	3.68121e-05	3.63465e-05	0	0	0
OTU_40160	Bacteria	Firmicutes	Clostridia	Clostridiales	Lachnospiraceae	Lachnospiraceae_un	0	0	0	0	0	0	0	0	0	0	0	0	0	0.000109234	0	0	0	0	0	0	0	0	0	0	0	0	0	0	0	0	0	0	0	0	0	0	0	0	0	0	0	0	0
OTU_402	Bacteria	Bacteroidetes	Bacteroidia	Bacteroidales	Bacteroidaceae	Bacteroides	0	0	0	0	0	0	0	0	0	0	0	0	0	0	0	0	0	0	0	0	0	0	0	0	0	0	0	0	0	0	0	0	0	0	0	0	0	0	0	0	0	0	0
OTU_403	Bacteria	Firmicutes	Clostridia	Clostridiales	Ruminococcaceae	Ruminococcaceae_un	0.000179617	3.59829e-05	3.63148e-05	3.70412e-05	0.000107646	0	0	0	0	0	0	0	0	7.28226e-05	0	0	0	0	0	0	0	0	0	0	0	0	3.63372e-05	9.0843e-06	0	0	0	0	0	0	0	0	0	0	0	0	0	0	0
OTU_404	Bacteria	Firmicutes	Clostridia	Clostridiales	Clostridiales_un	Clostridiales_un	0.000179617	0.000143931	0	7.40823e-05	0	0	0	0	0	0	0	0	0	0	0	0	0	0	0	0	0	0	0	3.61677e-05	3.66488e-05	7.18417e-05	7.26744e-05	5.43331e-05	0	0	3.48651e-05	1.16217e-05	1.74325e-05	0	0	0	0	0	0	3.63465e-05	0	0	0
OTU_40433	Bacteria	Firmicutes	Clostridia	Clostridiales	Lachnospiraceae	Lachnospiraceae_un	0	0	0	0	0	0	0	0	0	0	0	0	0	0	0	0	0	0	0	0	0	0	0	0	0	0	0	0	0	0	3.48651e-05	1.16217e-05	1.74325e-05	0	0	0	0	0	0	0	7.3303e-05	0	0
OTU_405	Bacteria	Bacteroidetes	Bacteroidia	Bacteroidales	Porphyromonadaceae	Porphyromonadaceae_un	0.000179617	0.000179914	0.000290518	0.000111123	7.17643e-05	0	0	0	0	0	0	0	0	0	0	0	0	0	0	0	0	0	0	0.000108503	0.000146595	0.000143683	7.26744e-05	0.000117864	0	0	0	0	0	0	0	0	0	0	0	0	0	0	0
OTU_4056	Bacteria	Bacteroidetes	Bacteroidetes_un	Bacteroidetes_un	Bacteroidetes_un	Bacteroidetes_un	0	0	0	0	0	0	0	0	0	0	0	0	0	0	0	0	0	0	0	0	0	0	0	0	0	3.59208e-05	0	8.98021e-06	3.55809e-05	0	0	1.18603e-05	1.77904e-05	3.5823e-05	0	0	0	0	0	3.63465e-05	7.3303e-05	0	0
OTU_4057	Bacteria	Firmicutes	Clostridia	Clostridiales	Clostridiales_un	Clostridiales_un	7.18468e-05	0	0	0	0	0	0	0	0	0	0	0	0	0	0	0	0	0	0	0	0	0	0	0	0	0	0	0	0	3.47391e-05	0	1.15797e-05	1.73696e-05	0	7.19787e-05	0	0	0	0	0	0	0	0
OTU_406	Bacteria	Actinobacteria	Actinobacteria	Coriobacteriales	Coriobacteriaceae	Coriobacteriaceae_un	3.59234e-05	0.00050376	3.63148e-05	0	0	0	0	0	0	0	0	0	3.65778e-05	0	0	0	0	0	0	0	0	0	0	0	0	0	0	0	0	0	0	0	0	0	0	0	0	0	0	0	0	0	0
OTU_40631	Bacteria	Firmicutes	Clostridia	Clostridiales	Ruminococcaceae	Ruminococcaceae_un	0	0	0	0	0	0	0	0	0	0	0	7.45184e-05	7.31556e-05	0	0	0	0	0	0	0	0	3.73608e-05	0	0	0	0	0	0	0	0	0	0	0	0	0	0	0	0	0	0	0	0	0
OTU_40648	Bacteria	Firmicutes	Clostridia	Clostridiales	Ruminococcaceae	Ruminococcaceae_un	0	0	0	0	0	0	0	0	0	0	0	0	0	3.64113e-05	0	0	0	0	0	0	0	0	0	0	7.32977e-05	0.000107762	3.63372e-05	5.43493e-05	0	0	0	0	0	0	0	0	0	0	3.68121e-05	0	0	0	0
OTU_407	Bacteria	Firmicutes	Clostridia	Clostridiales	Ruminococcaceae	Ruminococcaceae_un	0	3.59829e-05	7.26296e-05	0.000111123	0	3.55758e-05	0	7.41162e-06	1.11174e-05	8.89395e-06	0	0	0	0	0	0	0	0	0	0	0	0	0	0	0	0	0	0	0	0.000104217	0	3.47391e-05	5.21087e-05	0	3.59893e-05	0	0	7.18726e-05	3.68121e-05	0.000145386	7.3303e-05	0	0.000105992
OTU_408	Bacteria	Firmicutes	Clostridia	Clostridiales	Ruminococcaceae	Hydrogenoanaerobacterium	0	7.19657e-05	3.63148e-05	0	0	0	0	0	0	0	0	0.000111778	0	0	0	3.59984e-05	3.6324e-05	0	0	0	0	0	0	0	0	7.18417e-05	0	1.79604e-05	3.55809e-05	0	3.48651e-05	2.3482e-05	1.77904e-05	0	0	0	0	0	3.68121e-05	3.63465e-05	0	0	0
OTU_40804	Bacteria	Firmicutes	Clostridia	Clostridiales	Lachnospiraceae	Lachnospiraceae_un	0	0	0	0	3.58822e-05	0	0	0	0	0	0	0	0	0	0	0	0	0	0	0	0	0	0	0	0	0	0.000181686	4.54215e-05	0	0	0	0	0	0	0	0	0	0	0	0	0	0	0
OTU_409	Bacteria	Firmicutes	Negativicutes	Selenomonadales	Acidaminococcaceae	Phascolarctobacterium	0	0	0	0	0	0	0	0	0	0	0	0	0	0	3.42278e-05	0	0	0	0	0	3.45268e-05	0	0	0	0.000329839	0	0	8.24599e-05	0	0	0	0	0	0	0	0	0	0	3.68121e-05	0	0	0	0
OTU_40914	Bacteria	Firmicutes	Clostridia	Clostridiales	Lachnospiraceae	Lachnospiraceae_un	0	3.59829e-05	0	0	3.58822e-05	0	0	0	3.52796e-05	8.8199e-06	0	0	0	0	0	0	0	0	0	0	0	0	0	0	0	0	0	0	0	0	0	0	0	0	7.19787e-05	0	0	0	0	0	0	0	0
OTU_41	Bacteria	Bacteroidetes	Bacteroidia	Bacteroidales	Rikenellaceae	Alistipes	0.00326903	0.00644093	0.00704507	0.0163722	0.00979583	0.000106727	0	0.00321828	0.00105556	0.00379854	0.000316957	0.0183688	0.00406013	0.000109234	0	0.000431981	0	0.0012067	0.0013941	0.00448239	0.00224424	0.00175596	0	0.00658252	0.016492	0.00926757	0.00708576	0.00985696	0.0201388	0.00430765	0.0114357	0.0119607	0.0122232	0.0122157	0.0128482	0.0218314	0.0139124	0.0225321	0.00942389	0.00745102	0.0180325	0.0140795	0.0151922
OTU_410	Bacteria	Firmicutes	Clostridia	Clostridiales	Lachnospiraceae	Lachnospiraceae_un	0.00114955	7.19657e-05	7.26296e-05	0.000148165	0.000430586	0	0	0	0	0	0	0	0	0	0	0	0	0	0	0	3.45268e-05	0	0	0.000506347	0.000146595	0.000143683	0.00025436	0.000262747	7.11617e-05	3.47391e-05	3.48651e-05	4.6922e-05	5.29504e-05	0.000214938	0	0	0.000180213	0.000179682	0.000110436	7.26929e-05	0	0.000248253	0
OTU_41078	Bacteria	Bacteroidetes	Bacteroidia	Bacteroidales	Rikenellaceae	Alistipes	0	0	0	0	0	0	0	7.34991e-06	2.20497e-06	8.8199e-06	0	3.72592e-05	0.000219467	3.64113e-05	0	0	0	3.54912e-05	0	0.000177873	0.000172634	0	0	0	0	0	0	0	0	0	0	0	0	0	0	0	0	0	0	0	0	0	0
OTU_411	Bacteria	Actinobacteria	Actinobacteria	Actinomycetales	Mycobacteriaceae	Mycobacterium	0	0	0	0	0	0	0	0	0	0	0	0	3.65778e-05	0	0	0	0	0	0	0	0	0	0	0	0	0	3.63372e-05	9.0843e-06	0	3.47391e-05	0	1.15797e-05	1.73696e-05	3.5823e-05	7.19787e-05	3.5966e-05	0	0	0	0	3.66515e-05	3.54648e-05	0
OTU_41118	Bacteria	Firmicutes	Clostridia	Clostridiales	Ruminococcaceae	Ruminococcaceae_un	0	0	0	0	0	0	0	7.25193e-06	2.17558e-06	8.70231e-06	0	3.72592e-05	0	0	0	0	0	0	0	0	0	0	0	0	0	0	0	0	0	3.47391e-05	0	1.15797e-05	1.73696e-05	0.000107469	0	0	0	0	0	0	0	3.54648e-05	0
OTU_41140	Bacteria	Firmicutes	Clostridia	Clostridiales	Lachnospiraceae	Lachnospiraceae_un	0.000395158	0.000431794	3.63148e-05	0.000111123	0.000466468	0	0	0	0	0	0	0	0	0	0	0	0	0	0	0	0	0	0	0.00094036	0.000219893	0.000107762	0.000218023	0.00037151	0	0	3.48651e-05	1.16217e-05	1.74325e-05	7.16461e-05	0	0	0.000180213	0.000287491	0.000110436	0	0	0.000602901	0.000176653
OTU_4115	Bacteria	Firmicutes	Clostridia	Clostridiales	Ruminococcaceae	Ruminococcaceae_un	0	0	0	0	0	0	0	0	0	0	0	0	0	0	0	0	0	0	0	0	0	0	0	0	0	0	0	0	0	0	1.15797e-05	3.47391e-05	2.23696e-05	0	0	0	0	0	0	0	0	0	0
OTU_412	Bacteria	Bacteroidetes	Bacteroidia	Bacteroidales	Porphyromonadaceae	Porphyromonadaceae_un	0.00021554	0	0	0	0	0	0	0	0	0	0	0	0	0	0	0	0	0	0	0	0	0	0	7.23353e-05	0.000366488	7.18417e-05	0.000109012	0.000154919	0	0	0	0	0	0	0	0	0	0	0	0	0	0	0
OTU_41243	Bacteria	Firmicutes	Clostridia	Clostridiales	Lachnospiraceae	Lachnospiraceae_un	0	0	0	0	0	0	0	0	3.52796e-05	8.8199e-06	0	0	0	0	0	0	0	0	0	0	0	0	0	0	0	0	0	0	0	0	3.48651e-05	0	1.74325e-05	0	0	0	0	0	0	0	0	0	0
OTU_413	Bacteria	Firmicutes	Clostridia	Clostridiales	Lachnospiraceae	Lachnospiraceae_un	0	7.19657e-05	0.000145259	0.000148165	0.000287057	0	0	0	0	0	0	0	0	0	0	0	0	0	0	0	0	0	0	0	0	0	0.000145349	3.63372e-05	0	0	0	0	0	0	0	0	0	0	0	0	0	0	0
OTU_414	Bacteria	Firmicutes	Clostridia	Clostridiales	Lachnospiraceae	Lachnospiraceae_un	7.18468e-05	3.59829e-05	3.63148e-05	0.000222247	0	0	0	0	0	0	0	0	0	0	0	0	0	0	0	0	0	0	0	7.23353e-05	0.000109946	7.18417e-05	0	6.35309e-05	0	0	0	0	0	0	0	0	0	0	0	0	0	0	0
OTU_415	Bacteria	Firmicutes	Clostridia	Clostridiales	Clostridiales_un	Clostridiales_un	0	0.00025188	0	0	0.000143529	0	0	0	0	0	0	0	0	0	0	0	0	0	0	3.55745e-05	0	0	0	0	0	0.000107762	7.26744e-05	4.51092e-05	0	0	0.00013946	4.64868e-05	6.97301e-05	3.5823e-05	0	0	0	3.59363e-05	0.00018406	0	0	0.000141859	0
OTU_41547	Bacteria	Proteobacteria	Gammaproteobacteria	Enterobacteriales	Enterobacteriaceae	Enterobacteriaceae_un	0	0	0	0	0	0.000106727	0	2.11232e-05	3.50199e-05	0	2.66818e-05	0	0	0	0	0	0	0	0	0	0	0	0	0	0	0	0	0	0	0	0	0	0	0	0	0	0	0	0	0	0	0	0
OTU_416	Bacteria	Firmicutes	Clostridia	Clostridiales	Lachnospiraceae	Lachnospiraceae_un	0	0	3.63148e-05	0	0	0	0	7.34991e-06	2.20497e-06	8.8199e-06	0	0	0	0	0	0	0	3.54912e-05	0.000107239	0	0	0	0	0	3.66488e-05	0	0.000109012	3.64151e-05	0	0	0	0	0	0	0	7.19321e-05	0	0	3.68121e-05	3.63465e-05	0	7.09295e-05	3.53307e-05
OTU_41639	Bacteria	Firmicutes	Clostridia	Clostridiales	Ruminococcaceae	Ruminococcaceae_un	0	0	3.63148e-05	0	0	0	0	0	0	0	0	0	0	0	0	0	0	0	0	0	0	0	0	3.61677e-05	3.66488e-05	0	0.000109012	4.5457e-05	0	0	0	0	0	0	0	0	0	0	0	0	0	0	0
OTU_417	Bacteria	Firmicutes	Clostridia	Clostridiales	Lachnospiraceae	Lachnospiraceae_un	0	0.000143931	0	3.70412e-05	0	0	0	0	0	0	0	0	3.65778e-05	7.28226e-05	0	0	0	0	3.57462e-05	0	0	0.000298887	0	0	0	0	3.63372e-05	9.0843e-06	0	0	0	0	0	0	0	7.19321e-05	0.000252298	0	0	3.63465e-05	3.66515e-05	0	0
OTU_418	Bacteria	Firmicutes	Firmicutes_un	Firmicutes_un	Firmicutes_un	Firmicutes_un	0	0	0	0	0	0	0	0	0	0	0	0.000298074	0.000109733	0	0	3.59984e-05	0	0	0	0.000284596	0	0	0	0	0	0	0	0	0	0	0	0	0	0	0	0	0	0	0	0	0	0	0
OTU_41805	Bacteria	Bacteroidetes	Bacteroidia	Bacteroidales	Porphyromonadaceae	Porphyromonadaceae_un	0	0	0	0	0	0	0	0	0	0	0	0	0	0	0	0	0	0	0	0	0	0	0	0	0	0	0	0	0	0	0	0	0	0	0	0	0	0.000179682	0	0	0	3.54648e-05	0
OTU_419	Bacteria	Firmicutes	Clostridia	Clostridiales	Lachnospiraceae	Clostridium XlVb	3.59234e-05	0	0	0	0	0	0	0	0	0	0	7.45184e-05	0	3.64113e-05	0	0	0	3.54912e-05	0	0	3.45268e-05	0	0	0	3.66488e-05	0	0	9.16221e-06	0	0	3.48651e-05	1.16217e-05	1.74325e-05	3.5823e-05	3.59893e-05	0	0	0	7.36241e-05	0	0	0	0
OTU_41930	Bacteria	Firmicutes	Clostridia	Clostridiales	Lachnospiraceae	Lachnospiraceae_un	0	0	0	0	0	0	0	0	0	0	0	0	0	0	0	0	0	0	0	0	0	3.73608e-05	0	0	0	3.59208e-05	0	8.98021e-06	0	0	0	0	0	3.5823e-05	0	0	0	0	0	0	0	3.54648e-05	0
OTU_41991	Bacteria	Firmicutes	Clostridia	Clostridiales	Ruminococcaceae	Ruminococcaceae_un	0	0	0	0	0	0	0	0	0	0	0	0	0	0	0	0	0	3.54912e-05	3.57462e-05	0	0	3.73608e-05	0	0	0	0	0	0	0	0	0	0	0	0	0	0	0	0	0	0	0	0	0
OTU_42	Bacteria	Firmicutes	Clostridia	Clostridiales	Ruminococcaceae	Ruminococcaceae_un	0.00643029	0.0101832	0.00508407	0.00959366	0.00613585	0.000355758	0.000171668	0.0073072	0.0023381	0.00875455	7.04349e-05	0.0119602	0.00951022	0.016822	0	0.000503978	0.00374137	0.0153115	0.011832	0.00747065	0.00258951	0.00414705	0	0.00564216	0.00505754	0.0152304	0.00501453	0.00773617	0.0151574	0.0154242	0.0152012	0.0152609	0.0152908	0.00945728	0.0130641	0.00377644	0.00883042	0.00373738	0.00574268	0.00585178	0.00949274	0.00496507	0.00349774
OTU_420	Bacteria	Firmicutes	Clostridia	Clostridiales	Lachnospiraceae	Lachnospiraceae_un	0	0.000107949	0	0.000148165	3.58822e-05	0	0	0	0	0	0	0	0	0	0	0	0	0	0	0	0	0	0	0	0	0	7.26744e-05	1.81686e-05	0	0	0	0	0	0	0	0	0	0	0	0	0	0	0
OTU_42075	Bacteria	Deferribacteres	Deferribacteres	Deferribacterales	Deferribacteraceae	Mucispirillum	0	0	0	0	0	0	0	0	0	0	0	0	0	0	0	0	0	0	0	0	0	0	0	0	0	0	0	0	0	0	0	0	0	0	0	3.5966e-05	3.60425e-05	3.59363e-05	0	0	0	0	0
OTU_421	Bacteria	Firmicutes	Negativicutes	Selenomonadales	Veillonellaceae	Dialister	0	0	0	0	0	0	0	0	0	0	0	0	0	0	0	0	0	0	0	0	0.000828643	0	0	0	0	0	0	0	0	0	0	0	0	0	0	0	0	0	0	3.63465e-05	0	0	0
OTU_422	Bacteria	Firmicutes	Clostridia	Clostridiales	Ruminococcaceae	Ruminococcaceae_un	0	0	0	0	0	0	0	0	0	0	0	3.72592e-05	0.000109733	0	0	0	0	0	7.14924e-05	0	0	0	0	0	0	0	0	0	0	0	0	0	0	0	0	0	0	0	0	0	0	0	0
OTU_42206	Bacteria	Firmicutes	Clostridia	Clostridiales	Ruminococcaceae	Ruminococcaceae_un	0	7.19657e-05	3.63148e-05	7.40823e-05	0	0	0	0	0	0	0	0	0	0	0	0	0	0	0	0	0	0	0	0	0	0	0	0	0	0	0	0	0	0	0	0	0	0	0	0	0	0	0
OTU_423	Bacteria	Bacteria_un	Bacteria_un	Bacteria_un	Bacteria_un	Bacteria_un	0	0	0.000254203	3.70412e-05	0.000107646	0	0	0	0	0	0	0	0	0.000254879	0	0	0	0	0	0	0	0	0	0	0	0.000143683	0	3.59208e-05	3.55809e-05	3.47391e-05	0	2.344e-05	1.77904e-05	0	0	0	0	0	0	0	0	0	0
OTU_42359	Bacteria	Proteobacteria	Deltaproteobacteria	Deltaproteobacteria_un	Deltaproteobacteria_un	Deltaproteobacteria_un	0	0	0	0	0	0	0	0	0	0	0	3.72592e-05	0	3.64113e-05	0	0	0	0	0	0	0	0	0	0	0	0	0	0	0	0	0	0	0	0	0	0	0	0	0	0	0	3.54648e-05	0
OTU_42393	Bacteria	Bacteroidetes	Bacteroidia	Bacteroidales	Porphyromonadaceae	Parabacteroides	0	0	0	0	0	0	0	0	0	0	0	0	0	0	0	0	0	0	0	0	0	0	0	0	0	0	0	0	0	0	0	0	0	0	0	0	0	0	0	0	0	0	0
OTU_424	Bacteria	Actinobacteria	Actinobacteria	Coriobacteriales	Coriobacteriaceae	Coriobacteriaceae_un	7.18468e-05	0	0	3.70412e-05	0.000143529	0	0	7.34991e-06	2.20497e-06	8.8199e-06	0	0	3.65778e-05	0	0	0	0	0	0	0	0	0	0	0.000108503	0	0	3.63372e-05	3.62101e-05	0	0	0	0	0	0	0	0	0	0	0	0	0	0	0
OTU_42423	Bacteria	Bacteroidetes	Bacteroidia	Bacteroidales	Porphyromonadaceae	Porphyromonadaceae_un	0	3.59829e-05	0	0	0	0	0	0	0	0	0	0	0	0	0	0	0	0	0	0	0	0	0	0	0	0	0	0	0	0	0	0	0	0	0	0	3.60425e-05	3.59363e-05	3.68121e-05	0	0	0	0
OTU_42436	Bacteria	Firmicutes	Clostridia	Clostridiales	Clostridiales_un	Clostridiales_un	0	0	0	0	0	0	0	5.86958e-06	8.80437e-06	0	3.52175e-05	0	0	3.64113e-05	0	0	0	0	0	0	3.45268e-05	0	0	0	0	0	0	0	0	3.47391e-05	0	1.15797e-05	1.73696e-05	3.5823e-05	3.59893e-05	3.5966e-05	0	0	0.000110436	0	0	3.54648e-05	0
OTU_425	Bacteria	Bacteroidetes	Bacteroidia	Bacteroidales	Porphyromonadaceae	Porphyromonadaceae_un	0.000574775	0	0	0	0	0	0	0	0	0	0	0	0	0	0	0	0	0	0	0	0	0	0	0	0	0	0	0	0	0	0	0	0	0	0	0	0	0	0	0	0	0	0
OTU_42555	Bacteria	Firmicutes	Clostridia	Clostridiales	Lachnospiraceae	Lachnospiraceae_un	0	3.59829e-05	0	3.70412e-05	3.58822e-05	0	0	0	0	0	0	0	0	0	0	0	0	0	0	0	0	0	0	7.23353e-05	0	0	0	1.80838e-05	0	0	0	0	0	0	0	0	0	0	0	0	0	0	0
OTU_42586	Bacteria	Firmicutes	Clostridia	Clostridiales	Lachnospiraceae	Lachnospiraceae_un	0	0	0	0	0	0	0	0	0	0	0	0	0	0	0	0	0	0	0	0	3.45268e-05	0	0	3.61677e-05	0	0	0	9.04192e-06	0	0	0	0	0	0	0	0	0	0	0	0	0	0	0
OTU_426	Bacteria	Firmicutes	Clostridia	Clostridiales	Clostridiales_un	Clostridiales_un	7.18468e-05	7.19657e-05	3.63148e-05	7.40823e-05	0.000143529	0	0	0	0	0	0	0	0	0	0	0	0	0	3.57462e-05	0	0	0	0	0.000361677	0.000109946	7.18417e-05	7.26744e-05	0.000154035	0	0	0	0	0	0	0	0	0.00028834	0	0	0	0	0	0
OTU_42613	Bacteria	Firmicutes	Clostridia	Clostridiales	Ruminococcaceae	Ruminococcaceae_un	0	7.19657e-05	3.63148e-05	3.70412e-05	0	0	0	0	0	0	0	3.72592e-05	7.31556e-05	0	0	0	0	0	7.14924e-05	0	0	0	0	0	0	0	3.63372e-05	9.0843e-06	0	0	0	0	0	0	0	0	0	0	0	0	0	0	0
OTU_427	Bacteria	Actinobacteria	Actinobacteria	Coriobacteriales	Coriobacteriaceae	Coriobacteriaceae_un	0	0	0	0	0	0	0	0	0	0	0	0	3.65778e-05	3.64113e-05	0	0	7.2648e-05	0	3.57462e-05	5.60214e-05	4.66845e-05	6.63843e-05	4.42562e-05	7.23353e-05	0.000109946	0	3.63372e-05	5.46548e-05	0	0	0	0	0	0	3.59893e-05	0	0	0	0.000110436	0	7.3303e-05	0	0
OTU_428	Bacteria	Firmicutes	Clostridia	Clostridiales	Lachnospiraceae	Lachnospiraceae_un	3.59234e-05	0	0	3.70412e-05	0	0	0	2.17558e-05	6.52673e-06	2.61069e-05	0	0	0	3.64113e-05	0	7.19968e-05	0	3.54912e-05	0	3.55745e-05	0	3.73608e-05	0	3.61677e-05	0	0	0	9.04192e-06	0	0	0	0	0	0	0	0.000107898	0	3.59363e-05	0	0	3.66515e-05	3.54648e-05	0
OTU_42807	Bacteria	Firmicutes	Clostridia	Clostridiales	Ruminococcaceae	Ruminococcaceae_un	0	0	0	3.70412e-05	0	0	0	0	0	0	0	0	0	0	0	0	0	0	0	0	0	0	0	0	0	0	0	0	0	0	0	0	0	0	0	0	0	0	0	0	0	3.54648e-05	0
OTU_4281	Bacteria	Bacteroidetes	Bacteroidia	Bacteroidales	Porphyromonadaceae	Barnesiella	0	0.000107949	0	3.70412e-05	0	0	0	0	0	0	0	0	0	0	0	0	0	0	0	0	0	0	0	3.61677e-05	3.66488e-05	0	0	1.82041e-05	0	0	0	0	0	0	0	0	0	0	0	0	0	0	0
OTU_42890	Bacteria	Firmicutes	Clostridia	Clostridiales	Ruminococcaceae	Ruminococcaceae_un	0	0	0	0	0	0	0	7.25193e-06	2.17558e-06	8.70231e-06	0	3.72592e-05	0	0	0	0	0	0	0	0	3.45268e-05	0	0	0	0	3.59208e-05	0	8.98021e-06	3.55809e-05	0	0	1.68603e-05	1.07904e-05	0	0	0	0	0	0	0	0	0	0
OTU_429	Bacteria	Firmicutes	Clostridia	Clostridiales	Lachnospiraceae	Clostridium XlVb	0	0	0	0	0	0	0	0	0	0	0	0	0	0	0	0	0	0	0	0	0.000310741	0	0	0	0	0	0	0	0	0	0	0	0	0	0	0	0	0	0	0	0	0	0
OTU_42908	Bacteria	Firmicutes	Clostridia	Clostridiales	Peptostreptococcaceae	Clostridium XI	0	0	0	0	0	0	0	5.86958e-06	8.80437e-06	0	3.52175e-05	0	0	0	0	0	0	0	0	0	0	0	3.63385e-05	0	0	0	0	0	0	0	0	0	0	0	0	0	0	0	0	0	0	0	0
OTU_4293	Bacteria	Firmicutes	Clostridia	Clostridiales	Ruminococcaceae	Flavonifractor	0	0	0	0	0	0	0	0	0	0	0	0	0	0	0	0	0	0	0	0	3.45268e-05	0	0	0	3.66488e-05	0	0	9.16221e-06	0	0	0	0	0	0	0	0	0	0	0	0	0	0	0
OTU_43	Bacteria	Firmicutes	Bacilli	Lactobacillales	Lactobacillaceae	Lactobacillus	0.00165248	0.00025188	0.000145259	0.000555617	0.000179411	0.00814366	0.00048067	0.00461368	0.000624445	0.00533216	0.00102131	0.000149037	0.000475511	0.00134722	0.00088888	0.00269988	0.000980748	0.0012067	0.000107239	0.00069132	0.000310741	0.00545468	0.000418031	0.000976527	0.000696328	0.000107762	0.000545058	0.000581419	0.00052502	0.00062183	0.000701109	0.000615986	0	0.00290167	0.00121594	0.00111495	0.0015	0.00162183	0.00144174	0.00196271	0.00201583	0.000780225	0.000918598
OTU_430	Bacteria	Firmicutes	Clostridia	Clostridiales	Clostridiales_un	Clostridiales_un	0.00010777	0	0	3.70412e-05	0	0	0	0	0	0	0	3.72592e-05	3.65778e-05	0	0	0	0	0.000106474	0	0	0	0	0	0	0	0	0	0	0	0	0	0	0	3.5823e-05	7.19787e-05	0	0	0	0	0	0	0	0
OTU_43080	Bacteria	Firmicutes	Clostridia	Clostridiales	Ruminococcaceae	Ruminococcaceae_un	0	0	3.63148e-05	0	0	0	0	0	0	0	0	0	0	0	0	0	0	0	0	0	0	0	0	0	0	0	3.63372e-05	9.0843e-06	0	0	0.000104595	3.48651e-05	5.22976e-05	3.5823e-05	0	0	0	7.18726e-05	0	7.26929e-05	0	0	0
OTU_431	Bacteria	Firmicutes	Clostridia	Clostridiales	Lachnospiraceae	Lachnospiraceae_un	0	0	0	0	0	0	0	0	0	0	0	0	0	0	0	0	0	0	0	0	0	0	0	0	0	0	0	0	0	0	6.97301e-05	2.32434e-05	3.48651e-05	0.000394053	0	0	0.000216255	0	0	0	0	0	0
OTU_432	Bacteria	Firmicutes	Clostridia	Clostridiales	Lachnospiraceae	Lachnospiraceae_un	7.18468e-05	3.59829e-05	3.63148e-05	3.70412e-05	0.000143529	0	0	0	0	0	0	3.72592e-05	0	0	0	0	0	0	0	7.11491e-05	6.90536e-05	0	0	7.23353e-05	7.32977e-05	7.18417e-05	0	5.43687e-05	3.55809e-05	0	3.48651e-05	2.3482e-05	1.77904e-05	0	3.59893e-05	0	0	0	0	3.63465e-05	0	3.54648e-05	3.53307e-05
OTU_43265	Bacteria	Bacteroidetes	Bacteroidia	Bacteroidales	Bacteroidales_un	Bacteroidales_un	0	0	0	0	0	0	0	0	0	0	0	0	0	0	0	0	0	0	0	0	0	0	0	0	0	0	0	0	0	0	3.48651e-05	1.16217e-05	1.74325e-05	0	3.59893e-05	0	0	0	0	0	7.3303e-05	0	3.53307e-05
OTU_433	Bacteria	Proteobacteria	Alphaproteobacteria	Rhizobiales	Methylobacteriaceae	Methylobacterium	0	0	0	3.70412e-05	0	0	0	0	0	0	0	0	0	0	0	0	0	0	0	0	0	3.73608e-05	0	0	0	3.59208e-05	0	8.98021e-06	0	0	0	0	0	0	0	3.5966e-05	0	0	3.68121e-05	0	0	0	0
OTU_43318	Bacteria	Firmicutes	Clostridia	Clostridiales	Lachnospiraceae	Lachnospiraceae_un	0.00021554	3.59829e-05	0.000108944	3.70412e-05	0.000107646	0	0	0	0	0	0	0	0	0	0	0	0	0	0	0	0	0	0	0.000325509	0.000146595	0.000646575	0.000181686	0.000325091	0	0	0	0	0	0	0	0	0	0	0	0	0	0	0
OTU_434	Bacteria	Firmicutes	Clostridia	Clostridiales	Lachnospiraceae	Lachnospiraceae_un	0	0.000179914	7.26296e-05	3.70412e-05	7.17643e-05	3.55758e-05	0	6.6015e-05	2.86984e-05	7.9218e-05	0	3.72592e-05	0	0.000364113	0	0	0	0.000106474	3.57462e-05	0	0.000794117	0.000298887	0	0.000108503	3.66488e-05	3.59208e-05	3.63372e-05	5.43525e-05	3.55809e-05	0	0.000278921	0.000104834	0.00013946	0.000214938	0.000143957	7.19321e-05	3.60425e-05	0.000179682	0.000110436	3.63465e-05	3.66515e-05	7.09295e-05	7.06614e-05
OTU_4345	Bacteria	Bacteroidetes	Bacteroidia	Bacteroidales	Prevotellaceae	Prevotella	0	0	0	0	0	0	0	0	0	0	0	0	0	0	0	0	0.000108972	0	0	5.54232e-05	0	4.43385e-05	0	0	0	0	0	0	0	0	0	0	0	0	0	0	0	0	0	0	0	0	0
OTU_43452	Bacteria	Proteobacteria	Gammaproteobacteria	Enterobacteriales	Enterobacteriaceae	Enterobacteriaceae_un	0	0	0	0	0	0.000355758	0.000108951	0.000868049	0	8.89395e-05	0	0	0	0	0	0	0	0	0	0	0	0	0	0	0	0	0	0	0	0	0	0	0	0	0	0	0	0	0	0	0	0	0
OTU_435	Bacteria	Actinobacteria	Actinobacteria	Actinomycetales	Corynebacteriaceae	Corynebacterium	0	0	0	0	0	0	3.43336e-05	1.45027e-05	1.29342e-05	1.74033e-05	0	0	3.65778e-05	0	0	7.19968e-05	0	0	0	3.55745e-05	0	0	0	0	0	0	0	0	0	0	0	0	0	3.5823e-05	0	0	0	0	0	0	0	0	0
OTU_43514	Bacteria	Bacteroidetes	Bacteroidetes_un	Bacteroidetes_un	Bacteroidetes_un	Bacteroidetes_un	0	0	0	0.000111123	0	0	0	0	0	0	0	0	0	0	0	0	0	0	0	0	0	0	0	0	0	0	3.63372e-05	9.0843e-06	0	0	0	0	0	3.5823e-05	3.59893e-05	3.5966e-05	0	0.000107809	7.36241e-05	0	7.3303e-05	0	0
OTU_43520	Bacteria	Firmicutes	Clostridia	Clostridiales	Ruminococcaceae	Ruminococcaceae_un	0	0	0	0	0	0	0	0	0	0	0	3.72592e-05	0	0	0	0	0	0	0	0	0	0	0	0	0	0	0	0	0	0	0	0	0	7.16461e-05	0	0	0	0	0	0	0	0	0
OTU_436	Bacteria	Firmicutes	Clostridia	Clostridiales	Lachnospiraceae	Lachnospiraceae_un	7.18468e-05	7.19657e-05	0.000145259	7.40823e-05	0.000251175	0	0	0	0	0	0	0	7.31556e-05	0.000109234	0	0	0	0	0	0	0	7.47217e-05	0	0	3.66488e-05	7.18417e-05	0	2.71226e-05	0	0	3.48651e-05	1.16217e-05	1.74325e-05	0	0	0	0	0	3.68121e-05	3.63465e-05	0	0	0
OTU_4361	Bacteria	Firmicutes	Clostridia	Clostridiales	Ruminococcaceae	Oscillibacter	0.00010777	0.00025188	7.26296e-05	7.40823e-05	3.58822e-05	1.54348e-05	0	3.14494e-05	0	2.17393e-05	0	0	0	0	0	3.65778e-05	0	0	0.000142985	0.000175895	0.000234527	0.000310969	0	7.23353e-05	7.32977e-05	0.000143683	0.000145349	0.000108666	3.55809e-05	0	0.000313786	0.000116456	0.000156893	0.000143292	0.000179947	3.5966e-05	0	0	0.000220872	7.26929e-05	0	0.000141859	7.06614e-05
OTU_43620	Bacteria	Firmicutes	Clostridia	Clostridiales	Ruminococcaceae	Ruminococcaceae_un	0.00021554	0	0	0	7.17643e-05	0	0	0	0	0	0	0	0	0	0	0	0	0	0	0	0	0	0	0	0	0	0.000109012	2.72529e-05	0	0	0	0	0	0	0	0	0	0	0	0	0	0	0
OTU_437	Bacteria	Firmicutes	Clostridia	Clostridiales	Ruminococcaceae	Ruminococcaceae_un	7.18468e-05	0	0	0	0	0	0	0	0	0	0	0	0	0	0	0	0	0	0	0	0	0	0	0	0	0	0.000436047	0.000109012	0	0	0	0	0	0	0	0	0	0	0	0	0	0	0
OTU_43751	Bacteria	Bacteroidetes	Bacteroidia	Bacteroidales	Porphyromonadaceae	Porphyromonadaceae_un	0	0	0	3.70412e-05	0	0	0	0	0	0	0	0	0	0	0	0	0	0	0	0	0	0	0	0	0	0	0	0	0	0	0	0	0	0	0	0	0	7.18726e-05	0	0	0	0	0
OTU_438	Bacteria	Firmicutes	Clostridia	Clostridiales	Clostridiales_un	Clostridiales_un	3.59234e-05	7.19657e-05	0	3.70412e-05	3.58822e-05	0	0	0	0	0	0	0	0	0	0	0	0	0	0	0	0	0	0	0	0	3.59208e-05	0.000181686	5.44017e-05	0	0	0	0	0	0	0	0	0	0	3.68121e-05	0	0	0	0
OTU_439	Bacteria	Firmicutes	Clostridia	Clostridiales	Ruminococcaceae	Flavonifractor	0	0	0	0	0	0	0	2.17558e-05	6.52673e-06	2.61069e-05	0	0	0	0	0	0	0	0	0	0	6.90536e-05	0	0	0	3.66488e-05	0	0	9.16221e-06	0	0	0	0	0	0	0	0	0	0	0	0	0	0	0
OTU_43998	Bacteria	Deferribacteres	Deferribacteres	Deferribacterales	Deferribacteraceae	Mucispirillum	0	0	0	0	0	3.55758e-05	0	7.41162e-06	1.11174e-05	8.89395e-06	0	0	0	0	0	0	0	0	0	7.11491e-05	0	0	0	0	0	0	0	0	0	0	0	0	0	0	0	0	0	0	0	0	0	0	0
OTU_44	Bacteria	Firmicutes	Clostridia	Clostridiales	Lachnospiraceae	Lachnospiraceae_un	7.18468e-05	0.000215897	0.00119839	3.70412e-05	0.000681761	0.000213455	0	0.00429936	0.0013643	0.0051381	0.000105652	0.00806599	0.00142653	0.0082173	0	0.00107995	0	0.00802101	0.00353887	0.000569192	0.0215818	0.0128895	0	0.00477413	0.00062303	0.0034484	0.00247093	0.00282912	0.00270415	0.00649621	0.00104595	0.00341544	0.00377108	0.00318825	0.00586626	0.00449576	0.00472157	0.00902002	0.00415976	0.000581543	0.00472805	0.000425577	0.000211984
OTU_440	Bacteria	Proteobacteria	Alphaproteobacteria	Sphingomonadales	Sphingomonadaceae	Sphingomonas	0	0	0	0	0	3.55758e-05	0	7.41162e-06	1.11174e-05	8.89395e-06	0	0	3.65778e-05	0	0	0	3.6324e-05	0	0	0	0	0	0	3.61677e-05	0	0	0	9.04192e-06	3.55809e-05	0	0	1.18603e-05	1.77904e-05	0	0	3.5966e-05	3.60425e-05	0	0	7.26929e-05	0	3.54648e-05	0
OTU_441	Bacteria	Bacteroidetes	Bacteroidia	Bacteroidales	Bacteroidaceae	Bacteroides	0.00273018	0.0039941	0.00439409	0.00288921	0.00297822	0	0	0	0	0	0	0	0	0	0	0	0	0	3.57462e-05	0	0	0	0	0.00094036	0.00216228	0.00158052	0.000581395	0.00131614	0	0	0	0	0	0	3.59893e-05	0	0	0	0	0.00170828	3.66515e-05	0.000780225	0
OTU_44162	Bacteria	Bacteroidetes	Bacteroidia	Bacteroidales	Porphyromonadaceae	Parabacteroides	0	0	0	0	0	0	0	0	0	0	0	0	0	0	0	0	0	0	0	0	0	0	0	0	0	0	0	0	0	0	0	0	0	0	0	0	0	0	0	0	0	0	0
OTU_442	Bacteria	Firmicutes	Clostridia	Clostridiales	Clostridiales_un	Clostridiales_un	0	0	0	0.000481535	0.000287057	0	0	0	0	0	0	0	0	0	0	0	0	0	0	0	0	0	0	0	0	0	0	0	0	0	0	0	0	0	0	0	0	0	0	0	0	0	0
OTU_44217	Bacteria	Firmicutes	Clostridia	Clostridiales	Ruminococcaceae	Ruminococcaceae_un	3.59234e-05	0	0	0	0	0	0	7.25193e-06	2.17558e-06	8.70231e-06	0	3.72592e-05	0	0	0	0	0	0	7.14924e-05	0	0	3.73608e-05	0	0	0	0	3.63372e-05	9.0843e-06	0	0	0	0	0	3.5823e-05	0	0	0	0	0	0	0	3.54648e-05	0
OTU_443	Bacteria	Bacteroidetes	Bacteroidia	Bacteroidales	Porphyromonadaceae	Porphyromonadaceae_un	0	0	0	0	0	0	0	0	0	0	0	0	0	0	0	0	0	0	0	0	0	0	0	0	0	0	0	0	0	0	0	0	0	0	0	0	0	0	0	0	0	0.000106394	0
OTU_44315	Bacteria	Bacteroidetes	Bacteroidia	Bacteroidales	Porphyromonadaceae	Parabacteroides	0	0	0	0	0	0	0	0	0	0	0	0	0	0	0	0	0	0	0	0	0	0	0	0	0	0	0	0	0	0	0	0	0	0	0	0	0	0	0	0	0	0	0
OTU_44375	Bacteria	Firmicutes	Clostridia	Clostridiales	Ruminococcaceae	Ruminococcaceae_un	3.59234e-05	0	0	0	0	0	0	0	0	0	0	0	0	0	0	0	0	0	0	0	0	0	0	0.000144671	3.66488e-05	0	3.63372e-05	5.44142e-05	0	0	0	0	0	0	0	0	0	0	0	0	0	0	0
OTU_444	Bacteria	Bacteroidetes	Bacteroidia	Bacteroidales	Porphyromonadaceae	Parabacteroides	0	0	0	0	0	0	0	0	0	0	0	3.72592e-05	0	0	0	0	0	0	0	0	0.000448849	0	0	0	0	0	0	0	0	0	0	0	0	0	0	0	0	0	0	0	0	0	0
OTU_44473	Bacteria	Firmicutes	Clostridia	Clostridiales	Ruminococcaceae	Ruminococcaceae_un	3.59234e-05	0	0	0	0	0	0	0	0	0	0	7.45184e-05	3.65778e-05	3.64113e-05	0	0	0	0	0	0	3.45268e-05	0	0	3.61677e-05	0	0	0	9.04192e-06	2.02434e-05	6.97301e-05	0	0	3.88651e-05	0	0	0	0	0	0	0	0	0	0
OTU_445	Bacteria	Firmicutes	Clostridia	Clostridiales	Clostridiales_un	Clostridiales_un	0	0	0	0	0	6.52673e-05	1.95802e-05	0.000313283	0	7.83208e-05	0	0	0	0	0	0	0	0	0	0	0	0	0	0	0	0	0	0	0	0	0	0	0	0	0	0	0	0	0	0	0	0	0
OTU_44527	Bacteria	Deferribacteres	Deferribacteres	Deferribacterales	Deferribacteraceae	Mucispirillum	0	3.59829e-05	0	0	0	0	0	0	0	0	0	0	0	0	0	0	0	0	0	0	0	0	0	0	0	0	0	0	0	0	0	0	0	3.5823e-05	0	3.5966e-05	0	0	0	3.63465e-05	0	0	0
OTU_4453	Bacteria	Firmicutes	Clostridia	Clostridiales	Ruminococcaceae	Flavonifractor	0.000179617	0.000935555	3.63148e-05	0.000296329	0.00050235	0	0	0	0	0	0	0	0	0	0	0	0	0	0	0	0	0	0	0.000253174	0.000256542	0.000143683	0.000545058	0.000299614	0	0	0	0	0	0	0	0	0	0	0	0	0	0	0
OTU_44554	Bacteria	Firmicutes	Clostridia	Clostridiales	Ruminococcaceae	Flavonifractor	0	0	0	0	3.58822e-05	0	0	7.25193e-06	2.17558e-06	8.70231e-06	0	3.72592e-05	7.31556e-05	3.64113e-05	0	0	0	3.54912e-05	7.14924e-05	0	0	3.73608e-05	0	0	0	0	0	0	0	0	6.97301e-05	2.32434e-05	3.48651e-05	0	0	0	0	0	0	0	0	3.54648e-05	0
OTU_446	Bacteria	Firmicutes	Bacilli	Lactobacillales	Lactobacillaceae	Lactobacillus	0	0	0	0	0	0	0	0	0	0	0	0	0	0	0	0	0	0	0	0	0	0	0	0	0	0	0	0	0	0	0	0	0	0	0	0	0	0	0	0	0	0	0
OTU_44633	Bacteria	Verrucomicrobia	Verrucomicrobiae	Verrucomicrobiales	Verrucomicrobiaceae	Akkermansia	0	0	0	0	0	0	0	0	0	0	0	0	0	0	0	0	0	0	0	0	0	0	0.000109016	0	0	0	0	0	0	0	0	0	0	0	0	0	0	0	0	0	0	0	0
OTU_44642	Bacteria	Firmicutes	Clostridia	Clostridiales	Lachnospiraceae	Lachnospiraceae_un	0	0	0	0	3.58822e-05	0	0	0	0	0	0	0	0	0	0	0	0	0	0	0	0	3.73608e-05	0	0	0	0	0	0	0	0	0	0	0	0	0	3.5966e-05	0	0	0	0	0	0	0
OTU_447	Bacteria	Firmicutes	Clostridia	Clostridiales	Lachnospiraceae	Lachnospiraceae_un	3.59234e-05	0	3.63148e-05	0	0.000107646	0	0	0	0	0	0	0	0	0	0	0	0	0	0	0	0	0	0	0	0	3.59208e-05	3.63372e-05	1.80645e-05	0	0	0	0	0	0	3.59893e-05	0.000107898	0	0	0	0	3.66515e-05	0	7.06614e-05
OTU_4472	Bacteria	Deferribacteres	Deferribacteres	Deferribacterales	Deferribacteraceae	Mucispirillum	0	0	0	0	3.58822e-05	0	0	0	0	0	0	0	0	0	0	0	0	0	0	0	0	0	0	3.61677e-05	0	0	0	9.04192e-06	0	3.47391e-05	0	1.15797e-05	1.73696e-05	0	0	3.5966e-05	0	0	0	0	3.66515e-05	0	0
OTU_448	Bacteria	Firmicutes	Clostridia	Clostridiales	Ruminococcaceae	Clostridium IV	0	0	0	3.70412e-05	0	0	0	0	0	0	0	0	0	0	0	0	0	0	0	0	0	0	0	0.000144671	3.66488e-05	0	3.63372e-05	5.44142e-05	0	0	0	0	0	0	0.000107968	0	0	0	3.68121e-05	0	0	3.54648e-05	0
OTU_44860	Bacteria	Bacteroidetes	Bacteroidia	Bacteroidales	Porphyromonadaceae	Barnesiella	3.59234e-05	0	0	0	0	0	0	0	0	0	0	0	0	0	0	0	0	0	0	0	0	0	0	0	0	0	0	0	0	0	0	0	0	0	0	0	0	0	0	0	0	3.54648e-05	0
OTU_449	Bacteria	Firmicutes	Clostridia	Clostridiales	Lachnospiraceae	Lachnospiraceae_un	3.59234e-05	7.19657e-05	0.000108944	0	3.58822e-05	0	0	7.34991e-06	2.20497e-06	8.8199e-06	0	0	0	3.64113e-05	0	0	0	3.54912e-05	0	0	3.45268e-05	0	0	0	0	0	0	0	0	0	0	0	0	0	0	0	0	0	0	7.26929e-05	0	0	0
OTU_4490	Bacteria	Verrucomicrobia	Verrucomicrobiae	Verrucomicrobiales	Verrucomicrobiaceae	Akkermansia	0	0	0	0	0	0	0	0	0	0	0	0	0	0	0	0	7.2648e-05	0	0	0	0	0	0	0	0	0	0	0	0	0	0	0	0	0	0	0	0	0	0	0	0	0	0
OTU_44955	Bacteria	Firmicutes	Clostridia	Clostridiales	Lachnospiraceae	Blautia	0	0	0	0	0	0	8.80437e-06	5.86958e-06	0	0	3.52175e-05	0	0	0	0	0	0	0	0	0	0	0	0	0	0	0	0	0	0	0	0	0	0	0	0	0	0	0	0	0	0	0	0
OTU_45	Bacteria	Proteobacteria	Gammaproteobacteria	Enterobacteriales	Enterobacteriaceae	Proteus	0	0	0	0	0	0.00120958	0	0.00579702	0.00866943	0.000328501	0.0331396	0	0	0	0	0.298527	0.000217944	0	0	0.00039132	0	0	0.000545078	0	0	0.000610654	0	0.000152664	3.55809e-05	0	0	1.18603e-05	1.77904e-05	0.000107469	0.000143957	0	0	0	0	3.63465e-05	0	0	0
OTU_450	Bacteria	Firmicutes	Erysipelotrichia	Erysipelotrichales	Erysipelotrichaceae	Erysipelotrichaceae_incertae_sedis	0	0	0	0	0	0	0	7.34991e-06	2.20497e-06	8.8199e-06	0	0	0.000146311	0	0	3.59984e-05	0	0	0	0	0	0	0	0	0	0	0	0	3.55809e-05	0	0	1.18603e-05	1.77904e-05	0	0	3.5966e-05	7.20851e-05	7.18726e-05	0	3.63465e-05	3.66515e-05	0	0
OTU_4508	Bacteria	Firmicutes	Clostridia	Clostridiales	Lachnospiraceae	Lachnospiraceae_un	0	7.19657e-05	7.26296e-05	3.70412e-05	7.17643e-05	0	0	0	0	0	0	0	0	0	0	0	0	0	0	0	0	0	0	0	0	0	3.63372e-05	9.0843e-06	0	3.47391e-05	0	1.15797e-05	1.73696e-05	0.000322407	0	0	0.000792936	0	0	0.000145386	0	0.000780225	3.53307e-05
OTU_451	Bacteria	Proteobacteria	Alphaproteobacteria	Rhodospirillales	Rhodospirillaceae	Rhodospirillaceae_un	0	0.000107949	0	0	0	0	0	0	0	0	0	0	0	0	0	0	0	0	0	0	0	0	0	0	0.000183244	3.59208e-05	3.63372e-05	6.38755e-05	0	0	0	0	0	0	0	0	0	0	0	0	0	0	0
OTU_45116	Bacteria	Firmicutes	Clostridia	Clostridiales	Lachnospiraceae	Lachnospiraceae_un	0	0	0	0	0	0	0	0	0	0	0	3.72592e-05	0	3.64113e-05	0	0	0	0	3.57462e-05	0	0	7.47217e-05	0	0	0	0	0	0	0	0	0	0	0	0	0	0	0	0	0	0	0	0	0
OTU_4514	Bacteria	Firmicutes	Clostridia	Clostridiales	Ruminococcaceae	Ruminococcaceae_un	7.18468e-05	0	0	0	0	0	0	0	0	0	0	0	0	0	0	0	0	0	0	0	0	0	0	0	0.000109946	0	3.63372e-05	3.65709e-05	0	0	0	0	0	0	0	0	0	0	0	0	0	0	0
OTU_45185	Bacteria	Bacteroidetes	Bacteroidia	Bacteroidales	Bacteroidales_un	Bacteroidales_un	0	0	0	3.70412e-05	0	0	0	0	0	0	0	0	0	0	0	0	0	0	0	0	0	0	0	0	0	0	0	0	0	0	0	0	0	0	0	0	0	0	0	0	0	3.54648e-05	0
OTU_452	Bacteria	Bacteria_un	Bacteria_un	Bacteria_un	Bacteria_un	Bacteria_un	0.000251464	0	0.000145259	0	0	0	0	0	0	0	0	0	0	0	0	0	0	0	0	0	0	0	0	0	0	0	0	0	0	0	0	0	0	0	0	0	0	0	0	0	0	0	0
OTU_45203	Bacteria	Bacteroidetes	Bacteroidetes_un	Bacteroidetes_un	Bacteroidetes_un	Bacteroidetes_un	0	0	0	0	0	0	0	0	0	0	0	0	0	0	0	0	0	0	0	0	0	0	0	0	3.66488e-05	7.18417e-05	0	2.71226e-05	7.11617e-05	0	3.48651e-05	3.53423e-05	3.55809e-05	0	0	3.5966e-05	0	0.000107809	0	0	7.3303e-05	0	7.06614e-05
OTU_45226	Bacteria	Firmicutes	Clostridia	Clostridiales	Lachnospiraceae	Lachnospiraceae_un	0	0	0	0	3.58822e-05	0	0	0	0	0	0	0	0	0	0	0	0	0	0	0	0	0	0	0	0	0	3.63372e-05	9.0843e-06	0	0	0	0	0	7.16461e-05	0	0	0	0	0	0	3.66515e-05	0	0
OTU_45276	Bacteria	Firmicutes	Clostridia	Clostridiales	Lachnospiraceae	Lachnospiraceae_un	0	0	0	0	0	0	0	0	0	0	0	0	0	0	0	0	0	0	0	0	0	0	0	0	0	0	0	0	3.55809e-05	3.47391e-05	0	2.344e-05	1.77904e-05	3.5823e-05	0	0	0	0	3.68121e-05	0	0	0	0
OTU_453	Bacteria	Bacteroidetes	Bacteroidia	Bacteroidales	Bacteroidaceae	Bacteroides	0	0	3.63148e-05	3.70412e-05	0	0	0	5.86958e-06	8.80437e-06	0	3.52175e-05	0	3.65778e-05	0	0	0	0	0	0	0	0.000276214	0	0	0	0	0	0	0	0	0	0	0	0	3.5823e-05	0	0	0	0	0	3.63465e-05	3.66515e-05	0	0
OTU_4534	Bacteria	Deferribacteres	Deferribacteres	Deferribacterales	Deferribacteraceae	Mucispirillum	0	0	0	0	0	0	0	0	0	0	0	0	0	0	0	0	0	0	0	0	0	0	0	0	0	3.59208e-05	3.63372e-05	1.80645e-05	0	0	0	0	0	0	0	0	0	0	0	0	3.66515e-05	0	0
OTU_454	Bacteria	Firmicutes	Clostridia	Clostridiales	Clostridiales_un	Clostridiales_un	0	0	0	0	0	0	0	0	0	0	0	0	0	0	0	0	0	0	0	0	0	0	0	0.000108503	7.32977e-05	0.000107762	3.63372e-05	8.14751e-05	0	0	0	0	0	0	0	0	0	0	0	0	0.000219909	0	0
OTU_4542	Bacteria	Firmicutes	Clostridia	Clostridiales	Ruminococcaceae	Ruminococcaceae_un	7.18468e-05	0	7.26296e-05	7.40823e-05	3.58822e-05	0	0	0	0	0	0	0	0	0	0	0	0	0	0	0	0	0	0	0	0	0	0	0	0	0	0	0	0	0	3.59893e-05	0	0	0	0	0	0	0	0
OTU_45426	Bacteria	Proteobacteria	Proteobacteria_un	Proteobacteria_un	Proteobacteria_un	Proteobacteria_un	0	0	0	0	0	0	0	0	0	0	0	0	0	0	0	0	0	0	0	0	0	0	0	3.61677e-05	3.66488e-05	0	0	1.82041e-05	0	0	0	0	0	0	0	0	0	0	0	0	0	0	3.53307e-05
OTU_45452	Bacteria	Firmicutes	Clostridia	Clostridiales	Ruminococcaceae	Ruminococcaceae_un	0	0	0	0	0	0	0	3.48092e-05	3.52796e-05	1.75222e-05	0	0	0	0	0	0	0	0	0	0	0	0	0	0	0	0	0	0	0	0	0	0	0	0	0	0	0	0	0	0	0	0	0
OTU_45471	Bacteria	Verrucomicrobia	Verrucomicrobiae	Verrucomicrobiales	Verrucomicrobiaceae	Akkermansia	0	0	0	0	0	0	3.43336e-05	7.15283e-06	1.07292e-05	8.5834e-06	0	0	0	0	0	0	3.6324e-05	0	0	0	0	0	3.63385e-05	0	0	0	0	0	0	0	0	0	0	0	0	0	0	0	0	0	0	0	0
OTU_4548	Bacteria	Firmicutes	Clostridia	Clostridiales	Ruminococcaceae	Ruminococcaceae_un	0	3.59829e-05	3.63148e-05	3.70412e-05	0	0	0	0	0	0	0	0	0	7.28226e-05	0	0	0	0	0	0	0	0	0	0	0	3.59208e-05	3.63372e-05	1.80645e-05	0	0	0	0	0	0	0	0	0	0	0	0	0	0	0
OTU_455	Bacteria	Firmicutes	Clostridia	Clostridiales	Ruminococcaceae	Intestinimonas	3.59234e-05	3.59829e-05	0	7.40823e-05	7.17643e-05	0	0	2.90077e-05	8.70231e-06	3.48092e-05	0	0	0	3.64113e-05	0	0	0	3.54912e-05	0	0	0	0	0	3.61677e-05	0	3.59208e-05	0	1.80221e-05	0	0	0	0	0	0	0	3.5966e-05	3.60425e-05	0	0	6.34497e-05	5.66515e-05	0.00011093	0.000241323
OTU_45568	Bacteria	Proteobacteria	Gammaproteobacteria	Enterobacteriales	Enterobacteriaceae	Enterobacteriaceae_un	0	0	0	0	0	7.11516e-05	0	1.6602e-05	2.55701e-05	1.77879e-05	0	0	0	0	0	0	0	0	0	0	0	0	0	0	0	0	0	0	0	0	0	0	0	0	0	0	0	0	0	0	0	0	0
OTU_456	Bacteria	Firmicutes	Negativicutes	Selenomonadales	Veillonellaceae	Veillonella	0	0	0	0	0	0	0	0.000217558	6.52673e-05	0.000261069	0	0	0	0	0	0	0.00112604	0	0	0	3.45268e-05	0	0	0	3.66488e-05	0	0	9.16221e-06	0	0	0	0	0	0	0	0	0	0	0	0	0	0	0
OTU_45620	Bacteria	Firmicutes	Clostridia	Clostridiales	Ruminococcaceae	Ruminococcaceae_un	0	3.59829e-05	3.63148e-05	3.70412e-05	3.58822e-05	0	0	0	0	0	0	0	0	0	0	0	0	0	0	0	0	0	0	0	0	7.18417e-05	0	1.79604e-05	0	3.47391e-05	6.97301e-05	3.48231e-05	3.48651e-05	7.16461e-05	0	3.5966e-05	0	0	0	0	0	0	0
OTU_45648	Bacteria	Firmicutes	Clostridia	Clostridiales	Lachnospiraceae	Lachnospiraceae_un	0	0	7.26296e-05	0	3.58822e-05	0	0	0	0	0	0	0	0	0	0	0	0	0	0	0	0	0	0	0	0	0	0	0	0	0	6.97301e-05	0	3.48651e-05	0	0	0	0	0	0	0	0	0	0
OTU_457	Bacteria	Firmicutes	Erysipelotrichia	Erysipelotrichales	Erysipelotrichaceae	Clostridium XVIII	0	0	0	0	0	0	0	0	0	0	0	0	0	0	0	0	0	0	0	0	0.00010358	0	0	0	7.32977e-05	0	0	1.83244e-05	0	0	0	0	0	0	0	0	0	0	0	0	0	0	0
OTU_45703	Bacteria	Firmicutes	Clostridia	Clostridiales	Ruminococcaceae	Ruminococcaceae_un	0	7.19657e-05	0	3.70412e-05	3.58822e-05	0	0	7.25193e-06	2.17558e-06	8.70231e-06	0	3.72592e-05	0	3.64113e-05	0	0	0	3.54912e-05	0	0	0	0	0	0	0	0	0	0	3.55809e-05	0	3.48651e-05	2.3482e-05	1.77904e-05	0	3.59893e-05	0	0	0	0	0	0	0	0
OTU_4575	Bacteria	Proteobacteria	Epsilonproteobacteria	Campylobacterales	Helicobacteraceae	Helicobacter	0	0	0	0	0	0	0	0	0	0	0	0	0	0	0	0	0	0	0	0	0	0	0	3.61677e-05	0	3.59208e-05	0	1.80221e-05	0	3.47391e-05	0	1.15797e-05	1.73696e-05	0	0	0	0	0	0	0	0	3.54648e-05	0
OTU_45774	Bacteria	Proteobacteria	Gammaproteobacteria	Enterobacteriales	Enterobacteriaceae	Proteus	0	0	0	0	0	0	0	0	0	0	0	0	0	0	0	0	0	0	0	0	0	0	0	0	0	0	0	0	0	0	0	0	0	0	0	0	0	0	0	0	0	0	0
OTU_458	Bacteria	Firmicutes	Clostridia	Clostridiales	Ruminococcaceae	Ruminococcaceae_un	0.00010777	0.000143931	3.63148e-05	0	0	0	0	0	0	0	0	0	0	0	0	0	0	0	0	0	0	0	0	0	0	0	0	0	0	0	0	0	0	0	0	0	0	0	0	0	0	0	0
OTU_459	Bacteria	Bacteroidetes	Bacteroidia	Bacteroidales	Bacteroidaceae	Bacteroides	0	0	0	0	0	0	6.96185e-05	5.80154e-05	0	2.43664e-05	1.74046e-05	0	0	0	0	0	0	0	0	0	0	0	0	0	0	0	0	0	0	0	0	0	0	0	0	0	0	0	0	0	0	0	0
OTU_46	Bacteria	Firmicutes	Clostridia	Clostridiales	Ruminococcaceae	Ruminococcaceae_un	0.0345583	0.0214458	0.0436867	0.0447457	0.0283469	0.00152976	6.86672e-05	0.0115078	0.00387308	0.0137882	0.000105652	0.0217966	0.0135338	0.0199534	0	0.00133194	0.00472212	0.0209753	0.0281349	0.00437567	0.0148849	0.0143092	0.000109016	0.0292958	0.0153559	0.03628	0.0294331	0.0275912	0.0155844	0.0125061	0.0215339	0.0165415	0.01702	0.0096364	0.0206939	0.0123364	0.00659578	0.00952313	0.0110436	0.0127576	0.00813664	0.0162364	0.00890334
OTU_460	Bacteria	Firmicutes	Firmicutes_un	Firmicutes_un	Firmicutes_un	Firmicutes_un	0	0.000107949	0	0	7.17643e-05	3.55758e-05	0	2.91674e-05	1.76442e-05	3.50009e-05	0	0	0	3.64113e-05	0	0	0	0	0	0	3.45268e-05	0	0	3.61677e-05	0	0	3.63372e-05	1.81262e-05	0	0	0	0	0	0	3.59893e-05	0	3.60425e-05	0	0	0	0	3.54648e-05	3.53307e-05
OTU_4602	Bacteria	Bacteroidetes	Bacteroidia	Bacteroidales	Bacteroidales_un	Bacteroidales_un	0	0	0	0	0	0	0	0	0	0	0	0	0	0	0	0	0	0	0	0	0	0	0	0	0	0	3.63372e-05	9.0843e-06	0	0	0	0	0	3.5823e-05	0	3.5966e-05	0	3.59363e-05	0	0	3.66515e-05	0	0
OTU_46025	Bacteria	Proteobacteria	Gammaproteobacteria	Enterobacteriales	Enterobacteriaceae	Enterobacteriaceae_un	0	0	0	0	0	0	0	0	9.24459e-06	0	3.52175e-05	0	0	0	0	0	0	0	0	0	0	0	0	0	0	0	0	0	0	0	0	0	0	0	0	0	0	0	0	0	0	0	0
OTU_461	Bacteria	Firmicutes	Clostridia	Clostridiales	Lachnospiraceae	Blautia	3.59234e-05	0	0	0	0	0	3.43336e-05	4.34125e-05	2.16071e-05	5.2095e-05	0	0	0	0	3.42278e-05	3.59984e-05	7.2648e-05	0	0	0	6.90536e-05	0	0	0	0	0	3.63372e-05	9.0843e-06	0	0	0	0	0	0	0	0	0	0	0	0	0	0	0
OTU_46107	Bacteria	Firmicutes	Clostridia	Clostridiales	Ruminococcaceae	Ruminococcaceae_un	0	0	0	0	0	0	0	0	0	0	0	3.72592e-05	0	3.64113e-05	0	0	0	0	0	0	0	0	0	0	0	0	0	0	3.47391e-05	0	0	1.15797e-05	3.73696e-05	0	0	0	0	0	0	0	0	0	0
OTU_46143	Bacteria	Bacteroidetes	Bacteroidia	Bacteroidales	Rikenellaceae	Alistipes	0	0	0	0	0	0	0	0	0	0	0	0	0	0	0	0	0	0	0	0.000106724	0	0	0	0	0	0	0	0	0	0	0	0	0	0	0	0	0	0	0	0	0	0	0
OTU_462	Bacteria	Firmicutes	Firmicutes_un	Firmicutes_un	Firmicutes_un	Firmicutes_un	3.59234e-05	7.19657e-05	0.000181574	0.000185206	3.58822e-05	1.45039e-05	4.35116e-06	6.96185e-05	0	1.74046e-05	0	0	0	0	0	0	0	0	0	0	0	0	0	0	0	3.59208e-05	0	8.98021e-06	0	0	0	0	0	0	0	0	0	0	0	0	0	0	0
OTU_46209	Bacteria	Firmicutes	Clostridia	Clostridiales	Lachnospiraceae	Lachnospiraceae_un	0	0	0	0	0	0	0	0	0	0	0	0	0	7.28226e-05	0	0	0	0	0	0	0	0	0	0	0	0	0	0	0	0	0	0	0	0	0	0	0	0	0	0	0	0	0
OTU_463	Bacteria	Firmicutes	Clostridia	Clostridiales	Ruminococcaceae	Butyricicoccus	0	0	0	0	0	0	0	0	0	0	0	0	0	0	0.000821468	0	0	0	0	0	6.90536e-05	0	0	0	0	0	0	0	0	0	0	0	0	0	0	0	0	0	0	0	0	0	0
OTU_464	Bacteria	Proteobacteria	Gammaproteobacteria	Oceanospirillales	Halomonadaceae	Halomonas	0	0	0	3.70412e-05	0	0	0	7.34991e-06	2.20497e-06	8.8199e-06	0	0	0	0	0	0	0	0	0	0	3.45268e-05	0	0	0	7.32977e-05	0	0	1.83244e-05	0.000106743	0	0	3.55809e-05	5.33713e-05	0	0	0	0	0	0	0	0	0	0
OTU_465	Bacteria	Firmicutes	Clostridia	Clostridiales	Lachnospiraceae	Lachnospiraceae_un	7.18468e-05	0.000143931	7.26296e-05	3.70412e-05	0.000251175	7.11516e-05	3.43336e-05	0.000131833	6.59211e-05	0.000158199	0	0.000260814	0.000182889	0.000436936	0	7.19968e-05	0	0.000532368	0.000500447	7.11491e-05	0.000207161	0.000298887	0	0.000180838	3.66488e-05	0.000287367	0.000145349	0.000162551	0.000320228	0.000277913	0.000278921	0.000292354	0.00029907	0.000322407	0.000107968	3.5966e-05	7.20851e-05	0.0003953	0.000294497	0.000363465	3.66515e-05	0.000567436	0.000282646
OTU_46564	Bacteria	Proteobacteria	Proteobacteria_un	Proteobacteria_un	Proteobacteria_un	Proteobacteria_un	0	0	0	0	0	0	0	0	0	0	0	0	0	0	0	0	0	0	0	0	0	0	0	0	0	3.59208e-05	0	8.98021e-06	3.55809e-05	0	0	1.18603e-05	1.77904e-05	0	0	0	3.60425e-05	0	0	0	0	0	0
OTU_466	Bacteria	Firmicutes	Clostridia	Clostridiales	Ruminococcaceae	Ruminococcaceae_un	0.00010777	3.59829e-05	0.000145259	3.70412e-05	3.58822e-05	0	0	0	0	0	0	0	0	0	0	0	0	0	0	0	0	0	0	0	0	0	0	0	0	0	0	0	0	0	0	0	0	0	0	0	0	0	0
OTU_46696	Bacteria	Proteobacteria	Gammaproteobacteria	Enterobacteriales	Enterobacteriaceae	Enterobacteriaceae_un	0	0	0	0	0	0.000640364	0.000149418	0	0.000196112	0	0.000928528	0	0	0	0	0	0	0	0	0	0	0	0	0	0	0	0	0	0	0	0	0	0	0	0	0	0	0	0	0	0	0	0
OTU_467	Bacteria	Firmicutes	Clostridia	Clostridiales	Clostridiales_un	Clostridiales_un	3.59234e-05	0	0	0	0	0	0	0	0	0	0	0	0	0	0	0	0	0	0	0	0	0	0	7.23353e-05	0	3.59208e-05	0	2.7064e-05	0	0	0	0	0	0	0	0	0	0	0	0	0	0.000141859	0
OTU_46784	Bacteria	Firmicutes	Clostridia	Clostridiales	Lachnospiraceae	Lachnospiraceae_un	3.59234e-05	3.59829e-05	0	3.70412e-05	0.000143529	0	0	0	0	0	0	0	0	0	0	0	0	0	0	0	0	0	0	3.61677e-05	3.66488e-05	0	3.63372e-05	2.72884e-05	0	0	0	0	0	0	0	0	0	0	0	0	0	3.54648e-05	0
OTU_468	Bacteria	Firmicutes	Clostridia	Clostridiales	Clostridiaceae 1	Clostridium sensu stricto	0	0	0	0	0	0	7.97712e-05	0	6.39314e-05	0	9.57254e-05	0	0	0	0	0	0	0	0	0	0	0	0	0	0	0	0	0	0	0	0	0	0	0	0	0	0	0	0	0	0	0	0
OTU_469	Bacteria	Firmicutes	Firmicutes_un	Firmicutes_un	Firmicutes_un	Firmicutes_un	0	0	0	0	0	0	0	0	0	0	0	0	0	0	0	0	0	0	0	0	0	0	0	0	0	0	0	0	0	0	0	0	0	0	0.000143957	7.19321e-05	0	0	3.68121e-05	0	0	0	0
OTU_46975	Bacteria	Firmicutes	Clostridia	Clostridiales	Ruminococcaceae	Oscillibacter	0	0	0	0	0	0	0	0	0	0	0	0	0	0	0	0	0	0	0	0	0	0	0	0	0	0	0	0	3.55809e-05	0	0	1.18603e-05	0	0	0	0	0	0	0	0	0	0	0
OTU_46977	Bacteria	Proteobacteria	Gammaproteobacteria	Enterobacteriales	Enterobacteriaceae	Enterobacteriaceae_un	0	0	0	0	0	0	0	5.5761e-06	8.18806e-06	0	3.52175e-05	0	0	0	0	3.59984e-05	0	0	0	0	0	0	0	0	0	0	0	0	0	0	0	0	0	0	0	0	0	0	0	0	0	0	0
OTU_47	Bacteria	Bacteroidetes	Bacteroidia	Bacteroidales	Porphyromonadaceae	Porphyromonadaceae_un	0.00427489	0.00698068	0.00566511	0.00607475	0.00660232	0.000213455	0.000137334	0.00496466	0.00160527	0.00592941	0.00014087	0.0102463	0.0123267	0.0251966	0	0.00392383	0.017288	0.00876633	0.00478999	0.00384205	0.0090115	0.0210341	7.26771e-05	0.005823	0.0062303	0.00377169	0.00599564	0.00545516	0.0103896	0.00753839	0.00456732	0.00749844	0.00747847	0.0140785	0.00665803	0.0201403	0.00825374	0.0300428	0.00559544	0.0134118	0.0127968	0.00645459	0.0120124
OTU_470	Bacteria	Firmicutes	Erysipelotrichia	Erysipelotrichales	Erysipelotrichaceae	Erysipelotrichaceae_incertae_sedis	7.18468e-05	0	0	0	0	0	0	7.34991e-06	2.20497e-06	8.8199e-06	0	0	0	0	0	0	0	0	0	0.000142298	0	0	0	3.61677e-05	0	0.000107762	0.000109012	6.32354e-05	0	0	0	0	0	0	0	0	0	0	0	0	0	0	0
OTU_471	Bacteria	Firmicutes	Clostridia	Clostridiales	Lachnospiraceae	Lachnospiraceae_un	0.00021554	0.000143931	3.63148e-05	0	7.17643e-05	0	0	0	0	0	0	0	3.65778e-05	0	0	0	0	0	0	0	0	0	0	3.61677e-05	0	0	0	9.04192e-06	0	0	0	0	0	0	0	0	0	0	0	0	0	0	0
OTU_47193	Bacteria	Firmicutes	Clostridia	Clostridiales	Ruminococcaceae	Ruminococcaceae_un	0	0	3.63148e-05	3.70412e-05	0	0	0	0	0	0	0	3.72592e-05	0	0	0	0	0	0	0	0	0	0	0	0	0	0	3.63372e-05	9.0843e-06	0	0	0	0	0	0	0	0	0	0	0	0	0	0	0
OTU_472	Bacteria	Firmicutes	Clostridia	Clostridiales	Lachnospiraceae	Lachnospiraceae_un	0	0	0	0	0	0	0	2.91057e-05	8.73171e-06	3.49268e-05	0	0	0	0	0	0	3.6324e-05	0	0	0	0.00010358	0	0	0	7.32977e-05	0	0	1.83244e-05	0	0	0	0	0	0	0	3.5966e-05	0	0	0	0	0	0	0
OTU_47206	Bacteria	Firmicutes	Clostridia	Clostridiales	Lachnospiraceae	Lachnospiraceae_un	0	3.59829e-05	0	0	0	3.55758e-05	0	8.06168e-05	3.3079e-05	9.67402e-05	0	0	0	0.000109234	0	0	0	0	3.57462e-05	0	0.000586956	0.000298887	0	7.23353e-05	0	0	0	1.80838e-05	0.000106743	3.47391e-05	0.00013946	9.36473e-05	8.70997e-05	0.000107469	0.000323904	0	3.60425e-05	0.000287491	0.000220872	0	0	0	7.06614e-05
OTU_473	Bacteria	Firmicutes	Clostridia	Clostridiales	Ruminococcaceae	Ruminococcaceae_un	0	0	0	0	0	0	0	0	0	0	0	0	3.65778e-05	0	0	0	0	0	0	3.55745e-05	6.90536e-05	0	0	0	0	0	0	0	0	0	0	0	0	0	0	0	0	3.59363e-05	0	0	0	0	0
OTU_4736	Bacteria	Bacteroidetes	Bacteroidia	Bacteroidales	Bacteroidaceae	Bacteroides	0	0	0	0	0	0	0	0	0	0	0	0	0	0	0	3.59984e-05	0	0	0	0	3.45268e-05	0	0	0	0	0	0	0	0	0	0	0	0	0	0	3.5966e-05	0	0	3.68121e-05	3.63465e-05	0	0	0
OTU_47375	Bacteria	Firmicutes	Clostridia	Clostridiales	Lachnospiraceae	Lachnospiraceae_un	0	0	3.63148e-05	0	0	0	0	0	3.52796e-05	8.8199e-06	0	0	0	0	0	0	0	0	0	0	0	0	0	0	3.66488e-05	0	0	9.16221e-06	0	0	0	0	0	7.16461e-05	0	0	0	0	3.68121e-05	3.63465e-05	0	0	0
OTU_474	Bacteria	Firmicutes	Clostridia	Clostridiales	Ruminococcaceae	Ruminococcus	0	0	0	0	0	0	0	1.46998e-05	4.40995e-06	1.76398e-05	0	0	0	0	0	0	0	0	0	0	0.000207161	0	0	0	3.66488e-05	0	0	9.16221e-06	0	0	0	0	0	0	0	0	0	0	3.68121e-05	0	0	0	0
OTU_4740	Bacteria	Firmicutes	Clostridia	Clostridiales	Lachnospiraceae	Lachnospiraceae_un	0	0	3.63148e-05	0	0	0	0	0	0	0	0	0.000186296	0.000146311	0	0	0	0	0	0.000393208	0	0.000517902	0	0	0	0	0	3.63372e-05	9.0843e-06	0.000106743	0.000208435	0	0.000105059	0.000104217	7.16461e-05	0.000251925	0	0.00043251	0	0.000147248	0.000145386	0.000109955	0.000106394	7.06614e-05
OTU_4741	Bacteria	Firmicutes	Clostridia	Clostridiales	Ruminococcaceae	Flavonifractor	3.59234e-05	0	0	3.70412e-05	7.17643e-05	0	0	7.25193e-06	2.17558e-06	8.70231e-06	0	3.72592e-05	7.31556e-05	0.000145645	0	0	0	0	0	0	0	7.47217e-05	0	3.61677e-05	0	0.000107762	3.63372e-05	4.50668e-05	0	0	6.97301e-05	2.32434e-05	3.48651e-05	0	0	3.5966e-05	0	0	3.68121e-05	7.26929e-05	0	0	7.06614e-05
OTU_475	Bacteria	Firmicutes	Bacilli	Lactobacillales	Streptococcaceae	Streptococcus	0	0	0	0	0	0	0	1.45039e-05	4.35116e-06	1.74046e-05	0	0	0	0	0	0	0	0	0	0	0.00010358	0	0	0	0.000256542	0	0	6.41355e-05	0	0	0	0	0	0	0	0	0	3.59363e-05	3.68121e-05	0	0	0	3.53307e-05
OTU_47551	Bacteria	Bacteroidetes	Bacteroidia	Bacteroidales	Rikenellaceae	Alistipes	0	0	0	0	0	0	0	0	0	0	0	0	0	0	0	0	0	7.09824e-05	0	3.55745e-05	0	0	0	0	0	0	0	0	0	0	0	0	0	0	0	0	0	0	0	0	0	0	0
OTU_476	Bacteria	Firmicutes	Clostridia	Clostridiales	Clostridiales_un	Clostridiales_un	0.00010777	0	0	0.00033337	3.58822e-05	0	0	0	0	0	0	0	0	3.64113e-05	0	0	0	0	0	0	0	0	0	0	0.000256542	0	0	6.41355e-05	0	0	0	0	0	0	0	0	0	0	0	0	0	0	0
OTU_47697	Bacteria	Firmicutes	Clostridia	Clostridiales	Lachnospiraceae	Lachnospiraceae_un	0	0	0	0	0	0	0	1.45039e-05	4.35116e-06	1.74046e-05	0	0	0	0.000473347	0	0	0	0	0	0	0	0	0	0	0	0	0	0	0	0	0	0	0	0	0	0	0	0	0	0	0	0	0
OTU_477	Bacteria	Firmicutes	Clostridia	Clostridiales	Lachnospiraceae	Lachnospiraceae_un	0	3.59829e-05	0	0	0	0	0	1.46998e-05	4.40995e-06	1.76398e-05	0	0	3.65778e-05	3.64113e-05	0	0	3.6324e-05	7.09824e-05	3.57462e-05	7.11491e-05	0	0	0	0	0	0	0	0	3.55809e-05	0	0.000104595	4.67254e-05	5.22976e-05	0	3.59893e-05	3.5966e-05	0	0	0	0	0	0	0
OTU_47738	Bacteria	Bacteroidetes	Bacteroidetes_un	Bacteroidetes_un	Bacteroidetes_un	Bacteroidetes_un	0	0	0	0	0	0	0	0	0	0	0	0	0	0	0	0	0	0	0	0	0	0	0	0	0	0	0	0	0	0	0	0	0	0	0	0	0	0.000107809	0	0	3.66515e-05	0	3.53307e-05
OTU_47789	Bacteria	Firmicutes	Clostridia	Clostridiales	Ruminococcaceae	Ruminococcaceae_un	0	0	0	0	0	0	0	0	0	0	0	0	3.65778e-05	0	0	0	0	0	7.14924e-05	0	0	0	0	0	0	0	0	0	0	0	0	0	0	0	0	0	0	0	0	0	0	0	0
OTU_478	Bacteria	Firmicutes	Clostridia	Clostridiales	Clostridiales_un	Clostridiales_un	0.00021554	7.19657e-05	3.63148e-05	0	0.000251175	0	0	0	0	0	0	0	0	0	0	0	0	0	0	0	0	0	0	0	0	0	0	0	0	0	0	0	0	0	0	0	0	0	0	0	0	0	0
OTU_479	Bacteria	Proteobacteria	Epsilonproteobacteria	Campylobacterales	Campylobacteraceae	Campylobacter	0	0	0	0	0	0	0	0	0	0	0	0	0	0	0	0	0	0	0	0	0	0	0	0	0	0	0	0	0	0	0	0	0	0	0	0	0	0	0	0	0	0	0
OTU_4795	Bacteria	Firmicutes	Bacilli	Lactobacillales	Lactobacillaceae	Lactobacillus	0	0	0	0	0	0	0	0	0	0	0	0	0	0	0	0	0	0	0	0	0	0	0	0	0	0	0	0	0	0	0	0	0	0	0	0	0	0	0	0	0	0	0
OTU_48	Bacteria	Firmicutes	Clostridia	Clostridiales	Lachnospiraceae	Blautia	0	0	0	0	0	3.77669e-05	3.43336e-05	0.0176448	0.0251737	0.0838176	0.0168052	0	0	0	6.84556e-05	0	0.00207047	0	0.000142985	0	0.000172634	0	0.00110763	0	0	0	3.63372e-05	9.0843e-06	0	0	0	0	0	0	0	0	0	0	0	0	0.000109955	0.000141859	0
OTU_480	Bacteria	Firmicutes	Clostridia	Clostridiales	Ruminococcaceae	Ruminococcaceae_un	3.59234e-05	0	0	3.70412e-05	0	0	0	0	0	0	0	0	0	0	0	0	0	0	0	0	0	0	0	0	0	0	0	0	3.55809e-05	0	0	1.18603e-05	1.77904e-05	7.16461e-05	0.000107968	0	0	0	3.68121e-05	0	0	0	0
OTU_481	Bacteria	Firmicutes	Clostridia	Clostridiales	Lachnospiraceae	Lachnospiraceae_un	0	0	0	0	0	0	0	0	0	0	0	0	0.000219467	0	0	0	0	0	0	3.55745e-05	0	0	0	0	0	0	0	0	0	0	0	0	0	0	0	3.5966e-05	0.00014417	3.59363e-05	0	0	0	3.54648e-05	0
OTU_48161	Bacteria	Firmicutes	Clostridia	Clostridiales	Lachnospiraceae	Lachnospiraceae_un	0	0	0	0	0	0	0	0	0	0	0	0	0	0.000109234	0	0	0	0	0	0	0	0	0	0	0	0	0	0	0	0	0	0	0	0	0	0	0	0	0	0	0	0	0
OTU_482	Bacteria	Firmicutes	Clostridia	Clostridiales	Lachnospiraceae	Ruminococcus2	0	0	0	0	0	0	0	0	0	0	0	0	0	0	0	0	0	0	3.57462e-05	0	6.90536e-05	0	0	0	0.000146595	0	0	3.66488e-05	3.55809e-05	0	0	8.86029e-06	2.17904e-05	0	0	0	0	0	0	0	0	0	0
OTU_48204	Bacteria	Bacteroidetes	Bacteroidetes_un	Bacteroidetes_un	Bacteroidetes_un	Bacteroidetes_un	0	0	0	0	0	0	0	0	0	0	0	0	0	0	0	0	0	0	0	0	0	0	0	0	0	0	0	0	0	0	3.48651e-05	1.16217e-05	1.74325e-05	0	0	0	0	0	7.36241e-05	0	0	3.54648e-05	0
OTU_4829	Bacteria	Proteobacteria	Gammaproteobacteria	Enterobacteriales	Enterobacteriaceae	Enterobacteriaceae_un	0	0	0	0	0	0	0	0	0	0	0	0	0	0	0	0	0	0	0	0	0	0	0	0	0	0	0	0	0	0	0	0	0	0	0	0	0	0	0	0	0	0	0
OTU_483	Bacteria	Bacteria_un	Bacteria_un	Bacteria_un	Bacteria_un	Bacteria_un	0	0	0	0	0	0	0	0	0	0	0	0	0	0	0	0.000143994	0	0	3.57462e-05	0	3.45268e-05	0	0	0	0	0	0	0	0	0	0	0	0	0	0	0	0	0	0	0	0	0	0
OTU_484	Bacteria	Firmicutes	Firmicutes_un	Firmicutes_un	Firmicutes_un	Firmicutes_un	0	0	3.63148e-05	0	7.17643e-05	0	0	0	0	0	0	0	0	0	0	0	0	0	0	0	0	0	0	0	0	0	3.63372e-05	9.0843e-06	0	0	0	0	0	0	0	0	0	0	0	0	0	0	0
OTU_48424	Bacteria	Firmicutes	Clostridia	Clostridiales	Ruminococcaceae	Ruminococcaceae_un	0	0	0	0	0	0	0	0	0	0	0	0	0	0	0	0	0	0	0	0	0	0	0	0	0	0	0	0	0	3.47391e-05	0	1.15797e-05	1.73696e-05	0	0	0	3.60425e-05	0	0	0	0	0	0
OTU_48466	Bacteria	Bacteroidetes	Bacteroidetes_un	Bacteroidetes_un	Bacteroidetes_un	Bacteroidetes_un	0	0	0	0	0	0	0	0	0	0	0	0	0	0	0	0	0	0	0	0	0	0	0	0	0	0	0	0	0	0	0	0	0	0	0	0	0	0	7.36241e-05	0	7.3303e-05	0	3.53307e-05
OTU_48474	Bacteria	Bacteroidetes	Bacteroidetes_un	Bacteroidetes_un	Bacteroidetes_un	Bacteroidetes_un	0	0	0	0	0	0	0	0	0	0	0	0	0	0	0	0	0	0	0	0	0	0	0	0	0	0	0	0	0	0	3.48651e-05	1.56217e-05	1.14325e-05	0	0	0	0	0	0	0	0	0	0
OTU_48481	Bacteria	Firmicutes	Clostridia	Clostridiales	Ruminococcaceae	Ruminococcaceae_un	0	0	0	3.70412e-05	0	0	0	7.25193e-06	2.17558e-06	8.70231e-06	0	0	0	0	0	0	0	3.54912e-05	0	3.55745e-05	0	3.73608e-05	0	0	3.66488e-05	3.59208e-05	0	1.81424e-05	0	0	3.48651e-05	1.16217e-05	1.74325e-05	0	0	0	0	0	0	0	0	0	0
OTU_485	Bacteria	Firmicutes	Clostridia	Clostridiales	Clostridiales_un	Clostridiales_un	0	0.000539743	0	3.70412e-05	3.58822e-05	0	0	0	0	0	0	0	0	0	0	0	0	0	0	0	0	0	0	0	0	0	0	0	0	0	0	0	0	0	0	0	0	0	0	0	0	0	0
OTU_48553	Bacteria	Proteobacteria	Gammaproteobacteria	Enterobacteriales	Enterobacteriaceae	Enterobacteriaceae_un	0	0	0	0	0	0.000213455	7.67103e-05	4.98061e-05	0	5.33637e-05	0	0	0	0	0	0	0	0	0	0	0	0	0	0	3.66488e-05	0	0	9.16221e-06	7.6426e-05	3.47391e-05	0	0	1.73696e-05	0	0	0	0	0	0	0	0	0	0
OTU_48560	Bacteria	Firmicutes	Clostridia	Clostridiales	Lachnospiraceae	Lachnospiraceae_un	0	0	0	0	0	0	0	7.34991e-06	2.20497e-06	8.8199e-06	0	0	0	0	0	0	0	0	0	3.55745e-05	3.45268e-05	0	0	0	0	0	0	0	0	0	0	0	0	0	0	0	0	0	0	0	0	0	0
OTU_486	Bacteria	Firmicutes	Clostridia	Clostridiales	Ruminococcaceae	Ruminococcaceae_un	0	0	0	0	0	0	0	0	0	0	0	0	0	0	0	0	0	0	0	0	0	0	0	0.000144671	0	0	0	3.61677e-05	0	0	0	0	0	0	0	0	0	0	0	0	0	0	0
OTU_48666	Bacteria	Firmicutes	Clostridia	Clostridiales	Lachnospiraceae	Lachnospiraceae_un	0	0	0	0	3.58822e-05	0	0	0	0	0	0	0	0	0	0	0	0	0	7.14924e-05	0	3.45268e-05	0	0	0	0	0	0	0	0	0	0	0	0	0	0	0	0	0	0	0	0	0	0
OTU_487	Bacteria	Firmicutes	Clostridia	Clostridiales	Ruminococcaceae	Ruminococcaceae_un	0.000431081	0.00118743	0.000653666	0.000592658	0.0010047	0.000177879	3.43336e-05	0.000761955	0.00028164	0.000914346	0	0.000596147	0.000219467	0.000910283	0	0	0.000254268	0.000212947	0.000714924	0.000142298	0.0010358	0.000186804	0	7.23353e-05	0.000219893	0.000502892	0.000145349	0.000235117	0.00377157	0.000729521	0.00122028	0.00190712	0.00225055	0.000179115	0.00255524	0.002122	0.000180213	0.000539045	0.000404933	0.000436157	0.00227239	0.00081569	0.000847937
OTU_488	Bacteria	Bacteroidetes	Bacteroidia	Bacteroidales	Bacteroidaceae	Bacteroides	0	0	0	0	0	0	0	0	0	0	0	0	0	0	0	0	0	0	0	0	0	0	0	0	0	0	0	0	0	0	0	0	0	0	0	0	0	0	0	0	3.66515e-05	0	0
OTU_4884	Bacteria	Proteobacteria	Gammaproteobacteria	Enterobacteriales	Enterobacteriaceae	Enterobacteriaceae_un	0	0	0	0	0	0.000249031	0	0	0	6.22576e-05	0	0	0	0	0	0	0	0	0	0	0	0	0	0	0	0	0	0	0	0	0	0	0	0	0	0	0	0	0	0	0	0	0
OTU_489	Bacteria	Firmicutes	Clostridia	Clostridiales	Lachnospiraceae	Lachnospiraceae_un	7.18468e-05	0	3.63148e-05	0	0	0	0	0.000461281	0.000138384	0.000553537	0	0	0.000146311	0.00054617	0	3.59984e-05	0	0	0.000142985	0	0	0.00153179	0	3.61677e-05	0	0	0	9.04192e-06	0	3.47391e-05	0	1.15797e-05	1.73696e-05	0	0	0	0	0	7.36241e-05	0	0	0	0
OTU_48910	Bacteria	Firmicutes	Clostridia	Clostridiales	Lachnospiraceae	Lachnospiraceae_un	0	0	0	0	0	0	0	0	0	0	0	0	0	0	0	0	0	0	0	0	0	0	0	0	0	0	0	0	0	0	0	0	0	0	0	0	3.60425e-05	0	0	0	0	0	0
OTU_48913	Bacteria	Firmicutes	Clostridia	Clostridiales	Clostridiales_un	Clostridiales_un	0	0	0	0	0	0	0	0	0	0	0	0	7.31556e-05	0	0	0	0	0	3.57462e-05	0	0	0	0	0	0	0	0	0	0	0	0	0	0	0	0	0	0	0	0	0	0	0	0
OTU_49	Bacteria	Firmicutes	Clostridia	Clostridiales	Lachnospiraceae	Lachnospiraceae_un	0.000646621	0.00172718	0.0181211	0.00337074	0.00143529	0.00448255	0	0.00210837	0.00176019	0.002523	3.52175e-05	0.000409851	0.000109733	0.00269444	0	0.00820764	0	7.09824e-05	0.00228776	0.0139808	0.0256931	0.00044833	0	0.0161308	0.00384813	0.00556773	0.000363372	0.0064775	0.000106743	0	0	3.55809e-05	5.33713e-05	0.000179115	0.00230332	0.0094231	7.20851e-05	0.00140152	3.68121e-05	0.00338022	0.0203629	0.00148952	0.000141323
OTU_490	Bacteria	Firmicutes	Clostridia	Clostridiales	Lachnospiraceae	Lachnospiraceae_un	0	0	0	0	0	0	0	0	0	0	0	0	0	0	0	0	0	0	0	0	3.45268e-05	0	0	0	0	0	0	0	0	0	0	0	0	0	3.59893e-05	0	0	3.59363e-05	0	0	0	0	0
OTU_49080	Bacteria	Firmicutes	Clostridia	Clostridiales	Lachnospiraceae	Lachnospiraceae_un	0	0	0	0	0	0	0	4.35116e-05	1.30535e-05	5.22139e-05	0	0	3.65778e-05	0.000145645	0	0	0	3.54912e-05	0.000178731	0	0.00010358	0	0	0	0	0	0	0	0	0	0	0	0	3.5823e-05	0	0	0	0	0	3.63465e-05	0	0	0
OTU_491	Bacteria	Firmicutes	Clostridia	Clostridiales	Lachnospiraceae	Lachnospiraceae_un	0	0	3.63148e-05	0	0	0	0	0	0	0	0	0	0	0	0	0	0	0	0	0	0	0	0	0	0	0	0.000327035	8.17587e-05	0	0	0	0	0	0	0	0	0	0	0	0	0	0	0
OTU_492	Bacteria	Firmicutes	Clostridia	Clostridiales	Ruminococcaceae	Butyricicoccus	0	0	0	0	0	0	0	2.90077e-05	8.70231e-06	3.48092e-05	0	0	0	0	0	0	7.2648e-05	0	0	0	0	0	0	0	0	0	0	0	0	0	0	0	0	0	0	0	0	0	0	0	0	0	0
OTU_49293	Bacteria	Proteobacteria	Gammaproteobacteria	Enterobacteriales	Enterobacteriaceae	Enterobacteriaceae_un	0	0	0	0	0	0.00341528	0	0.00461062	0.00112064	0	0.000853819	0	0	0	0	0	0	0	0	0	0	0	0	0	0	0	0	0	0	0	0	0	0	0	0	0	0	0	0	0	0	0	0
OTU_493	Bacteria	Firmicutes	Clostridia	Clostridiales	Clostridiales_un	Clostridiales_un	0	0	0	0	0	0	0	0	0	0	0	0	0	0	0	0	0	7.09824e-05	0	0	0	0	0	0	0	0	0	0	0	0	0	0	0	3.5823e-05	0.000107968	0	0	0	0	0	0	0	0
OTU_49306	Bacteria	Bacteroidetes	Bacteroidia	Bacteroidales	Porphyromonadaceae	Parabacteroides	0	0	0	0	0	0	0	0	0	0	0	0	0	0	0	0	0	0	0	0	0	0	0	0	0	0	0	0	0	0	0	0	0	0	0	0	0	0	0	0	0	0	0
OTU_49327	Bacteria	Firmicutes	Clostridia	Clostridiales	Lachnospiraceae	Lachnospiraceae_un	0	0	0	0	0	0	0	7.25193e-06	2.17558e-06	8.70231e-06	0	0	0	0.000182057	0	0	0	0.000212947	7.14924e-05	0	0	0	0	0	0	0	0	0	0	0	0	0	0	0	0	0	0	0	0	0	0	0	0
OTU_49393	Bacteria	Bacteroidetes	Bacteroidia	Bacteroidales	Porphyromonadaceae	Porphyromonadaceae_un	3.59234e-05	0	3.63148e-05	7.40823e-05	0	0	0	0	0	0	0	0	0	0	0	0	0	0	0	0	0	0	0	3.61677e-05	0	0	0	9.04192e-06	0	0	0	0	0	0	0	0	0	0	0	0	0	0	0
OTU_494	Bacteria	Bacteria_un	Bacteria_un	Bacteria_un	Bacteria_un	Bacteria_un	0	0.000215897	0	0	0	0	0	0	0	0	0	0	0	0	0	0	0	0	0	0	0	0	0	0	0	0	0	0	0	0	0	0	0	0	0	0	0	0	0	0	0	0	0
OTU_49449	Bacteria	Bacteroidetes	Bacteroidia	Bacteroidales	Porphyromonadaceae	Porphyromonadaceae_un	0	0	3.63148e-05	0	0	0	0	0	0	0	0	0	0	0	0	0	0	0	0	0	0	0	0	0	0	0	0	0	0	0	0	0	0	0	3.59893e-05	0	3.60425e-05	0	0	0	0	0	0
OTU_495	Bacteria	Firmicutes	Clostridia	Clostridiales	Clostridiales_un	Clostridiales_un	0	0.000107949	0	0	0	0	0	0	0	0	0	0	0	0	0	0	0	0	0	0	0	0	0	0	3.66488e-05	0	3.63372e-05	1.82465e-05	0	0	0	0	0	0	0	0	0	0	0	0	0	0	0
OTU_49537	Bacteria	Proteobacteria	Gammaproteobacteria	Enterobacteriales	Enterobacteriaceae	Enterobacteriaceae_un	0	0	0	0	0	0	0	0.00011833	0.000155309	0	0.000633914	0	0	0	3.42278e-05	0	0	0	0	0	0	0	0.000145354	0	0	0	0	0	0	0	0	0	0	0	0	0	0	0	0	0	0	0	0
OTU_4959	Bacteria	Firmicutes	Clostridia	Clostridiales	Ruminococcaceae	Ruminococcaceae_un	7.18468e-05	0	0	7.40823e-05	0	0	0	0	0	0	0	0	0	0	0	0	0	0	0	0	0	0	0	0	0	0	0	0	0	0	0	0	0	0	0	0	0	0	0	0	0	0	0
OTU_496	Bacteria	Firmicutes	Clostridia	Clostridiales	Lachnospiraceae	Lachnospiracea_incertae_sedis	0	0	0	0	0	0	0	0	0	0	0	0	0	0	0	0	3.6324e-05	0	0	0	0	3.73608e-05	0	0	0	0	0	0	0	0	0	0	0	0	0	0	0	0	0	0	0	0	0
OTU_49668	Bacteria	Firmicutes	Clostridia	Clostridiales	Lachnospiraceae	Lachnospiraceae_un	0	0	0	0	0	0	0	0	0	0	0	0	0	0	0	0	0	0	0	0	6.90536e-05	0	0	0	0	0	0	0	0	0	0	0	0	3.5823e-05	0	0	0	0	0	0	0	0	0
OTU_497	Bacteria	Firmicutes	Clostridia	Clostridiales	Clostridiales_un	Clostridiales_un	7.18468e-05	3.59829e-05	0	0	0	0	0	0	0	0	0	0	0	0	0	0	0	0	0	0	0	0	0	3.61677e-05	0	0	0	9.04192e-06	1.84325e-05	0	0	1.46217e-05	3.48651e-05	0	0	0	0	0	0	0	0	0	0
OTU_498	Bacteria	Firmicutes	Clostridia	Clostridiales	Lachnospiraceae	Lachnospiracea_incertae_sedis	0	0	0	0	0	0	1.08779e-05	0.000174046	0	4.35116e-05	3.62596e-05	0	0	0	0	0	0	0	0	0	0	0	0	0	0	0	0	0	0	0	0	0	0	0	0	0	0	0	0	0	0	0	0
OTU_49831	Bacteria	Firmicutes	Clostridia	Clostridiales	Lachnospiraceae	Lachnospiraceae_un	0	0	0	0	0	0	0	0	0	0	0	0	0	0.000218468	0	0	3.6324e-05	0.000248438	3.57462e-05	0	0	0	0	0	0	0	0	0	0	0	0	0	0	0	0	0	0	0	0	0	0	0	0
OTU_49878	Bacteria	Bacteroidetes	Bacteroidia	Bacteroidales	Porphyromonadaceae	Porphyromonadaceae_un	0	0	0	0	0	0	0	0	0	0	0	0	0	0	0	0	0	3.54912e-05	0	0	0	0	7.26771e-05	0	0	0	0	0	0	0	0	0	0	0	0	0	0	0	0	0	0	0	0
OTU_499	Bacteria	Firmicutes	Firmicutes_un	Firmicutes_un	Firmicutes_un	Firmicutes_un	3.59234e-05	3.59829e-05	7.26296e-05	3.70412e-05	0	0	0	0	0	0	0	0	0	0	0	0	0	0	0	0	0	0	0	0	0	0	0	0	0	0	0	0	0	0	0	0	0	0	0	0	0	0.000106394	0
OTU_49975	Bacteria	Deferribacteres	Deferribacteres	Deferribacterales	Deferribacteraceae	Mucispirillum	0	0	0	0	0	0	0	0	0	0	0	0	0	0	0	0	0	0	0	0	0	0	0	0	0	0	0	0	0	0	0	0	0	3.5823e-05	0	0	3.60425e-05	3.59363e-05	3.68121e-05	0	0	3.54648e-05	0
OTU_5	Bacteria	Proteobacteria	Gammaproteobacteria	Enterobacteriales	Enterobacteriaceae	Escherichia/Shigella	0.000179617	0	0	0	0	0.3177	0.001412	0.0872561	0.125004	0.0813581	0.116746	5.45184e-05	0.000219467	0.00928488	0.00823877	0.261436	0.00704686	7.09824e-05	0.000214477	0.299523	0.00162276	0.099601	0.0034885	0.000180838	0.00117276	0.000287367	3.63372e-05	0.000419326	0.000806743	0.00128535	0.00256561	0.00086403	0.00164267	0.00168368	0.000179947	7.19321e-05	0.00057668	0.0011859	7.36241e-05	0.00114463	0	0.000141859	0.00103183
OTU_50	Bacteria	Firmicutes	Clostridia	Clostridiales	Lachnospiraceae	Lachnospiraceae_un	0.00129324	0.00507358	0.00254203	0.00255584	0.00369586	0.00142303	6.86672e-05	0.00915451	0.00316858	0.0109361	0.000246522	0.00674392	0.00457222	0.00841101	6.84556e-05	0.00115195	0.00217944	0.0150128	0.0189097	0.00337958	0.0125716	0.00089666	0	0.00278491	0.00153925	0.00876468	0.00239826	0.00387178	0.00462551	0.0114986	0.0151314	0.0104185	0.00987848	0.00250761	0.00309508	0.00194217	0.00302757	0.00467172	0.0024296	0.000945008	0.00304208	0.00688016	0.0035684
OTU_500	Bacteria	Firmicutes	Negativicutes	Selenomonadales	Veillonellaceae	Megasphaera	0	0	0	0	0	0	3.04581e-05	0.000194932	0	0.000121832	0	0	0	0	0	0	0	0	0	0	0	0	0	0	0	0	0	0	0	0	0	0	0	0	0	0	0	0	0	0	0	0	0
OTU_50041	Bacteria	Deferribacteres	Deferribacteres	Deferribacterales	Deferribacteraceae	Mucispirillum	0	0	0	0	0	0	0	0	0	0	0	0	0	0	0	0	0	0	0	0	0	0	0	0	0	0	0	0	0	0	0	0	0	0	0	7.19321e-05	0	3.59363e-05	0	0	0	0	0
OTU_501	Bacteria	Actinobacteria	Actinobacteria	Bifidobacteriales	Bifidobacteriaceae	Bifidobacteriaceae_un	0	0	0	0	0	0	0	0	0	5.22139e-05	0	0	0	0	0	0	0	0	0	0	0	0	0	0	0	0	0	0	0	0	0	0	0	0	0	0	0	0	0	0	0	0	0
OTU_502	Bacteria	Proteobacteria	Gammaproteobacteria	Enterobacteriales	Enterobacteriaceae	Providencia	0	0	0	0	0	0	0	0	0	0	0	0	0	0	0	0	0	0	0	0	0	0	0	0	0	0	0	0	0	0	0	0	0	0	0	0	0	0	0	0	0	0	0
OTU_503	Bacteria	Firmicutes	Clostridia	Clostridiales	Clostridiales_un	Clostridiales_un	3.59234e-05	7.19657e-05	0	0	3.58822e-05	0	0	0	0	0	0	0	0	0	0	0	0	0	0	0	0	0	0	0	0	0	0	0	0	0	0	0	0	0	0	0	0	0	0	0	0	0	0
OTU_504	Bacteria	Firmicutes	Clostridia	Clostridiales	Lachnospiraceae	Lachnospiraceae_un	0.00176025	0.000215897	0	0	0.000394704	0	0	0	0	0	0	0	0	0	0	0	0	0	0	0	0	0	0	0	3.66488e-05	0	0.000363372	0.000100005	0	0	0	0	0	0	0	0	0	0	0	0	0	0	0
OTU_505	Bacteria	Firmicutes	Bacilli	Lactobacillales	Lactobacillaceae	Lactobacillus	0	0	0	0	0	0	0	0	0	0	0	0	0	0	0	0	0	0	0	0	0	0	0	0	0	0	0	0	0	0	0	0	0	0	0	0	0	0	0	0	0	0	0
OTU_50580	Bacteria	Firmicutes	Clostridia	Clostridiales	Ruminococcaceae	Ruminococcaceae_un	0	0	0	0	0	0	0	0	0	0	0	3.72592e-05	3.65778e-05	0	0	0	0	0	0	0	3.45268e-05	0	0	0	0	0	3.63372e-05	9.0843e-06	0	0	0	0	0	0	0	3.5966e-05	0	0	0	0	0	0	0
OTU_506	Bacteria	Bacteroidetes	Bacteroidia	Bacteroidales	Porphyromonadaceae	Odoribacter	0	0	0	0	0	3.55758e-05	0	0	0	8.89395e-06	0	0	0	0	0	0	0	0	0	0	0	0	0	0	0	0	0	0	0	0	0	0	0	0	0	0	0	0	3.68121e-05	0	0	0	0
OTU_5065	Bacteria	Firmicutes	Clostridia	Clostridiales	Ruminococcaceae	Ruminococcaceae_un	0	7.19657e-05	3.63148e-05	3.70412e-05	3.58822e-05	0	0	0	0	0	0	0	0	0	0	0	0	0	7.14924e-05	0	0	0	0	0	3.66488e-05	0	0	9.16221e-06	0	0	0	0	0	0	0	0	0	0	0	0	0	0	0
OTU_507	Bacteria	Firmicutes	Clostridia	Clostridiales	Ruminococcaceae	Ruminococcaceae_un	3.59234e-05	0	0	3.70412e-05	3.58822e-05	0	0	0	0	0	0	0	0	0	0	0	0	0	0	0	0	0	0	0	0	0	0	0	0	0	0	0	0	0	0	0	0	0	0	0	0	0	0
OTU_508	Bacteria	Firmicutes	Clostridia	Clostridiales	Clostridiales_un	Clostridiales_un	0	0	0	0	3.58822e-05	0	0	0	0	0	0	0	0	0	0	0	0	0	0	0	0	0	0	0	0	7.18417e-05	0	1.79604e-05	0	0	0	0	0	0	0	0	0	0	0	0	0	0	0
OTU_50944	Bacteria	Firmicutes	Clostridia	Clostridiales	Lachnospiraceae	Lachnospiraceae_un	0	0	0	0	0	0	0	0	0	0	0	0	0	0	0	0	0	0	0	0	0	0	0	0	0	0	0	0	0	6.94782e-05	0	2.31594e-05	0	0	0	0	0	0	0	0	0	0	0
OTU_51	Bacteria	Bacteroidetes	Bacteroidia	Bacteroidales	Rikenellaceae	Alistipes	0.00402342	0.0052535	0.00108944	0.00096307	0.00204528	0.000924971	0	0.00218364	0.000893377	0.00261332	3.52175e-05	0.00845784	0.0271773	0.00152927	0.000102683	0.00100796	7.2648e-05	0.00574957	0.00700626	0.0215937	0.0128785	0.000336247	3.63385e-05	0.00419545	0.00216228	0.00506484	0.00450581	0.0039821	0.00412738	0.0136525	0.0149571	0.0109123	0.00954225	0.0286943	0.00485856	0.00899151	0.0409627	0.0113199	0.00235597	0.00552466	0.00417827	0.0248253	0.0134257
OTU_510	Bacteria	Firmicutes	Clostridia	Clostridiales	Lachnospiraceae	Lachnospiraceae_un	0	0	0	0	0	0	0	1.45039e-05	4.35116e-06	1.74046e-05	0	0.000111778	3.65778e-05	0	0	0	0	0	0	0	0	0	0	0	0	0	0	0	0	0	0	0	0	0	3.59893e-05	0	0	0	3.68121e-05	0	0	0	0
OTU_51005	Bacteria	Bacteria_un	Bacteria_un	Bacteria_un	Bacteria_un	Bacteria_un	0.000143694	0	0	0	7.17643e-05	0	0	0	0	0	0	0	0	0	0	0	0	0	0	0	0	0	0	0	0	0	0	0	0	0	0	0	0	0	0	0	0	0	0	0	0	0	0
OTU_511	Bacteria	Firmicutes	Clostridia	Clostridiales	Lachnospiraceae	Lachnospiraceae_un	0	0	0	0	0.000251175	0	0	0	0	0	0	0	0	0	0	0	0	0	0	0	0	0	0	0	0	0	0	0	0	0	0	0	0	0	0	0	0	0	0	0	0	0	0
OTU_51120	Bacteria	Bacteroidetes	Bacteroidia	Bacteroidales	Porphyromonadaceae	Parabacteroides	0	0	0	0	0	0	0	0	0	0	0	0	0	0	0	0	0	0	0	0	0	0	0	0	0	0	0	0	0	0	0	0	0	0	0	0	0	0	0	0	0	0	0
OTU_51198	Bacteria	Firmicutes	Clostridia	Clostridiales	Ruminococcaceae	Ruminococcaceae_un	0	3.59829e-05	0	3.70412e-05	0	0	0	0	0	0	0	0	3.65778e-05	0	0	0	0	0	0	0	0	0	0	0	0	0	3.63372e-05	9.0843e-06	0	0	0	0	0	0	0	0	0	0	0	0	0	0	0
OTU_512	Bacteria	Firmicutes	Clostridia	Clostridiales	Clostridiales_un	Clostridiales_un	0	0	0	0	0	0	0	0	0	0	0	0	0	0	0	0	0	0	0	0	0	0	0	0	0	0.000107762	0	2.69406e-05	0	3.48651e-05	1.16217e-05	1.74325e-05	0	0	0	0	0	0	0	0	0	0	0
OTU_5125	Bacteria	Verrucomicrobia	Verrucomicrobiae	Verrucomicrobiales	Verrucomicrobiaceae	Akkermansia	0	0	0	0	0	0	3.43336e-05	7.15283e-06	1.07292e-05	8.5834e-06	0	0	0	0	3.42278e-05	0	0	0	0	0	0	0	3.63385e-05	0	0	0	0	0	0	0	0	0	0	0	0	0	0	0	0	0	0	0	0
OTU_513	Bacteria	Firmicutes	Clostridia	Clostridiales	Lachnospiraceae	Lachnospiraceae_un	0	0.000107949	0	0	0	0	0	0	0	0	0	0	0	0	0	0	0	0	0	0	0	0	0	0	0	3.59208e-05	0	8.98021e-06	0	0	0	0	0	0	0	0	0	0	3.68121e-05	7.26929e-05	0	3.54648e-05	0
OTU_51331	Bacteria	Proteobacteria	Gammaproteobacteria	Enterobacteriales	Enterobacteriaceae	Enterobacteriaceae_un	0	0	0	0	0	3.55758e-05	0	2.93454e-05	4.30915e-05	8.89395e-06	0.00014087	0	0	0	0	3.59984e-05	0	0	0	0	0	0	0	0	0	0	0	0	0	0	0	0	0	0	0	0	0	0	0	0	0	0	0
OTU_51356	Bacteria	Bacteroidetes	Bacteroidia	Bacteroidales	Porphyromonadaceae	Parabacteroides	0	0	0	0	0	0	0	0	0	0	0	0	0	0	0	0	0	0	0	0	0	0	0	0	0	0	0	0	0	0	0	0	0	0	0	0	0	0	0	0	0	0	0
OTU_514	Bacteria	Proteobacteria	Betaproteobacteria	Burkholderiales	Sutterellaceae	Sutterella	0	0	0	0	0	0	0	0	0	0	0	0	0	0	0	0	0	0	0	3.55745e-05	0	0	0	0	0.000109946	0	0	2.74866e-05	0	0	0	0	0	0	0	0	0	0	0	0	0	0	0
OTU_515	Bacteria	Bacteria_un	Bacteria_un	Bacteria_un	Bacteria_un	Bacteria_un	7.18468e-05	7.19657e-05	0.000145259	0.000111123	0.000107646	0	0	0	0	0	0	0	0	0	0	0	0	0	0	0	0	0	0	0	0	0	3.63372e-05	9.0843e-06	0	0	0	0	0	0	0	0	0	0	0	0	0	0	0
OTU_5157	Bacteria	Proteobacteria	Epsilonproteobacteria	Campylobacterales	Helicobacteraceae	Helicobacter	0	0	0	0	0	0	0	0	0	0	0	0	0	0	0	0	0	0	0	0	0	0	0	3.61677e-05	0	0	3.63372e-05	1.81262e-05	3.55809e-05	3.47391e-05	0	2.344e-05	1.77904e-05	0	3.59893e-05	0	0	0	7.36241e-05	0	0	3.54648e-05	0
OTU_516	Bacteria	Firmicutes	Clostridia	Clostridiales	Lachnospiraceae	Lachnospiraceae_un	0	0	0	0	0	0	0	0	0	0	0	0	0	0	0	0	0	0	0	0	0	0	0	0	0.000183244	0	0	4.5811e-05	0	0	0	0	0	0	0	0	0	0	0	0	0	0	0
OTU_51669	Bacteria	Proteobacteria	Gammaproteobacteria	Enterobacteriales	Enterobacteriaceae	Enterobacteriaceae_un	0	0	0	0	0	0	0	8.92175e-05	0.000147914	0	0.000563479	0	0	0	0	0.000107995	0	0	0	0	0	0	0.000109016	0	0	0	0	0	0	0	0	0	0	0	0	0	0	0	0	0	0	0	0
OTU_517	Bacteria	Firmicutes	Clostridia	Clostridiales	Lachnospiraceae	Lachnospiraceae_un	0	0	0	7.40823e-05	0	0	0	0	0	0	0	0.000223555	0.000109733	0	0	0	0	0	0	0	0	0	0	0	0	0	0	0	0	0	0	0	0	0	0.000179947	0	0	0	0	0	0	0	0
OTU_51711	Bacteria	Bacteroidetes	Bacteroidia	Bacteroidales	Bacteroidales_un	Bacteroidales_un	0	0	0	0	0	0	0	0	0	0	0	0	0	0	0	0	0	0	0	0	0	0	0	0	0	3.59208e-05	0	8.98021e-06	3.55809e-05	0	0	1.18603e-05	1.77904e-05	0	0	3.5966e-05	0	0	7.36241e-05	0	0	0	0
OTU_5177	Bacteria	Proteobacteria	Gammaproteobacteria	Enterobacteriales	Enterobacteriaceae	Enterobacteriaceae_un	0	0	0	0	0	0.00042691	0	0	0	0.000106727	0	0	0	0	0	0	0	0	0	0	0	0	0	0	0	0	0	0	0	0	0	0	0	0	0	0	0	0	0	0	0	0	0
OTU_51849	Bacteria	Proteobacteria	Gammaproteobacteria	Enterobacteriales	Enterobacteriaceae	Enterobacteriaceae_un	0	0	0	0	0	0	3.28696e-05	0	0	0	0.000176087	0	0	0	0	0	0	0	0	0	0	0	0	0	0	0	0	0	0	0	0	0	0	0	0	0	0	0	0	0	0	0	0
OTU_519	Bacteria	Firmicutes	Bacilli	Bacillales	Staphylococcaceae	Staphylococcus	0	0	3.63148e-05	0	0	0	0.000111366	2.29905e-05	8.56659e-05	2.02858e-05	3.65144e-05	0	0	0	0	0	0	0	0	0	0	0	0	0	0	0	0	0	0	0	0	0	0	0	0	0	0	0.000107809	0	3.63465e-05	0	0	0
OTU_51918	Bacteria	Bacteroidetes	Bacteroidia	Bacteroidales	Porphyromonadaceae	Porphyromonadaceae_un	0	0	0	0	0	0	0	0	0	0	0	0	0	0	0	0	0	0	0	0	0	0	0	0	0	0	0	0	0	0	0	0	0	0	0	0	0	0	0	3.63465e-05	0	3.54648e-05	0
OTU_52	Bacteria	Firmicutes	Clostridia	Clostridiales	Lachnospiraceae	Lachnospiraceae_un	0.00179617	0.00111547	0.00083524	0.00196318	0.00154293	0.000177879	0	0.00233177	0.000765131	0.00277699	0.000105652	0.00331607	0.0046088	0.0041873	0	0.00107995	0.00428623	0.0109313	0.00243074	0.000462469	0.0124002	0.00268998	0	0.0024594	0.000732977	0.00323287	0.00109012	0.00187884	0.00419854	0.00434239	0.0036957	0.00407888	0.00401904	0.0118216	0.023717	0.002122	0.0136601	0.0143027	0.00217191	0.00232617	0.016823	0.01259	0.00480497
OTU_520	Bacteria	Firmicutes	Clostridia	Clostridiales	Ruminococcaceae	Ruminococcaceae_un	0.00010777	0	0	0	0	0	0	0	0	0	0	0	0	0	0	0	0	0	0	0	0	0	0	0	0	0	0	0	0	0	0	0	0	0	0	0	0	0	0	0	0	0	0
OTU_521	Bacteria	Firmicutes	Clostridia	Clostridiales	Lachnospiraceae	Lachnospiraceae_un	0.000287387	0	0	3.70412e-05	0	0	0	0	0	0	0	0	0	0	0	0	0	0	0	0	0	0	0	0	0	0	0	0	0	0	0	0	0	0	0	0	0	0	0	0	0	0	0
OTU_52181	Bacteria	Firmicutes	Clostridia	Clostridiales	Lachnospiraceae	Clostridium XlVa	0	0	0	0	0	0	0	0	0	0	0	0	0	0	0	0	0	0	0.00100089	0	0	0	0	0	0	0	0	0	0	0	0	0	0	0	0	0	0	0	0	0	0	0	0
OTU_52197	Bacteria	Firmicutes	Clostridia	Clostridiales	Ruminococcaceae	Ruminococcaceae_un	0	0	0	0	0	0	0	0	0	0	0	0	0	0	0	0	0	3.54912e-05	3.57462e-05	0	0	0	0	0	0	0	0	0	0	0	0	0	0	0	0	0	0	0	0	0	0	0	0
OTU_52237	Bacteria	Firmicutes	Clostridia	Clostridiales	Ruminococcaceae	Ruminococcaceae_un	0	0	0	0	0	0	0	1.46018e-05	4.38055e-06	1.75222e-05	0	7.45184e-05	3.65778e-05	0.000182057	0	0	0	0.000106474	7.14924e-05	0	0	7.47217e-05	0	0	0	3.59208e-05	0	8.98021e-06	3.55809e-05	0	3.48651e-05	2.3482e-05	1.77904e-05	7.16461e-05	3.59893e-05	0.000143864	7.20851e-05	3.59363e-05	3.68121e-05	0	0	0.000141859	3.53307e-05
OTU_523	Bacteria	Firmicutes	Clostridia	Clostridiales	Lachnospiraceae	Lachnospiraceae_un	0.000323311	0	0.000581036	0.000926029	3.58822e-05	0	0	0	0	0	0	0	0	0	0	0	0	0	0	0	0	0	0	7.23353e-05	7.32977e-05	0.000107762	0.000145349	9.96861e-05	0	3.47391e-05	0	1.15797e-05	1.73696e-05	0	7.19787e-05	0	0	0	0	0	0	0.000283718	0
OTU_525	Bacteria	Firmicutes	Bacilli	Bacillales	Staphylococcaceae	Staphylococcus	0	3.59829e-05	0	0	0	2.28845e-05	3.43336e-05	3.0003e-05	6.74823e-05	3.18267e-05	2.08845e-05	0	0	0	0	0	3.6324e-05	0	0	0	0	0	0	0	0	0	0	0	0	0	0	0	0	0	0	0	0	7.18726e-05	0	0	3.66515e-05	0	0
OTU_526	Bacteria	Firmicutes	Clostridia	Clostridiales	Clostridiales_un	Clostridiales_un	0	0	0	0	0	0	0	0	0	0	0	0	0	0	0	0	0	0	0	0	0	0	0	0	0	0	7.26744e-05	1.81686e-05	0	0	0	0	0	0	0	0	0	0	0	0	0	0	0
OTU_52672	Bacteria	Bacteroidetes	Bacteroidetes_un	Bacteroidetes_un	Bacteroidetes_un	Bacteroidetes_un	0	0	0	0	0	0	0	0	0	0	0	0	0	0	0	0	0	0	0	0	0	0	0	0	0	0	0	0	7.11617e-05	0	3.48651e-05	3.53423e-05	3.55809e-05	0	7.19787e-05	0	0	0	3.68121e-05	3.63465e-05	0	0	3.53307e-05
OTU_52695	Bacteria	Proteobacteria	Gammaproteobacteria	Enterobacteriales	Enterobacteriaceae	Enterobacteriaceae_un	0	0	0	0	0	0.000142303	0	2.81642e-05	0.00020634	3.55758e-05	0	0	0	0	0	0	0	0	0	0	0	0	0	0	0	0	0	0	0	0	0	0	0	0	0	0	0	0	0	0	0	0	0
OTU_527	Bacteria	Firmicutes	Clostridia	Clostridiales	Lachnospiraceae	Clostridium XlVa	0	0	0	3.70412e-05	3.58822e-05	0	0	0	0	0	0	0	0	0	0	0	0	0	0.00153709	0	0	0	0.000399724	0	0	0	0	0	0	0	0	0	0	0	0	0	0	0	0	0	0	0	0
OTU_528	Bacteria	Firmicutes	Clostridia	Clostridiales	Lachnospiraceae	Lachnospiraceae_un	0.000574775	0.000107949	7.26296e-05	0.00118532	0.000287057	0	0	0	0	0	0	3.72592e-05	0	0	0	0	0	0.000141965	0.000214477	0	0	0	0	0.000578683	0	0.000107762	3.63372e-05	0.000180696	0	0	0	0	0	0	3.59893e-05	0	3.60425e-05	0	0	0	0	0.000106394	0
OTU_52988	Bacteria	Bacteroidetes	Bacteroidia	Bacteroidales	Porphyromonadaceae	Parabacteroides	0	0	0	0	0	0	0	0	0	0	0	0	0	0	0	0	0	0	0	0	0	0	0	0	0	0	0	0	0	0	0	0	0	0	0	0	0	0	0	0	0	0	0
OTU_52999	Bacteria	Firmicutes	Clostridia	Clostridiales	Lachnospiraceae	Lachnospiraceae_un	0	0	0	0	0	0	0	0.000105839	0	2.64597e-05	0	0	0	0	0	0	0	0	0	0	0	0	0	0	0	0	0	0	0	0	0	0	0	0	0	0	0	0	0	0	0	0	0
OTU_53	Bacteria	Bacteroidetes	Bacteroidetes_un	Bacteroidetes_un	Bacteroidetes_un	Bacteroidetes_un	0.000682545	0.00169119	0.000363148	0.0018891	0.000861172	0	0	0	0	0	0	0	0	0.00138363	0	0.00104395	0	3.54912e-05	0.000178731	0	0	3.73608e-05	0	0.000687186	0.00183244	0.0025863	0.000581395	0.00142183	0.0098559	0.00607934	0.00909978	0.00834501	0.00796762	0.00841841	0.00273519	0.00338081	0.0089025	0.0119668	0.00894533	0.00850507	0.0061208	0.00734121	0.00519361
OTU_530	Bacteria	Firmicutes	Clostridia	Clostridiales	Lachnospiraceae	Lachnospiraceae_un	0	3.59829e-05	0.000108944	0.000185206	3.58822e-05	0	0	0	0	0	0	0	0	0	0	0	0	0	0	0	0	0	0	0	0	0	0	0	0	0	0	0	0	0	0	0	0	0	0	0	0	0	0
OTU_53065	Bacteria	Proteobacteria	Gammaproteobacteria	Enterobacteriales	Enterobacteriaceae	Enterobacteriaceae_un	0	0	0	0	0	0.000177879	6.39253e-05	4.15051e-05	0	0	4.44697e-05	0	0	0	0	0	0	0	0	0	0	0	0	0	0	0	0	0	0	0	0	0	0	0	0	0	0	0	0	0	0	0	0
OTU_53080	Bacteria	Proteobacteria	Gammaproteobacteria	Oceanospirillales	Halomonadaceae	Halomonas	0	0	0	0	0	0	0	0	0	0	0	0	0	0	0	0	0	0	0	0	0	0	0	0	3.66488e-05	0	0	9.16221e-06	3.55809e-05	0	0	8.86029e-06	2.27904e-05	0	0	0	0	0	0	0	0	0	0
OTU_53089	Bacteria	Firmicutes	Clostridia	Clostridiales	Ruminococcaceae	Flavonifractor	0	0	0	0	0	0	0	0	0	0	0	0	0	0	0	0	0	0	0	0	0	0	0	0	0	0	7.26744e-05	1.81686e-05	0	0	0	0	0	0	0	0	0	0	0	0	0	3.54648e-05	0
OTU_531	Bacteria	Bacteroidetes	Bacteroidia	Bacteroidales	Bacteroidaceae	Bacteroides	0	0	0	0	0	3.55758e-05	0	7.41162e-06	1.11174e-05	8.89395e-06	0	3.72592e-05	0	0	0	3.59984e-05	0	0	0	0	0	0	0	0	0	0	0	0	0	0	0	0	0	0	0	0	0	0	0	0	0	0	0
OTU_532	Bacteria	Bacteria_un	Bacteria_un	Bacteria_un	Bacteria_un	Bacteria_un	0	3.59829e-05	0	0	7.17643e-05	0	0	0	0	0	0	0	0	0	0	0	0	0	0	0	0	0	0	0	0	0	0	0	0	0	0	0	0	0	0	0	0	0	0	0	0	0	3.53307e-05
OTU_53215	Bacteria	Proteobacteria	Gammaproteobacteria	Enterobacteriales	Enterobacteriaceae	Enterobacteriaceae_un	0	0	0	0	0	0	0	0	0	0	0	0	0	0	0	0	0	0	0	0	0	0	0	0	0	0	0	0	0	0	0	0	0	0	0	0	0	0	0	0	0	0	0
OTU_533	Bacteria	Actinobacteria	Actinobacteria	Coriobacteriales	Coriobacteriaceae	Coriobacteriaceae_un	7.18468e-05	3.59829e-05	0	3.70412e-05	0	0	0	0	0	0	0	0	0	0	0	0	0	0	0	0	0	0	0	0	0	0	3.63372e-05	9.0843e-06	0	0	0	0	0	0	0	0	0	0	0	0	0	0	0
OTU_53378	Bacteria	Firmicutes	Clostridia	Clostridiales	Ruminococcaceae	Ruminococcaceae_un	0	0	0	0	0	0	0	0	0	0	0	3.72592e-05	0	0	0	0	0	0	0	0	0	0	0	0	0	0	0	0	3.55809e-05	3.47391e-05	0	2.344e-05	1.77904e-05	3.5823e-05	0	0	0	0	0	0	0	0	3.53307e-05
OTU_534	Bacteria	Firmicutes	Clostridia	Clostridiales	Lachnospiraceae	Clostridium XlVa	7.18468e-05	0	0	0	0.000215293	7.11516e-05	0	0.000102238	4.84594e-05	0.000122686	0	3.72592e-05	0.000109733	0.000436936	0	3.59984e-05	0	0.000390403	0.000500447	0	0.0010358	0.000672495	0	3.61677e-05	0	3.59208e-05	0	1.80221e-05	3.55809e-05	3.47391e-05	6.97301e-05	4.66834e-05	5.22346e-05	0	0	0.000143864	0.000108128	3.59363e-05	7.36241e-05	0	0	0.000212789	3.53307e-05
OTU_535	Bacteria	Deferribacteres	Deferribacteres	Deferribacterales	Deferribacteraceae	Mucispirillum	0.000646621	0.00367025	7.26296e-05	0.000407453	0.00125588	0	0	0	0	0	0	0	0	7.28226e-05	0	0	3.6324e-05	0	0.000250223	0	0	0	0	0.00126587	0.00186909	0.00355616	0.0034157	0.0025267	0.00163672	0.00364761	0.00223136	0.00250523	0.00264216	0.00343901	0.00629814	0.0251043	0.00209047	0.00733101	0.0057795	0.00527024	0.00395836	0.00549704	3.53307e-05
OTU_536	Bacteria	Firmicutes	Erysipelotrichia	Erysipelotrichales	Erysipelotrichaceae	Erysipelotrichaceae_un	0	0	3.63148e-05	0.000148165	0	0	0	0	0	0	0	0	0	0	0	0	0	0	0	0	0	0	0	0	3.66488e-05	0	0	9.16221e-06	0	0	0	0	0	0	0	0	0	0	0	0	0	0	0
OTU_53671	Bacteria	Actinobacteria	Actinobacteria	Coriobacteriales	Coriobacteriaceae	Enterorhabdus	0	0	0	0	0	0	0	0	0	0	0	0	0	0.000109234	0	0	0.000145296	0	0	0	0	0	0	0	0	0	0	0	0	0	0	0	0	0	0	0	0	0	0	0	0	0	0
OTU_537	Bacteria	Firmicutes	Clostridia	Clostridiales	Lachnospiraceae	Lachnospiraceae_un	0	0	0	0	3.58822e-05	0	0	0	0	0	0	0	0	0	0	0	0	0	0	3.55745e-05	3.45268e-05	0	3.63385e-05	3.61677e-05	3.66488e-05	3.59208e-05	0	2.71843e-05	0	0	0	0	0	0	0	0	3.60425e-05	0	0	0	0	0	0
OTU_538	Bacteria	Verrucomicrobia	Verrucomicrobiae	Verrucomicrobiales	Verrucomicrobiaceae	Akkermansia	0	0	0	0	0	0	0.000137334	0	0	0	0.00014087	0	0	0	6.84556e-05	0	3.6324e-05	0	0	0	0	0	0	0	0	0	0	0	0	0	0	0	0	0	0	0	0	0	0	0	0	0	0
OTU_539	Bacteria	Actinobacteria	Actinobacteria	Coriobacteriales	Coriobacteriaceae	Coriobacteriaceae_un	3.59234e-05	0	7.26296e-05	7.40823e-05	0	0	0	0	0	0	0	0	0	0	0	0	0	0	0	0	0	0	0	0	0	0	0	0	0	0	0	0	0	0	0	0	0	0	0	0	0	0	0
OTU_53918	Bacteria	Proteobacteria	Gammaproteobacteria	Enterobacteriales	Enterobacteriaceae	Enterobacteriaceae_un	0	0	0	0	0	0	0	6.57393e-06	0	0	3.52175e-05	0	0	0	0	0	0	0	0	0	0	0	0	0	0	0	0	0	0	0	0	0	0	0	0	0	0	0	0	0	0	0	0
OTU_53965	Bacteria	Firmicutes	Clostridia	Clostridiales	Ruminococcaceae	Ruminococcaceae_un	3.59234e-05	0	0	0	0	0	0	0	0	0	0	7.45184e-05	0	0	0	0	0	0	0	0	0	0	0	0	0	0	0	0	0	3.47391e-05	0	1.15797e-05	1.73696e-05	0	0	0	0	0	3.68121e-05	0	0	0	0
OTU_53977	Bacteria	Proteobacteria	Deltaproteobacteria	Desulfovibrionales	Desulfovibrionaceae	Desulfovibrionaceae_un	3.59234e-05	0	0	0	0	0	0	0	0	0	0	0	0	0	0	0	0	0	0	0	0	0	0	0	0	0	0	0	0	0	0	0	0	0	0	0	0	3.59363e-05	0	0	0	0	0
OTU_54	Bacteria	Bacteroidetes	Bacteroidia	Bacteroidales	Bacteroidaceae	Bacteroides	0	0	0	0	0	3.55758e-05	0	7.41162e-06	1.11174e-05	8.89395e-06	0	3.72592e-05	0	0.00313137	0	0	3.6324e-05	0	0	0	0	0	0	0	0	0	0	0	0.00202811	0.00277913	0.00742626	0.00407783	0.00472718	0.0152606	0.00557835	0.00035966	0.00641557	0.00283897	0.0219768	0.00654236	0.00736695	0.00113487	0.00208451
OTU_54008	Bacteria	Proteobacteria	Gammaproteobacteria	Enterobacteriales	Enterobacteriaceae	Enterobacteriaceae_un	0	0	0	0	0	0	0	0	0	0	0	0	0	0	0	0	0	0	0	0	0	0	0	0	0	0	0	0	0	0	0	0	0	0	0	0	0	0	0	0	0	0	0
OTU_54291	Bacteria	Bacteroidetes	Bacteroidia	Bacteroidales	Porphyromonadaceae	Porphyromonadaceae_un	0	3.59829e-05	3.63148e-05	0	0	0	0	0	0	0	0	0	0	0	0	0	0	0	0	0	0	0	0	0	0	3.59208e-05	0	8.98021e-06	0	0	0	0	0	0	0	0	0	0	0	0	0	0	0
OTU_543	Bacteria	Firmicutes	Clostridia	Clostridiales	Ruminococcaceae	Gemmiger	0	0	0	0	0	0	0	0	0	0	0	0	0	0	0	0	0	0	0	0	0	0	0	3.61677e-05	0.000329839	0	0	9.15018e-05	0	0	0	0	0	0	0	0	0	0	0	0	0	0	0
OTU_54335	Bacteria	Bacteroidetes	Bacteroidia	Bacteroidales	Porphyromonadaceae	Porphyromonadaceae_un	0	0	0	3.70412e-05	0	0	0	0	0	0	0	0	0	0	0	0	0	0	0	0	0	0	0	0	3.66488e-05	0	3.63372e-05	1.82465e-05	0	0	0	0	0	0	0	0	0	0	0	0	0	0	0
OTU_54348	Bacteria	Firmicutes	Clostridia	Clostridiales	Lachnospiraceae	Lachnospiraceae_un	0	0	7.26296e-05	0	0	0	0	0	0	0	0	0	0	3.64113e-05	0	0	0	0	0	0	0	0	0	0	0	0	3.63372e-05	9.0843e-06	0	0	0	0	0	0	0	0	0	0	0	0	0	0	0
OTU_544	Bacteria	Firmicutes	Clostridia	Clostridiales	Lachnospiraceae	Lachnospiraceae_un	0	0	0	0	0	0	0	0	0	0	0	0	0	7.28226e-05	0	0	0	3.54912e-05	0	0	0	0	0	0	0	0	0	0	0	0	0	0	0	0	0	0	0	0	0	0	0	0	0
OTU_5455	Bacteria	Firmicutes	Clostridia	Clostridiales	Ruminococcaceae	Pseudoflavonifractor	0	0	0	0	3.58822e-05	0	0	0	0	0	0	3.72592e-05	3.65778e-05	0	0	0	0	0	0	0	0	0	0	0	0	0	0	0	0	0	0	0	0	0	0	0	0	0	0	0	0	0	0
OTU_54552	Bacteria	Bacteroidetes	Bacteroidia	Bacteroidales	Rikenellaceae	Alistipes	0	0	0	0	0	0	0	0	0	0	0	0	7.31556e-05	0	0	0	0	0	0	3.55745e-05	0	0	0	0	0	0	0	0	0	0	0	0	0	0	0	0	0	0	0	0	0	0	0
OTU_54611	Bacteria	Firmicutes	Clostridia	Clostridiales	Ruminococcaceae	Ruminococcaceae_un	0	0	0	0	0	0	0	0	0	0	0	0	0	3.64113e-05	0	0	0	0	0	3.55745e-05	0	0	0	0	0	0	0	0	0	0	0	0	0	0	0	0	0	0	0	0	0	0	0
OTU_54620	Bacteria	Firmicutes	Clostridia	Clostridiales	Lachnospiraceae	Lachnospiraceae_un	0	0	0	0	0	0	0	0	0	0	0	0	0	7.28226e-05	0	0	0	0	3.57462e-05	0	0.000172634	7.47217e-05	0	0	0	0	0	0	0	0	6.97301e-05	2.32434e-05	3.48651e-05	0	0	3.5966e-05	7.20851e-05	0	3.68121e-05	3.63465e-05	7.3303e-05	3.54648e-05	0
OTU_547	Bacteria	Firmicutes	Clostridia	Clostridiales	Lachnospiraceae	Lachnospiraceae_un	0	0	0	0	0	0	0	0	0	0	0	0	0	0	0	0	0	0.000106474	7.14924e-05	0	0	0	0	0	0	0	0	0	0	0	0	0	0	0	0	0	0	0	0	0	0	0	0
OTU_54747	Bacteria	Firmicutes	Clostridia	Clostridiales	Lachnospiraceae	Clostridium XlVb	0	0	0	0	0	0	7.34991e-06	0	2.20497e-06	8.8199e-06	0	0	0	0	0	0	0	0	0	0	0	0	0	0	0	0	0	0	0	0	0.000383516	0.000127839	0.000191758	3.5823e-05	0	0	0	3.59363e-05	0	0	0	0	0.000211984
OTU_54782	Bacteria	Firmicutes	Clostridia	Clostridiales	Lachnospiraceae	Lachnospiraceae_un	0	7.19657e-05	0	0	0	0	0	0	0	0	0	0	0	0	0	0	0	3.54912e-05	0	0	0	0	0	0	0	0	0	0	0	0	0	0	0	0	0	0	0	0	0	0	0	0	0
OTU_549	Bacteria	Bacteroidetes	Bacteroidia	Bacteroidales	Porphyromonadaceae	Porphyromonadaceae_un	0	0	0	0	0	0	0	0	0	0	0	0	0	0	0	0	0	0	0	0	0	0	0	0	0	3.59208e-05	0	8.98021e-06	0	0	0	0	0	0	0	3.5966e-05	0	0	0	0.000109039	0	0	0
OTU_55	Bacteria	Bacteroidetes	Bacteroidia	Bacteroidales	Bacteroidaceae	Bacteroides	0.000179617	0.000287863	0.000326833	0.000518576	0.000681761	0	0	0	0	0	0	0	0	0	0	3.59984e-05	0.000108972	0	7.14924e-05	0	0	0	0	0.000108503	0.000586381	0.00125723	0.00065407	0.000651546	0.0278954	0.002397	0.000278921	0.0101904	0.0140872	0.00956475	0.00057583	0.00640196	0.0136962	0.000215618	0.000220872	0.00396176	0.0196819	0.00326276	0.0192552
OTU_551	Bacteria	Firmicutes	Clostridia	Clostridiales	Ruminococcaceae	Ruminococcaceae_un	7.18468e-05	0	3.63148e-05	0	0	0	0	0	0	0	0	0	0	0	0	0	0	0	0	0	0	0	0	0	3.66488e-05	0	0	9.16221e-06	0	0	0	0	0	0	0	0	0	0	0	0	0	0	0
OTU_5510	Bacteria	Bacteroidetes	Bacteroidia	Bacteroidales	Bacteroidaceae	Bacteroides	0	0	0	0	0	0	0	0	0	0	0	0	0	0	0	0	0	0	0	0	0	0	0	0	0	0	0	0	0	0	0	0	0	0	3.59893e-05	3.5966e-05	7.20851e-05	0	3.68121e-05	0	0	0	0
OTU_552	Bacteria	Firmicutes	Clostridia	Clostridiales	Ruminococcaceae	Ruminococcaceae_un	0	0	3.63148e-05	0	0	0	0	0	0	0	0	0	0	0	0	0	0	0	0	0	0	0	0	0	0	3.59208e-05	0	8.98021e-06	0	0	3.48651e-05	1.16217e-05	1.74325e-05	0	0	0	0	0	0	0	0	0	0
OTU_55261	Bacteria	Bacteroidetes	Bacteroidia	Bacteroidales	Bacteroidales_un	Bacteroidales_un	0	0	0	3.70412e-05	3.58822e-05	0	0	0	0	0	0	0	0	0	0	0	0	0	0	0	0	0	0	0	0	0	0	0	0	0	0	0	0	0	7.19787e-05	0	0	0	0	0	7.3303e-05	0	0
OTU_553	Bacteria	Firmicutes	Clostridia	Clostridiales	Ruminococcaceae	Clostridium IV	3.59234e-05	3.59829e-05	0	0	0	3.55758e-05	0	2.20135e-05	1.5498e-05	2.64162e-05	0	0.000260814	0.000109733	0.000109234	0	0.000143994	0	0.000212947	0.000214477	0.000253447	0.000345268	7.47217e-05	0.000421227	0	0	0	0	0	0	0	0	0	0	0	0	0	0	0	0	0	0	7.09295e-05	0
OTU_5533	Bacteria	Firmicutes	Clostridia	Clostridiales	Ruminococcaceae	Ruminococcaceae_un	0	0	0	0	0	0	0	0	0	0	0	0	0	0	0	0	0	0	0	0	0	3.73608e-05	0	0	0	0	0	0	0	0	0	0	0	0	0	0	0	0	0	0	0	0	0
OTU_5539	Bacteria	Bacteroidetes	Bacteroidia	Bacteroidales	Rikenellaceae	Alistipes	0	0	0	0	0	0	0	7.34991e-06	2.20497e-06	8.8199e-06	0	0	3.65778e-05	0	0	0	0	0	0	0.000106724	0	0	0	0	0	0	0	0	0	3.47391e-05	3.48651e-05	0	0	0	0	0	0	0	0	0	0	0	0
OTU_554	Bacteria	Firmicutes	Clostridia	Clostridiales	Lachnospiraceae	Lachnospiraceae_un	0	0	0	0	0	0	0	0	0	0	0	0	0	0	0	0	0.00018162	0	0	0	0	0	0	0	0	0	0	0	0	0	0	0	0	0	0	0	0	0	0	0	0	0	0
OTU_55466	Bacteria	Firmicutes	Clostridia	Clostridiales	Lachnospiraceae	Lachnospiraceae_un	0	7.19657e-05	0	0	0	0	0	0	0	0	0	0	0	0	0	0	0	0	0	0	0	0	0	3.61677e-05	0	0	0	9.04192e-06	0	0	0	0	0	0	0	0	0	0	0	0	0	0	3.53307e-05
OTU_5549	Bacteria	Deferribacteres	Deferribacteres	Deferribacterales	Deferribacteraceae	Mucispirillum	0	3.59829e-05	0	0	0	0	0	0	0	0	0	0	0	0	0	0	0	0	0	0	0	0	0	0	0	0	0	0	0	0	0	0	0	0	0	7.19321e-05	0	3.59363e-05	3.68121e-05	0	3.66515e-05	3.54648e-05	0
OTU_555	Bacteria	Proteobacteria	Betaproteobacteria	Burkholderiales	Sutterellaceae	Sutterella	0	0	0	0	0	0	0	0	0	0	0	0	0	0	0	0	0	0	0	0	0.00010358	0	0	0	0	0	0	0	0	0	0	0	0	0	0	0	0	0	0	0	0	0	0
OTU_5558	Bacteria	Firmicutes	Clostridia	Clostridiales	Lachnospiraceae	Lachnospiraceae_un	0	0	0	0	0	0	0	7.34991e-06	2.20497e-06	8.8199e-06	0	0	0	0	0	0	0	3.54912e-05	0	0	0	0	0	0	0	0	0	0	0	6.94782e-05	0	2.31594e-05	3.47391e-05	0	0	0	0	3.59363e-05	0	0	3.66515e-05	0	0
OTU_557	Bacteria	Firmicutes	Clostridia	Clostridiales	Lachnospiraceae	Lachnospiraceae_un	0	0	0	0	0	0	0	7.25193e-06	2.17558e-06	8.70231e-06	0	0	0	0	0	0	0	0	0.000142985	0	0	0	0	0	0	0	0	0	0	0	0	0	0	0	0	0	0	0	0	0	0	0	0
OTU_55740	Bacteria	Firmicutes	Clostridia	Clostridiales	Ruminococcaceae	Oscillibacter	0	0	0	0	0	0	0	0	0	0	0	0	0	0	0	0	0	0	0	0	0	0	0	0	0	0	0	0	0	0	0	0	0	0	0	0	0	0	0	0	0	0	0
OTU_558	Bacteria	Firmicutes	Clostridia	Clostridiales	Lachnospiraceae	Lactonifactor	0	0	0	0	0	0	0	0	0	0	0	0	0	0	0	0	3.6324e-05	0	0	0	0	0	0	0	0	0	0	0	0	0	0	0	0	0	0	0	0	0	0	0	0	0	0
OTU_55871	Bacteria	Firmicutes	Clostridia	Clostridiales	Ruminococcaceae	Ruminococcaceae_un	0	3.59829e-05	3.63148e-05	0	0	0	0	0	0	0	0	0	0	0	0	0	0	0	0	0	0	0	0	0	0	7.18417e-05	0	1.79604e-05	0	0	0	0	0	0	0	0	0	0	0	0	0	0	0
OTU_56	Bacteria	Firmicutes	Clostridia	Clostridiales	Lachnospiraceae	Lachnospiraceae_un	0.00362826	0.000863589	0.00214257	0.00129644	0.00147117	0	0	0.000491366	0.00014741	0.00058964	0	0.00897947	0.00515747	0.00189339	0	7.19968e-05	0	0.00102924	0.00793566	3.55745e-05	0.0275869	0.00302623	0	0.0024594	0.000586381	0.00265814	0.00090843	0.00165309	0.00256182	0.00149378	0.00631058	0.00345539	0.00390218	0.00555257	0.00230332	0.021184	0.00810957	0.00287491	0.000625805	0.0025806	0.00271221	0.0049296	0.0018372
OTU_56044	Bacteria	Firmicutes	Clostridia	Clostridiales	Lachnospiraceae	Lachnospiraceae_un	0	0	0	0	0	0	0	3.48092e-05	0	8.70231e-06	0	0	0	0	0	0	0	0	0	0	0	0	0	0	0	0	0	0	0	3.47391e-05	0	1.15797e-05	0	0	0	0	0	0	0	0	0	0	0
OTU_561	Bacteria	Bacteria_un	Bacteria_un	Bacteria_un	Bacteria_un	Bacteria_un	0	0	0	0	0	0	0	0	0	0	0	0	0	0	0	0	0	0	0	0	0	0	0	0	0	0	0	0	0	0	0	0	0	0	0	0	0	0	0	0	0	0	0
OTU_5610	Bacteria	Proteobacteria	Gammaproteobacteria	Enterobacteriales	Enterobacteriaceae	Enterobacteriaceae_un	0	0	0	0	0	0.000223735	3.43336e-05	6.92917e-05	6.97732e-05	5.31106e-05	0.000105652	0	0	0	0	0	0	0	0	0	0	0	0	0	0	0	0	0	0	0	0	0	0	0	0	0	0	0	0	0	0	0	0
OTU_5611	Bacteria	Firmicutes	Clostridia	Clostridiales	Ruminococcaceae	Ruminococcaceae_un	0	0	0	0	0	0	0	0	0	0	0	0	0	0	0	0	0	0	3.57462e-05	0	0	0	0	0	0	0	0	0	0	0	0	0	0	0	0	0	0	0	0	0	0	0	0
OTU_56112	Bacteria	Firmicutes	Clostridia	Clostridiales	Ruminococcaceae	Flavonifractor	0	0	0	0	0	0	0	0	0	0	0	0	0	0	0	0	0	0	0	0	0	0	0	0	0	0	0	0	0	0	3.48651e-05	1.16217e-05	1.74325e-05	3.5823e-05	0	0	0	0	0	0	0	0	0
OTU_56177	Bacteria	Bacteroidetes	Bacteroidia	Bacteroidales	Porphyromonadaceae	Parabacteroides	0	0	0	0	0	0	0	0	0	0	0	0	0	0	0	0	0	0	0	0	0	0	0	0	0	0	0	0	0	0	0	0	0	0	0	0	0	0	0	0	0	0	0
OTU_563	Bacteria	Firmicutes	Clostridia	Clostridiales	Ruminococcaceae	Ruminococcaceae_un	0.000251464	0.000323846	0	0.000259288	0.000179411	0	0	3.65536e-05	1.09661e-05	4.38643e-05	0	0.000298074	0.000292622	0.000109234	0	0	0	3.54912e-05	0.000142985	0	6.90536e-05	7.47217e-05	0	0.000253174	0	0.00111355	0.00025436	0.00040527	0	3.47391e-05	0	1.15797e-05	1.73696e-05	0	0	0	7.20851e-05	0	0	0	0	3.54648e-05	0
OTU_56333	Bacteria	Bacteroidetes	Bacteroidia	Bacteroidales	Porphyromonadaceae	Parabacteroides	0	0	0	0	0	0	0	0	0	0	0	0	0	0	0	0	0	0	0	0	0	0	0	0	0	0	0	0	0	0	0	0	0	0	0	0	0	0	0	0	0	0	0
OTU_564	Bacteria	Deferribacteres	Deferribacteres	Deferribacterales	Deferribacteraceae	Mucispirillum	0	0	0	0	0	0	0	0	0	0	0	0	0	0	0	0	0	0	0	0	0	0	0	0	0	0	0	0	0	0	6.97301e-05	2.32434e-05	3.48651e-05	0	0	0	0	0	0	0	0	0	3.53307e-05
OTU_56458	Bacteria	Bacteroidetes	Bacteroidia	Bacteroidales	Porphyromonadaceae	Barnesiella	0.000287387	0.000143931	7.26296e-05	0.000148165	0.000107646	0	0	0	0	0	0	0	0	0	0	0	0	0	0	0	0	0	0	0.000108503	7.32977e-05	0.000107762	0.000109012	9.96437e-05	0	0	0	0	0	0	0	0	0	0	0	0	0	0	0
OTU_56495	Bacteria	Proteobacteria	Gammaproteobacteria	Enterobacteriales	Enterobacteriaceae	Enterobacteriaceae_un	0	0	0	0	0	0.000106727	3.50199e-05	2.11232e-05	0	2.66818e-05	0	0	0	0	0	0	0	0	0	0	0	0	0	0	0	0	0	0	0	0	0	0	0	0	0	0	0	0	0	0	0	0	0
OTU_56582	Bacteria	Firmicutes	Clostridia	Clostridiales	Lachnospiraceae	Lachnospiraceae_un	7.18468e-05	3.59829e-05	0	3.70412e-05	0	0	0	0	0	0	0	0	0	0	0	0	0	0	0	0	0	0	0	0	0	0	3.63372e-05	9.0843e-06	0	0	0	0	0	0	0	0	0	0	0	0	0	0	0
OTU_56693	Bacteria	Bacteroidetes	Bacteroidia	Bacteroidales	Porphyromonadaceae	Porphyromonadaceae_un	0	0	0	0	0	0	0	0	0	0	0	3.72592e-05	0	0	0	0	3.6324e-05	0	0	0	0	0	7.26771e-05	0	0	0	0	0	0	0	0	0	0	0	0	0	0	0	0	0	0	0	0
OTU_567	Bacteria	Firmicutes	Clostridia	Clostridiales	Lachnospiraceae	Lachnospiraceae_un	0	0.000107949	3.63148e-05	7.40823e-05	3.58822e-05	0	0	0	0	0	0	7.45184e-05	3.65778e-05	0.000109234	0	0	0	0	0	0	0	3.73608e-05	0	3.61677e-05	0	0	3.63372e-05	1.81262e-05	0	0	0	0	0	0	0	0	0	0	0	0	0	7.09295e-05	0
OTU_568	Bacteria	Firmicutes	Clostridia	Clostridiales	Ruminococcaceae	Ruminococcaceae_un	0.000251464	0.000431794	0.000181574	0.0006297	0.000107646	3.55758e-05	0	0.00016127	5.72749e-05	0.000193524	0	0	0.0006584	0.000182057	0	0.000782443	0	0.000106474	0.00153709	0	6.90536e-05	0.000298887	3.63385e-05	0.000217006	0.000183244	0.000466971	0.000617733	0.000371238	0.000320228	0.000416869	0.000906492	0.000547863	0.00061336	0.000107469	0.000431872	0.000215796	0	0.000323427	0	7.26929e-05	3.66515e-05	0.000248253	0.000105992
OTU_56856	Bacteria	Firmicutes	Clostridia	Clostridiales	Lachnospiraceae	Clostridium XlVa	0	0	0	0	0	0	0	0	0	0	0	0	0	0	0	0	0	0	0	0	0	0	0	0	0	0	0	0	0	3.47391e-05	0	1.15797e-05	1.73696e-05	0	0	0	0	0	0	0	0	0	0
OTU_56986	Bacteria	Proteobacteria	Deltaproteobacteria	Desulfovibrionales	Desulfovibrionaceae	Desulfovibrionaceae_un	0	0	0	0	0	0	0	0	0	0	0	0	3.65778e-05	0	0	0	0	0	3.57462e-05	0	0	0	0	0	0	0	0	0	0	0	0	0	0	0	0	0	0	0	0	0	0	3.54648e-05	0
OTU_57	Bacteria	Firmicutes	Clostridia	Clostridiales	Lachnospiraceae	Clostridium XlVa	0.00226317	0.00647692	0.00312307	0.00111123	0.0030141	0.000462485	3.43336e-05	0.00122252	0.000512092	0.0014459	0.000105652	0.0133761	0.0291159	0.00054617	0	7.19968e-05	0.000835452	0.01409	0.00178731	0.00398435	0.0203363	0.00100874	0	0.000795689	0.000183244	7.18417e-05	0.000799419	0.000462548	0.00288205	0.00882373	0.0109476	0.00755114	0.00691484	0.0135053	0.0147556	0.0311466	0.0254298	0.0152778	0.00993889	0.0111593	0.0127701	0.0211725	0.0117651
OTU_570	Bacteria	Firmicutes	Clostridia	Clostridiales	Lachnospiraceae	Lachnospiraceae_un	0.000179617	0	0.000108944	0.000259288	3.58822e-05	0	0	2.20497e-05	6.61492e-06	2.64597e-05	0	0.000186296	7.31556e-05	0.000182057	0	0	0	0.000141965	3.57462e-05	0	3.45268e-05	7.47217e-05	0	0.000144671	3.66488e-05	0.000143683	0.000109012	0.000108504	0	0	0	0	0	3.5823e-05	0	3.5966e-05	3.60425e-05	0	7.36241e-05	0	0	7.09295e-05	0
OTU_57030	Bacteria	Bacteroidetes	Bacteroidia	Bacteroidales	Porphyromonadaceae	Porphyromonadaceae_un	0.00010777	3.59829e-05	0	3.70412e-05	3.58822e-05	0	0	0	0	0	0	0	0	0	0	0	0	0	0	0	0	0	0	0	0	0	3.63372e-05	9.0843e-06	0	0	0	0	0	0	0	0	0	0	0	0	0	0	0
OTU_572	Bacteria	Deferribacteres	Deferribacteres	Deferribacterales	Deferribacteraceae	Mucispirillum	0	0	0	0	0	0	0	0	0	0	0	0	0	0	0	0	0	0	0	0	0	0	0	0	0	0	0	0	3.55809e-05	0.000104217	3.48651e-05	5.82211e-05	6.95412e-05	0	0.000251925	7.19321e-05	3.60425e-05	0	3.68121e-05	0	0	0	0
OTU_573	Bacteria	Firmicutes	Clostridia	Clostridiales	Ruminococcaceae	Oscillibacter	0	7.19657e-05	0	0	0	0	0	2.90077e-05	8.70231e-06	3.48092e-05	0	3.72592e-05	0	0.000582581	3.42278e-05	3.65778e-05	0	0.000319421	3.57462e-05	0.000429443	0	0.000149443	0.000359443	3.61677e-05	7.32977e-05	3.59208e-05	3.63372e-05	4.54308e-05	0	0	0	0	0	0	0	0	0	0	0	0	0	7.09295e-05	0
OTU_5730	Bacteria	Deferribacteres	Deferribacteres	Deferribacterales	Deferribacteraceae	Mucispirillum	0	3.59829e-05	0	0	0	0	0	0	0	0	0	0	0	0	0	0	0	0	0	0	0	0	0	3.61677e-05	0	3.59208e-05	3.63372e-05	2.71064e-05	0	0	0	0	0	0	3.59893e-05	0.000143864	0	3.59363e-05	7.36241e-05	3.63465e-05	0	7.09295e-05	0
OTU_574	Bacteria	Firmicutes	Firmicutes_un	Firmicutes_un	Firmicutes_un	Firmicutes_un	0	0.000107949	0	0	0	0	0	0	0	0	0	3.72592e-05	0	0.000109234	0	0	0	0	0	3.55745e-05	0	0	0	7.23353e-05	0	3.59208e-05	0	2.7064e-05	3.55809e-05	0	0.000174325	6.99687e-05	8.71627e-05	0	0.000215936	7.19321e-05	3.60425e-05	7.18726e-05	0.000331309	0	0	0	0
OTU_5743	Bacteria	Firmicutes	Clostridia	Clostridiales	Lachnospiraceae	Lachnospiraceae_un	0	0	0	0	0	0	0	0	0	0	0	0	0	3.64113e-05	0	0	0	0	0	0	0	0	3.63385e-05	0	0	0	0	0	0	0	0	0	0	0	0	0	0	0	0	0	0	0	0
OTU_575	Bacteria	Firmicutes	Clostridia	Clostridiales	Lachnospiraceae	Clostridium XlVa	0	0	0	0	0	0	0	0	0	0	0	0	0	0	0	0	0	0	0.00028597	0	0	0	0	0	0	0	0	0	0	0	0	0	0	0	0	0	0	0	0	0	0	0	0
OTU_57541	Bacteria	Firmicutes	Clostridia	Clostridiales	Ruminococcaceae	Pseudoflavonifractor	0	0	0	0	0	0	0	0	0	0	0	0	0	0	0	0	0	0	0	0	0	0	0	7.23353e-05	0	7.18417e-05	0	3.60443e-05	0	0	0	0	0	0	0	0	0	0	0	0	0	0	0
OTU_5756	Bacteria	Bacteroidetes	Bacteroidia	Bacteroidales	Bacteroidales_un	Bacteroidales_un	0	0	0	0	3.58822e-05	0	0	0	0	0	0	0	0	0	0	0	0	0	0	0	0	0	0	7.23353e-05	0	0	0	1.80838e-05	0.000106743	0	0.00013946	8.20676e-05	6.97301e-05	0	0	0	0	0.000107809	0.000220872	3.63465e-05	3.66515e-05	7.09295e-05	7.06614e-05
OTU_576	Bacteria	Firmicutes	Clostridia	Clostridiales	Lachnospiraceae	Lachnospiraceae_un	0	3.59829e-05	0	0	0	0	0	0	0	0	0	0	0	0	0	0	0	7.09824e-05	7.14924e-05	0	0	0	0	3.61677e-05	0	0	0	9.04192e-06	3.55809e-05	3.47391e-05	3.48651e-05	3.50617e-05	3.516e-05	0	0	0	0	3.59363e-05	0	0	0	0	7.06614e-05
OTU_57681	Bacteria	Bacteroidetes	Bacteroidia	Bacteroidales	Porphyromonadaceae	Porphyromonadaceae_un	3.59234e-05	3.59829e-05	3.63148e-05	0	3.58822e-05	0	0	0	0	0	0	0	0	0	0	0	0	0	0	0	0	0	0	3.61677e-05	0	0	0	9.04192e-06	0	0	0	0	0	0	0	0	0	0	0	0	0	0	0
OTU_57745	Bacteria	Firmicutes	Clostridia	Clostridiales	Lachnospiraceae	Lachnospiraceae_un	0	0	3.63148e-05	0	0	0	0	2.17558e-05	6.52673e-06	2.61069e-05	0	0	0	0.000145645	0	0	0	0	0	0	0	0	0	0	0	0	0	0	0	0	0	0	0	0	0	0	0	0	0	0	0	3.54648e-05	0
OTU_57761	Bacteria	Firmicutes	Clostridia	Clostridiales	Lachnospiraceae	Lachnospiraceae_un	0	0	0	0	0	0	0	4.40995e-05	1.32298e-05	5.29194e-05	0	0	0	0	0	3.59984e-05	0	0	0	0	0	0	0	0	0	3.59208e-05	0	8.98021e-06	0	0	0	0	0	0	7.19787e-05	0	0	0	0	0	0	0	0
OTU_578	Bacteria	Firmicutes	Clostridia	Clostridiales	Ruminococcaceae	Ruminococcaceae_un	0	0	0	0	0	0	0	0	0	0	0	0	0	0	0	0	0	0	0	0	3.45268e-05	0	0	0	0	0	0.000109012	2.72529e-05	0	0	0	0	0	0	0	0	0	0	0	0	0	0	0
OTU_579	Bacteria	Firmicutes	Clostridia	Clostridiales	Lachnospiraceae	Lachnospiraceae_un	0.00021554	0	0	0.000296329	7.17643e-05	0	0	0	0	0	0	0	0	0	0	0	0	0	0	0	0	0	0	0.000289341	3.66488e-05	0.00125723	0	0.000395805	0	0	0	0	0	0	0	0	0	0	0	0	0	0.00198603	0
OTU_57949	Bacteria	Firmicutes	Clostridia	Clostridiales	Ruminococcaceae	Ruminococcaceae_un	0	0	0	3.70412e-05	0	0	0	0	0	0	0	0	0	0	0	0	0	0	0	0	0	0	0	0	0	0	0	0	0	0	0	0	0	0	0	0	0	0	0	0	0	0	0
OTU_5799	Bacteria	Proteobacteria	Gammaproteobacteria	Enterobacteriales	Enterobacteriaceae	Enterobacteriaceae_un	0	0	0	0	0	0	0	5.5761e-06	8.18806e-06	0	3.52175e-05	0	0	0	0	3.59984e-05	0	0	0	0	0	0	0	0	0	0	0	0	0	0	0	0	0	0	0	0	0	0	0	0	0	0	0
OTU_58	Bacteria	Bacteroidetes	Bacteroidia	Bacteroidales	Porphyromonadaceae	Porphyromonadaceae_un	0.00226317	0.0108668	0.00679086	0.0124458	0.0113029	0	0	0.00489346	0.00154552	0.00579467	0.000387392	0	0	3.64113e-05	0	0	0	3.54912e-05	0.000321716	0	0	0	0	0.00517198	0.0108481	0.00409497	0.00984738	0.0074906	3.55809e-05	0	0.00585733	0.0019643	0.00292867	0.00558839	0.00233931	0.000107898	0.0222573	0.00970281	0.00463832	0.00596082	0.00480135	0.0129801	0.022541
OTU_580	Bacteria	Firmicutes	Clostridia	Clostridiales	Peptostreptococcaceae	Clostridium XI	0	0	0	0	0	0	6.86672e-05	1.43057e-05	2.14585e-05	1.71668e-05	0	0	0	0	3.42278e-05	0	0	0	0	0	0	0	0	0	0	0	0	0	0	0	0	0	0	0	0	0	0	0	0	0	0	0	0
OTU_58062	Bacteria	Bacteroidetes	Bacteroidia	Bacteroidales	Porphyromonadaceae	Barnesiella	7.18468e-05	3.59829e-05	0	7.40823e-05	7.17643e-05	0	0	0	0	0	0	0	0	0	0	0	0	0	0	0	0	0	0	0	0	0	0	0	0	0	0	0	0	0	0	0	0	0	0	0	0	0	0
OTU_581	Bacteria	Firmicutes	Clostridia	Clostridiales	Clostridiales_un	Clostridiales_un	0	0	0	0	7.17643e-05	0	0	0	0	0	0	0	0	0	0	0	0	0	0	0	0	0	0	0	0	3.59208e-05	0	8.98021e-06	0	0	0	0	0	0	0	0	0	0	0	0	0	0	0
OTU_5811	Bacteria	Bacteroidetes	Bacteroidetes_un	Bacteroidetes_un	Bacteroidetes_un	Bacteroidetes_un	0	0	0	0	3.58822e-05	0	0	0	0	0	0	0	0	0	0	0	0	0	3.57462e-05	0	0	0	0	3.61677e-05	0	0	0	9.04192e-06	7.11617e-05	0	0	2.37206e-05	3.55809e-05	0	3.59893e-05	0	0	0	3.68121e-05	0	0	3.54648e-05	0
OTU_5820	Bacteria	Firmicutes	Clostridia	Clostridiales	Clostridiales_un	Clostridiales_un	0	0.00233889	0	0.00033337	0	0	0	0	0	0	0	0	0	0	0	0	0	0	0	0	0	0	0	7.23353e-05	0	0.000143683	3.63372e-05	6.3089e-05	0	0	0	0	0	0	0	0	3.60425e-05	0	0	0	0	0	0
OTU_5823	Bacteria	Deferribacteres	Deferribacteres	Deferribacterales	Deferribacteraceae	Mucispirillum	0	0	0	0	0	0	0	0	0	0	0	0	0	0	0	0	0	0	0	0	0	0	0	0	0	0	0	0	3.55809e-05	0	0	1.18603e-05	1.77904e-05	3.5823e-05	0	3.5966e-05	0	0	0	0	0	3.54648e-05	0
OTU_5824	Bacteria	Bacteroidetes	Bacteroidia	Bacteroidales	Porphyromonadaceae	Parabacteroides	0	0	0	0	0	0	0	0	0	0	0	0	0	0	0	0	0	0	0	0	0	0	0	0	0	0	0	0	0	0	0	0	0	0	0	0	0	0	0	0	0	0	0
OTU_583	Bacteria	Bacteria_un	Bacteria_un	Bacteria_un	Bacteria_un	Bacteria_un	0	0	0	0.000185206	0	0	0	0	0	0	0	0	0	0	0	0	0	0	0	0	0	0	0	0	0	0	0	0	0	0	0	0	0	0	0	0	0	0	0	0	0	0	0
OTU_584	Bacteria	Firmicutes	Clostridia	Clostridiales	Clostridiales_un	Clostridiales_un	3.59234e-05	0	0	0	3.58822e-05	0	0	0	0	0	0	0	0	0	0	0	0	0	0	0	0	0	0	3.61677e-05	0	0	0	9.04192e-06	0	0	0	0	0	0	0	0	0	0	0	0	0	0	0
OTU_5847	Bacteria	Firmicutes	Firmicutes_un	Firmicutes_un	Firmicutes_un	Firmicutes_un	0	0	0	0	0	0	0	0	0	0	0	0	0	0	0	0	0	0	0	0	0	0	0	0	0	0	0	0	0	0	0	0	0	0	0	0	0	0	0	0	0	0	0
OTU_585	Bacteria	Proteobacteria	Deltaproteobacteria	Desulfovibrionales	Desulfovibrionaceae	Desulfovibrionaceae_un	3.59234e-05	3.59829e-05	0	0	3.58822e-05	0	0	5.86958e-06	8.80437e-06	0	3.52175e-05	3.72592e-05	0	0	0	0	0	0	0	3.55745e-05	0	3.73608e-05	0	7.23353e-05	3.66488e-05	0	3.63372e-05	3.63303e-05	0	3.47391e-05	3.48651e-05	2.32014e-05	1.74325e-05	0	0.000107968	0	3.60425e-05	0	0	0	0	0	0
OTU_586	Bacteria	Proteobacteria	Alphaproteobacteria	Rhizobiales	Brucellaceae	Ochrobactrum	0	0	0	0	0	3.55758e-05	0	7.41162e-06	1.11174e-05	8.89395e-06	0	0	0	0	0	0	0	0	0	0	0	0	1.63385e-06	0	0	0	0	0	0	0	0	0	0	0	0	0	0	0	0	0	0	0	0
OTU_587	Bacteria	Firmicutes	Clostridia	Clostridiales	Lachnospiraceae	Lachnospiraceae_un	0	0	0	3.70412e-05	0	0	0	0	0	0	0	0	0	0	0	0	0	0	0	0	0	0	0	0	0	0	0	0	0	0	0	0	0	0	0	0	0	0	7.36241e-05	0	0	0	0
OTU_58707	Bacteria	Firmicutes	Clostridia	Clostridiales	Ruminococcaceae	Ruminococcaceae_un	0	0	0	3.70412e-05	0	0	0	0	0	0	0	0	0	0	0	0	0	0	0	0	0	0	0	0	0	0	3.63372e-05	9.0843e-06	0	0	0	0	0	0	0	0	0	0	0	0	0	0	0
OTU_588	Bacteria	Proteobacteria	Gammaproteobacteria	Enterobacteriales	Enterobacteriaceae	Klebsiella	0	0	0	0	0	0	0	0	0	0	0	0	0	0	0	0.000575975	3.6324e-05	0	0	0	0	0	0	0	0	0	0	0	0.000462551	0.00104217	3.48651e-05	0.000513196	0.000538519	0	0.000143957	7.19321e-05	0	0.000287491	0.000331309	3.63465e-05	0.000439818	0	0
OTU_5882	Bacteria	Firmicutes	Clostridia	Clostridiales	Lachnospiraceae	Lachnospiraceae_un	0	0	0	0	0	0	0	0	0	0	0	0	0	0	0	0	0	0	0	0	0	0	0	0	0	0	0	0	0	0.000173696	0.00202217	0.000731957	0.00101109	0.000143292	0.000107968	0.00017983	0.000108128	0.000179682	0	7.26929e-05	0.000366515	0.000177324	0
OTU_589	Bacteria	Firmicutes	Clostridia	Clostridiales	Lachnospiraceae	Clostridium XlVa	0	0	0	0	0	0	0	7.25193e-06	2.17558e-06	8.70231e-06	0	0	0	0	3.42278e-05	0	7.2648e-05	0	0	0	0	0	0	0	0	0	0	0	0	0	0	0	0	0	0	0	0	0	0	0	0	0	0
OTU_59	Bacteria	Firmicutes	Clostridia	Clostridiales	Ruminococcaceae	Anaerotruncus	0.00258649	0.00492965	0.00185205	0.00259288	0.00211705	7.11516e-05	0	0.00269645	0.000833768	0.0032287	3.52175e-05	0.00700473	0.00435276	0.00462424	0	3.59984e-05	0	0.00251988	0.00436104	0.000426894	0.00783759	0.00339984	0	0.000868024	0.000476435	0.000466971	0.000399709	0.000552785	0.000604875	0.00524561	0.0029984	0.00294963	0.00292524	0.00748701	0.00460664	0.0109337	0.0019463	0.00614511	0.00224554	0.00247156	0.00601085	0.00248253	0.00508762
OTU_590	Bacteria	Bacteroidetes	Bacteroidetes_un	Bacteroidetes_un	Bacteroidetes_un	Bacteroidetes_un	3.59234e-05	0	0	0	0	0	0	0	0	0	0	0	0	0	0	0	0	0	0	0	0	0	0	0	0	0	0	0	3.55809e-05	0	3.48651e-05	4.3482e-05	1.77904e-05	0	0	0	0	0	0	0	0	0	0
OTU_591	Bacteria	Bacteria_un	Bacteria_un	Bacteria_un	Bacteria_un	Bacteria_un	3.59234e-05	0	7.26296e-05	0	0	0	0	0	0	0	0	0	0	0	0	0	0	0	0	0	0	0	0	3.61677e-05	0	0	0	9.04192e-06	0	0	0	0	0	0	0	0	0	0	0	0	0	0	0
OTU_59108	Bacteria	Bacteroidetes	Bacteroidia	Bacteroidales	Porphyromonadaceae	Parabacteroides	0	0	0	0	0	0	0	3.52175e-05	5.28262e-05	0	0.000211305	0	0	0	0	0	0	0	0	0	0	0	0	0	0	0	0	0	0	0	3.48651e-05	0	1.74325e-05	0	0	0	0	0	0	0	0	0	0
OTU_59196	Bacteria	Proteobacteria	Gammaproteobacteria	Enterobacteriales	Enterobacteriaceae	Enterobacteriaceae_un	0	0	0	0	0	0	3.32041e-05	0	4.35803e-05	3.55758e-05	0.000142303	0	0	0	0	0	0	0	0	0	0	0	0	0	0	0	0	0	0	0	0	0	0	0	0	0	0	0	0	0	0	0	0
OTU_592	Bacteria	Bacteria_un	Bacteria_un	Bacteria_un	Bacteria_un	Bacteria_un	0	0.000107949	3.63148e-05	0	7.17643e-05	0	0	0	0	0	0	0	0	0	0	0	0	0	0	0	0	0	0	0	0	3.59208e-05	0	8.98021e-06	0	0	0	0	0	0	0	0	0	0	0	0	0	0	0
OTU_594	Bacteria	Bacteroidetes	Bacteroidia	Bacteroidales	Bacteroidales_un	Bacteroidales_un	0	0	0	0	0	7.25193e-06	0	0	1.54901e-05	0	8.70231e-06	0	0	0	0	0	0	0	0	0	0	0	0	0	0	0	0	0	0	0	0	0	0	0	0	0	0	0	0	0	0	0	0
OTU_595	Bacteria	Firmicutes	Clostridia	Clostridiales	Lachnospiraceae	Lachnospiraceae_un	0	0	0	0	3.58822e-05	0	0	0	0	0	0	0	0	0	0	0	0	0	0	0	0	0	0	0	0	0	0	0	0	0	0	0	0	0	0	0	0	0	0	0	0	0	0
OTU_59566	Bacteria	Firmicutes	Clostridia	Clostridiales	Ruminococcaceae	Ruminococcaceae_un	0	0	0	0	0	0	0	1.46018e-05	4.38055e-06	1.75222e-05	0	0.000111778	0	3.64113e-05	0	0	0	0	0	0	0	0	0	0	0	0	0	0	0	0	0.000104595	3.48651e-05	5.22976e-05	0.000107469	3.59893e-05	0	0	0	3.68121e-05	0	0	0	3.53307e-05
OTU_596	Bacteria	Firmicutes	Clostridia	Clostridiales	Ruminococcaceae	Ruminococcaceae_un	0	0	0	3.70412e-05	0	0	0	0	0	0	0	0	0	0	0	0	0	0	0	0	0	0	0	0	0	0	3.63372e-05	9.0843e-06	0	0	0	0	0	0	0	0	0.000108128	0	0	0	0	0	3.53307e-05
OTU_59754	Bacteria	Bacteroidetes	Bacteroidia	Bacteroidales	Rikenellaceae	Alistipes	0	0	0	0	0	0	0	0	0	0	0	0	3.65778e-05	0	0	0	0	0	0	0	0	0	0	0	0	0	0	0	0	3.47391e-05	0	0	1.73696e-05	0	0	0	0	0	0	0	0	0	0
OTU_59789	Bacteria	Firmicutes	Clostridia	Clostridiales	Lachnospiraceae	Lachnospiraceae_un	0	0	0	3.70412e-05	0	0	0	0	0	0	0	0	0	0	0	0	7.2648e-05	3.54912e-05	0	0	0	3.73608e-05	0	3.61677e-05	0	0	0	9.04192e-06	0	0	0	0	0	0	3.59893e-05	0	0	0	0	0	0	0	0
OTU_598	Bacteria	Deferribacteres	Deferribacteres	Deferribacterales	Deferribacteraceae	Mucispirillum	0	0	0	0	0	0	0	0	0	0	0	0	3.65778e-05	0	0	0	0	3.54912e-05	3.57462e-05	0	0	0	0	0	0	0	0	0	0	0	0	0	0	0	0	0	0	0	0	0	0	0	0
OTU_59811	Bacteria	Proteobacteria	Gammaproteobacteria	Enterobacteriales	Enterobacteriaceae	Enterobacteriaceae_un	0	0	0	0	0	0.000106727	0	2.11232e-05	3.10176e-05	0.000149418	0	0	0	0	0	0	0	0	0	0	0	0	0	0	0	0	0	0	0	0	0	0	0	0	0	0	0	0	0	0	0	0	0
OTU_5984	Bacteria	Proteobacteria	Gammaproteobacteria	Enterobacteriales	Enterobacteriaceae	Enterobacteriaceae_un	0	0	0	0	0	0	3.43336e-05	4.08808e-05	6.29638e-05	8.5834e-06	0.000176087	0	0	0	0	0	0	0	0	0	0	0	3.63385e-05	0	0	0	0	0	0	0	0	0	0	0	0	0	0	0	0	0	0	0	0
OTU_6	Bacteria	Bacteroidetes	Bacteroidia	Bacteroidales	Bacteroidaceae	Bacteroides	0.0044545	0.00518153	0.00722664	0.00477831	0.00193764	0	0	0.00203226	0.00303968	8.70231e-06	0.01215	3.72592e-05	7.31556e-05	0	0.188972	0.0288707	0.000108972	3.54912e-05	0.000357462	0	0.000276214	0	0	0.00936743	0.014293	0.00290959	0.00599564	0.00814142	0.0485679	0.0146252	0.0159333	0.0263755	0.0315965	0.0469045	0.0262002	0.0463602	0.0363309	0.0560607	0.0331677	0.0379094	0.0793139	0.0103557	0.0114471
OTU_60	Bacteria	Bacteroidetes	Bacteroidia	Bacteroidales	Porphyromonadaceae	Porphyromonadaceae_un	0.0204763	0.00680076	0.0395831	0.0291884	0.0299975	0.00042691	0	0.00460168	0.00155767	0.00545159	0.000352175	0.000670666	0	0.000400524	0	0	0.0063567	0.0016326	0.00121537	0.0036286	0.000483375	0.0010461	0	0.00947593	0.0173715	0.00693272	0.0112282	0.0112521	0	0	0	0	0	0	0.000143957	0	0	0	0	3.63465e-05	0	0	3.53307e-05
OTU_6024	Bacteria	Firmicutes	Clostridia	Clostridiales	Ruminococcaceae	Ruminococcaceae_un	0.000179617	0.00025188	0.000108944	7.40823e-05	3.58822e-05	0	0	0	0	0	0	0	0	0	0	0	0	3.54912e-05	0	0	3.45268e-05	3.73608e-05	0	7.23353e-05	0.000109946	3.59208e-05	0.000218023	0.000109056	0	0	0	0	0	0	0	0	0	0	3.68121e-05	0	0	0	0
OTU_60401	Bacteria	Bacteroidetes	Bacteroidetes_un	Bacteroidetes_un	Bacteroidetes_un	Bacteroidetes_un	0	0	0	0	0	0	0	0	0	0	0	0	0	3.64113e-05	0	0	0	0	0	0	0	0	0	0	0	0	0	0	0	0	0	0	0	0	0	3.5966e-05	0	0	0	0	0	3.54648e-05	0
OTU_60417	Bacteria	Proteobacteria	Gammaproteobacteria	Enterobacteriales	Enterobacteriaceae	Enterobacteriaceae_un	0	0	0	0	0	7.11516e-05	2.55701e-05	1.6602e-05	0	1.77879e-05	0	0	0	0	0	0	0	0	0	0	0	0	0	0	0	0	0	0	0	0	0	0	0	0	0	0	0	0	0	0	0	0	0
OTU_6045	Bacteria	Bacteroidetes	Bacteroidetes_un	Bacteroidetes_un	Bacteroidetes_un	Bacteroidetes_un	0	0	0	0	0	0	0	0	0	0	0	0	0	0	0	0	0	0	0	0	0	0	0	0	3.66488e-05	0	7.26744e-05	2.73308e-05	0.000177904	0	6.97301e-05	8.25448e-05	8.89521e-05	3.5823e-05	3.59893e-05	3.5966e-05	0	3.59363e-05	7.36241e-05	3.63465e-05	0	0.000106394	0.000105992
OTU_60464	Bacteria	Firmicutes	Clostridia	Clostridiales	Ruminococcaceae	Ruminococcaceae_un	0	0	0	0	0	0	0	0	0	0	0	0	3.65778e-05	0	0	0	0	0	0	0	0	0	0	0	0	0	0	0	0	0	0	0	0	0	0	0	0	0	0	0	0	0	0
OTU_6048	Bacteria	Proteobacteria	Gammaproteobacteria	Enterobacteriales	Enterobacteriaceae	Proteus	0	0	0	0	0	0	0	0	0	0	0	0	0	0	0	0	0	0	0	0	0	0	3.63385e-05	0	0	0	0	0	0	0	0	0	0	0	0	0	0	0	0	0	0	0	0
OTU_6053	Bacteria	Proteobacteria	Deltaproteobacteria	Deltaproteobacteria_un	Deltaproteobacteria_un	Deltaproteobacteria_un	7.18468e-05	0	0	0	7.17643e-05	0	0	0	0	0	0	0	0	0	0	0	0	0	0	0	0	0	0	0	0	0.000179604	3.63372e-05	5.39853e-05	0	0	0	0	0	0	0	0	0	0	0	0	0	0	0
OTU_60564	Bacteria	Firmicutes	Clostridia	Clostridiales	Ruminococcaceae	Ruminococcaceae_un	0.000431081	0.000215897	0	0.000111123	0.000215293	0	0	2.91057e-05	8.73171e-06	3.49268e-05	0	0.000186296	7.31556e-05	0	0	0	0	0	0	0	6.90536e-05	0	0	0.000217006	0.000146595	0.000359208	0.000290698	0.000253377	0	6.94782e-05	0	2.31594e-05	3.47391e-05	0	7.19787e-05	0	0	0.000431236	0	7.26929e-05	7.3303e-05	0	0
OTU_60619	Bacteria	Proteobacteria	Gammaproteobacteria	Enterobacteriales	Enterobacteriaceae	Enterobacteriaceae_un	0	0	0	0	0	0.000106727	0	0	3.50199e-05	2.66818e-05	0.000160091	0	0	0	0	0	0	0	0	0	0	0	0	0	0	0	0	0	0	0	0	0	0	0	0	0	0	0	0	0	0	0	0
OTU_60637	Bacteria	Bacteroidetes	Bacteroidia	Bacteroidales	Bacteroidales_un	Bacteroidales_un	0	0	0	0	0	0	0	0	0	0	0	0	0	0	0	0	0	0	0	0	0	0	0	0	0	0	0	0	7.11617e-05	0	3.48651e-05	3.53423e-05	3.55809e-05	3.5823e-05	0	0	0	0	0	0	3.66515e-05	0	0
OTU_60675	Bacteria	Proteobacteria	Gammaproteobacteria	Enterobacteriales	Enterobacteriaceae	Enterobacteriaceae_un	0	0	0	0	0	0	0	0	0	0	0	0	0	0	0	0	0	0	0	0	0	0	0	0	0	0	0	0	0	0	0	0	0	0	0	0	0	0	0	0	0	0	0
OTU_60729	Bacteria	Proteobacteria	Gammaproteobacteria	Enterobacteriales	Enterobacteriaceae	Klebsiella	0	0	0	0	0	0	0	0	0	0	0	0	0	0	0	7.19968e-05	0	0	0	0	0	0	0	0	0	0	0	0	0	0	0	0	0	0	0	0	0	0	0	0	0	0	0
OTU_6073	Bacteria	Firmicutes	Clostridia	Clostridiales	Ruminococcaceae	Ruminococcaceae_un	0	0	0	3.70412e-05	0	0	0	7.34991e-06	2.20497e-06	8.8199e-06	0	3.72592e-05	0	0	0	0	0	0	0.000107239	0	0	3.73608e-05	0	0	0	0	0	0	0	0	0	0	0	0	0	0	0	0	0	0	0	0	0
OTU_60734	Bacteria	Firmicutes	Clostridia	Clostridiales	Lachnospiraceae	Lachnospiraceae_un	0	0	0	0	0	0	0	0	0	0	0	0	0	0	0	0	0	3.54912e-05	0	3.55745e-05	0	0	0	0	0	0	0	0	0	0	0	0	0	0	0	3.5966e-05	0	3.59363e-05	0	0	0	0	0
OTU_6088	Bacteria	Firmicutes	Clostridia	Clostridiales	Ruminococcaceae	Ruminococcaceae_un	0	3.59829e-05	7.26296e-05	7.40823e-05	3.58822e-05	0	0	7.25193e-06	2.17558e-06	8.70231e-06	0	0	0	0	0	0	0	0	3.57462e-05	0	0	0	0	0	0	0	0	0	0	0	0	0	0	0	0	0	0	0	0	0	0	0	0
OTU_60890	Bacteria	Proteobacteria	Gammaproteobacteria	Enterobacteriales	Enterobacteriaceae	Enterobacteriaceae_un	0	0	0	0	0	0	0	0	0	0	0	0	0	0	0	0	0	0	0	0	0	0	0	0	0	0	0	0	0	0	0	0	0	0	0	0	0	0	0	0	0	0	0
OTU_61	Bacteria	Bacteroidetes	Bacteroidia	Bacteroidales	Porphyromonadaceae	Parabacteroides	0.000934009	0.000179914	0.000435777	0.000851947	0.000466468	0	0	1.17392e-05	1.76087e-05	0	7.04349e-05	0	0	0	0	0	3.6324e-05	0	0	0	0	0	0	0.000651018	0.00505754	0.000359208	0.000399709	0.00161687	0.00441203	0.00128535	0.0013946	0.00236399	0.00284869	0.00222103	0.00107968	0.00133074	0.000540638	0.00844504	0.00404933	0.00127213	0.0102258	0.000709295	0.00459299
OTU_61000	Bacteria	Bacteroidetes	Bacteroidia	Bacteroidales	Rikenellaceae	Alistipes	0	0	0	0	0	0	0	0	0	0	0	0	0	0	0	0	0	0	0	3.55745e-05	3.45268e-05	0	0	0	0	0	0	0	0	3.47391e-05	0	0	1.73696e-05	0	0	0	0	0	0	0	0	0	0
OTU_61078	Bacteria	Bacteroidetes	Bacteroidia	Bacteroidales	Porphyromonadaceae	Parabacteroides	0	0	0	0	0	0	0	0	0	0	0	0	0	0	0	0	0	0	0	0	0	0	0	0	0	0	0	0	0	0	0	0	0	0	0	0	0	0	0	0	0	0	0
OTU_61108	Bacteria	Firmicutes	Clostridia	Clostridiales	Lachnospiraceae	Lachnospiraceae_un	0	0	0	0	0	0	0	0	0	0	0	0	0	0	0	0	0	0	0	0	0	0	0	0	0	0	3.63372e-05	9.0843e-06	3.55809e-05	0	0	1.18603e-05	1.77904e-05	0	0	0	0	0	0	0	0	3.54648e-05	0
OTU_61206	Bacteria	Firmicutes	Clostridia	Clostridiales	Ruminococcaceae	Ruminococcaceae_un	0	0	0	0	0	0	0	0	3.52796e-05	8.8199e-06	0	0	0	0	0	0	0	0	0	0	0	0	0	0	0	0	0	0	0	0	0	0	0	0	0	0	0	0	0	0	0	3.54648e-05	0
OTU_6124	Bacteria	Firmicutes	Clostridia	Clostridiales	Ruminococcaceae	Flavonifractor	0.000251464	7.19657e-05	0	3.70412e-05	0.000251175	0	0	7.25193e-06	2.17558e-06	8.70231e-06	0	3.72592e-05	0.000109733	0.000400524	0	7.19968e-05	0	0	0.000357462	0	0	0.000336247	0	0.000217006	0	0.000287367	0.000181686	0.000171515	0	0	0.000104595	3.48651e-05	5.22976e-05	3.5823e-05	3.59893e-05	0	0	0	3.68121e-05	0.000109039	0	3.54648e-05	7.06614e-05
OTU_61296	Bacteria	Firmicutes	Clostridia	Clostridiales	Lachnospiraceae	Dorea	0	0	0	0	0	0	0	7.34991e-06	2.20497e-06	8.8199e-06	0	0.000111778	7.31556e-05	7.28226e-05	0	0	0	0	0	0	0	3.73608e-05	0	0	0	0	0	0	3.55809e-05	3.47391e-05	0	2.344e-05	1.77904e-05	0	3.59893e-05	0.000251762	3.60425e-05	0.000107809	0	0.000145386	3.66515e-05	0	3.53307e-05
OTU_61467	Bacteria	Verrucomicrobia	Verrucomicrobiae	Verrucomicrobiales	Verrucomicrobiaceae	Akkermansia	0	0	0	0	0	0	0	5.86958e-06	8.80437e-06	0	3.52175e-05	0	0	0	0	0	3.6324e-05	0	0	0	0	0	0	0	0	0	0	0	0	0	0	0	0	0	0	0	0	0	0	0	0	0	0
OTU_61469	Bacteria	Bacteroidetes	Bacteroidia	Bacteroidales	Porphyromonadaceae	Porphyromonadaceae_un	0	0	0	0	0	0	0	0	0	0	0	0	0	0	0	0	0	0	0	0	0	0	0	0	0	0	0	0	0	0	0	0	0	0	0	0	0	3.59363e-05	0	0	0	7.09295e-05	0
OTU_6150	Bacteria	Proteobacteria	Gammaproteobacteria	Enterobacteriales	Enterobacteriaceae	Enterobacteriaceae_un	0	0	0	0	0	0	0	0	0	0	0	0	0	0	0	0	3.6324e-05	0	0	0	0	0	0	0	0	0	0	0	0	0	0	0	0	0	0	0	0	0	0	0	0	0	0
OTU_61574	Bacteria	Firmicutes	Clostridia	Clostridiales	Ruminococcaceae	Ruminococcaceae_un	0	0	0	0	0	0	0	0	0	0	0	0	3.65778e-05	0	0	0	0	0	0	0	0	0	0	0	3.66488e-05	0	0	9.16221e-06	0	0	3.48651e-05	0	1.74325e-05	0	0	0	0	0	0	0	0	0	0
OTU_617	Bacteria	Firmicutes	Clostridia	Clostridiales	Ruminococcaceae	Ruminococcaceae_un	0	0.000107949	3.63148e-05	0.000148165	0.000143529	0	0	6.58553e-05	1.97566e-05	7.90263e-05	0	0.000372592	0.000292622	7.28226e-05	0	0	0	7.09824e-05	0.000250223	0	0	3.73608e-05	0	0	0.000109946	0.000287367	0.000218023	0.000153834	0.000177904	3.47391e-05	0.000174325	0.00012899	0.000106322	0	0	3.5966e-05	7.20851e-05	7.18726e-05	7.36241e-05	3.63465e-05	0	0.000106394	3.53307e-05
OTU_61897	Bacteria	Proteobacteria	Gammaproteobacteria	Enterobacteriales	Enterobacteriaceae	Enterobacteriaceae_un	0	0	0	0	0	0.000106727	0	2.49031e-05	0	2.66818e-05	3.83551e-05	0	0	0	0	0	0	0	0	0	0	0	0	0	0	0	0	0	0	0	0	0	0	0	0	0	0	0	0	0	0	0	0
OTU_619	Bacteria	Bacteroidetes	Bacteroidia	Bacteroidales	Porphyromonadaceae	Barnesiella	0.00150878	0.000683675	0.000980499	0.00122236	0.000645879	0	0	0	0	0	0	0	0	0	0	0	7.2648e-05	7.91965e-05	3.57462e-05	0	6.90536e-05	0	0.0264261	0.000795689	0.00102617	0.000610654	0.00105378	0.000871572	0.000320228	0	3.48651e-05	0.000118364	0.000160114	0.000250761	0.000143957	0.00017983	0.00043251	0.0031624	3.68121e-05	3.63465e-05	0	0.000957549	0.000247315
OTU_62	Bacteria	Firmicutes	Clostridia	Clostridiales	Lachnospiraceae	Lachnospiraceae_un	0.0139024	0.0145731	0.0124923	0.0127051	0.0139223	0.000640364	0.000206002	0.00690424	0.00228991	0.00827804	3.52175e-05	0.0204793	0.0162523	0.0175165	3.42278e-05	0.000503978	0.00552125	0.0130253	0.0126899	0.000213447	0.0141215	0.0235373	0	0.00781222	0.00846588	0.011818	0.0096657	0.00944044	0.00537271	0.00722573	0.0134928	0.00869708	0.00943275	0.020455	0.0084575	0.0133794	0.00634349	0.01017	0.0123689	0.0136663	0.00304208	0.00808597	0.00946863
OTU_620	Bacteria	Firmicutes	Clostridia	Clostridiales	Lachnospiraceae	Lachnospiraceae_un	0	0	0	0	0	0	0	0	0	0	0	0	0	0	0	0	0	0	0	0	0	0	0	0	0	0	0	0	0	0	0	0	0	0	0	0	0	0	0	0	0	0	0.000141323
OTU_62093	Bacteria	Bacteroidetes	Bacteroidia	Bacteroidales	Porphyromonadaceae	Barnesiella	0	0	7.26296e-05	7.40823e-05	0	0	0	0	0	0	0	0	0	0	0	0	0	0	0	0	0	0	0	3.61677e-05	0	0	0	9.04192e-06	0	0	0	0	0	0	0	0	0	0	0	0	0	0	0
OTU_6241	Bacteria	Proteobacteria	Deltaproteobacteria	Deltaproteobacteria_un	Deltaproteobacteria_un	Deltaproteobacteria_un	0	0	0	0	0	0	0	0	0	0	0	0	0	0	0	0	0	0	0	0	0	0	0	0	0	0	0	0	0	6.94782e-05	0	2.31594e-05	3.47391e-05	0	0	0	3.60425e-05	0	0	0	0	0	0
OTU_62439	Bacteria	Firmicutes	Clostridia	Clostridiales	Ruminococcaceae	Flavonifractor	0	0	0	0	0	0	0	0	0	0	0	0	7.31556e-05	3.64113e-05	0	0	0	0	7.14924e-05	0	0	0	0	0	0	3.59208e-05	0	8.98021e-06	0	0	0	0	0	0	0	0	0	0	3.68121e-05	0	0	0	0
OTU_62567	Bacteria	Firmicutes	Clostridia	Clostridiales	Ruminococcaceae	Ruminococcaceae_un	0	0	0	0	0	0	0	0	0	0	0	3.72592e-05	0	0	0	0	0	7.09824e-05	0	0	0	0	0	0	0	0	3.63372e-05	9.0843e-06	0	0	0	0	0	0	0	0	0	0	0	0	0	0	0
OTU_6262	Bacteria	Bacteroidetes	Bacteroidetes_un	Bacteroidetes_un	Bacteroidetes_un	Bacteroidetes_un	0	0	0	0	0	0	0	0	0	0	0	0	0	0	0	0	0	0	0	0	0	0	0	0	0	0	0	0	0	0	0	0	0	0	0	0	0	3.59363e-05	7.36241e-05	0	0	0	0
OTU_6266	Bacteria	Firmicutes	Clostridia	Clostridiales	Ruminococcaceae	Ruminococcaceae_un	0	3.59829e-05	0	0	3.58822e-05	0	0	0	0	0	0	0	3.65778e-05	0	0	0	0	0	0	0	0	0	0	0	0	0	0	0	0	0	0	0	0	0	0	0	0	3.59363e-05	0	0	0	0	0
OTU_628	Bacteria	Firmicutes	Clostridia	Clostridiales	Ruminococcaceae	Ruminococcaceae_un	0	0	0	3.70412e-05	0	0	0	3.48092e-05	0	8.70231e-06	0	0	0	0	0	0	0	0	0	0	0	0	0	0	0	0	0	0	0	3.47391e-05	0	1.15797e-05	1.73696e-05	0	0	0	0	0	0	0	0	0	0
OTU_62868	Bacteria	Proteobacteria	Gammaproteobacteria	Oceanospirillales	Halomonadaceae	Halomonas	0	0	0	0	0	0	0	0	0	0	0	0	0	0	0	0	3.6324e-05	0	0	0	0	0	0	0	7.32977e-05	0	0	1.83244e-05	0	0	0	0	0	0	0	0	0	0	0	0	0	0	0
OTU_62883	Bacteria	Firmicutes	Clostridia	Clostridiales	Ruminococcaceae	Ruminococcaceae_un	0	0	0	0	0	0	0	0	0	0	0	0	0	0	0	0	0	0	0	0	0	0	0	0	0	0	0	0	0	0	0	0	0	0	0	0	0	0	3.68121e-05	0	0	0	0
OTU_62916	Bacteria	Firmicutes	Clostridia	Clostridiales	Ruminococcaceae	Ruminococcaceae_un	0	0	0	0	3.58822e-05	0	0	0	0	0	0	0	0	0	0	0	0	0	0	0	0	0	0	0	0	0	0	0	0	3.47391e-05	0	1.15797e-05	1.73696e-05	0	0	0	0	0	0	0	0	0	0
OTU_63	Bacteria	Bacteroidetes	Bacteroidia	Bacteroidales	Porphyromonadaceae	Parabacteroides	0.00492151	0.00327444	0.00203363	0.00581546	0.0142452	0	0	5.28262e-05	7.92393e-05	0	0.000316957	0	0	0	0	0	0	0	0.000107239	0	0	0	0	0.0147202	0.0200469	0.0129674	0.00777616	0.0138777	0.000284647	0.000590565	0	0.000291737	0.000295282	0.00229267	0.00496653	0.000431593	0.00147774	0.00251554	7.36241e-05	0.00559735	0.000549773	0.00315636	0.00226116
OTU_63063	Bacteria	Bacteroidetes	Bacteroidia	Bacteroidales	Porphyromonadaceae	Porphyromonadaceae_un	3.59234e-05	0	3.63148e-05	0	0	0	0	0	0	0	0	0	0	0	0	0	0	0	0	0	0	0	0	3.61677e-05	3.66488e-05	0	3.63372e-05	2.72884e-05	0	0	0	0	0	0	0	0	0	0	0	0	0	0	0
OTU_63153	Bacteria	Proteobacteria	Gammaproteobacteria	Enterobacteriales	Enterobacteriaceae	Enterobacteriaceae_un	0	0	0	0	0	0	0	0	0	0	0	0	0	0	0	0	0	0	0	0	0	0	0	0	0	0	0	0	0	0	0	0	0	0	0	0	0	0	0	0	0	0	0
OTU_63190	Bacteria	Firmicutes	Clostridia	Clostridiales	Lachnospiraceae	Lachnospiraceae_un	0	3.59829e-05	0	0	0	0	0	0	0	0	0	0	0	0	0	0	0	0	0	0	0	0	0	0	0	0	0	0	7.11617e-05	0	0	0	3.55809e-05	0	0	0	0	0	0	0	0	0	0
OTU_63192	Bacteria	Bacteroidetes	Bacteroidia	Bacteroidales	Porphyromonadaceae	Porphyromonadaceae_un	3.59234e-05	0	0	0	0	0	0	0	0	0	0	0	0	0	0	0	0	0	0	0	0	0	0	0	0	0	3.63372e-05	9.0843e-06	3.55809e-05	0	0	1.18603e-05	1.77904e-05	3.5823e-05	0	0	0	0	0	0	0	3.54648e-05	0
OTU_63213	Bacteria	Proteobacteria	Gammaproteobacteria	Enterobacteriales	Enterobacteriaceae	Enterobacteriaceae_un	0	0	0	0	0	0	1.31479e-05	0	0	0	7.04349e-05	0	0	0	0	0	0	0	0	0	0	0	0	0	0	0	0	0	0	0	0	0	0	0	0	0	0	0	0	0	0	0	0
OTU_6334	Bacteria	Bacteroidetes	Bacteroidia	Bacteroidales	Porphyromonadaceae	Porphyromonadaceae_un	0	0	0	3.70412e-05	0	0	0	0	0	0	0	0	0	0	0	3.59984e-05	0	0	0	0	0	0	0	3.61677e-05	0	0	0	9.04192e-06	0	0	0	0	0	0	0	0	0	0	0	0	0	0	0
OTU_63504	Bacteria	Bacteroidetes	Bacteroidetes_un	Bacteroidetes_un	Bacteroidetes_un	Bacteroidetes_un	0	0	0	0	0	0	0	0	0	0	0	0	0	0	0	0	0	0	0	0	0	0	0	0	0	0	0	0	0	0	0	0	0	0	0	0	0	0	3.68121e-05	0	3.66515e-05	3.54648e-05	0
OTU_63606	Bacteria	Firmicutes	Clostridia	Clostridiales	Ruminococcaceae	Flavonifractor	0	3.59829e-05	0	0	0	0	0	0	0	0	0	0	0	0	0	0	0	0	0	0	0	0	0	3.61677e-05	0	0	3.63372e-05	1.81262e-05	0	0	0	0	0	0	0	0	0	0	0	0	0	0	0
OTU_63765	Bacteria	Bacteroidetes	Bacteroidia	Bacteroidales	Porphyromonadaceae	Parabacteroides	0	0	0	0	0	0	0	0	0	0	0	0	0	0	0	0	0	0	0	0	0	0	0	0	0	0	0	0	0	0	0	0	0	0	0	0	0	0	0	0	0	0	0
OTU_63813	Bacteria	Firmicutes	Clostridia	Clostridiales	Lachnospiraceae	Lachnospiraceae_un	0	0	0	0	0	0	0	0	0	0	0	0	0	0	0	0	0	0	0	0	0	0	0	0	3.66488e-05	0	0	9.16221e-06	0	0	3.48651e-05	1.16217e-05	1.74325e-05	3.5823e-05	0	0	0	0	7.36241e-05	3.63465e-05	0	0	0
OTU_64	Bacteria	Bacteroidetes	Bacteroidia	Bacteroidales	Porphyromonadaceae	Porphyromonadaceae_un	0.00833423	0.00421	0.00660929	0.006297	0.00344469	0.000177879	0	0.00294847	0.00128823	0.00317895	0.00179609	0.0103208	0.0140824	0.00400524	0	0.00140394	0.002579	0.00830494	0.00532618	0.00416222	0.00569692	0.000821938	0	0.00658252	0.00688998	0.00348432	0.00479651	0.00543833	0.0108166	0.00632252	0.00561328	0.00758413	0.00821493	0.00616156	0.00565033	0.00899151	0.0089025	0.0125418	0.00662617	0.0118489	0.0102258	0.00322729	0.00487564
OTU_64212	Bacteria	Firmicutes	Clostridia	Clostridiales	Lachnospiraceae	Lachnospiraceae_un	0	0	0	0	3.58822e-05	0	0	0	0	0	0	0	0	0	0	0	0	0	0	0	0	0	0	0	0	0.000107762	0	2.69406e-05	0	0	0	0	0	0	0	0	0	0	0	0	0	0.000106394	0
OTU_64292	Bacteria	Proteobacteria	Gammaproteobacteria	Enterobacteriales	Enterobacteriaceae	Enterobacteriaceae_un	0	0	0	0	0	0	0	0	8.18806e-06	0	3.52175e-05	0	0	0	0	0	0	0	0	0	0	0	0	0	0	0	0	0	0	0	0	0	0	0	0	0	0	0	0	0	0	0	0
OTU_6435	Bacteria	Firmicutes	Clostridia	Clostridiales	Ruminococcaceae	Pseudoflavonifractor	0	0	7.26296e-05	3.70412e-05	0	0	0	0	0	0	0	0	0	0	0	0	0	0	0	0	0	0	0	0	3.66488e-05	0	0	9.16221e-06	0	0	0	0	0	0	0	0	0	0	3.68121e-05	0	0	0	0
OTU_64440	Bacteria	Deferribacteres	Deferribacteres	Deferribacterales	Deferribacteraceae	Mucispirillum	0	3.59829e-05	0	0	0	0	0	0	0	0	0	0	0	0	0	0	0	0	0	0	0	0	0	0	3.66488e-05	0	0	9.16221e-06	0	0	0	0	0	0	0	0	0	0	0	0	0	0	0
OTU_64484	Bacteria	Firmicutes	Clostridia	Clostridiales	Lachnospiraceae	Lachnospiraceae_un	0	0	0	0	0	0	0	0	0	0	0	0	0	0	0	0	0	0	0.000107239	0	0	0	0	0	0	0	0	0	0	0	0	0	0	0	0	0	0	0	0	0	0	0	0
OTU_6450	Bacteria	Bacteroidetes	Bacteroidetes_un	Bacteroidetes_un	Bacteroidetes_un	Bacteroidetes_un	0	0	0	0	0	0	0	0	0	0	0	0	0	3.64113e-05	0	0	0	0	0	0	0	0	0	0	0	0	0	0	7.11617e-05	0	0	2.37206e-05	3.55809e-05	0	3.59893e-05	3.5966e-05	0	7.18726e-05	3.68121e-05	3.63465e-05	3.66515e-05	0.000177324	0
OTU_64520	Bacteria	Firmicutes	Clostridia	Clostridiales	Ruminococcaceae	Ruminococcaceae_un	0	3.59829e-05	0	0	0	0	0	0	0	0	0	0	0	0	0	0	0	0	0	0	0	0	0	0	3.66488e-05	0	3.63372e-05	1.82465e-05	0	0	0	0	0	0	0	0	0	0	0	0	0	0	0
OTU_64592	Bacteria	Bacteroidetes	Bacteroidia	Bacteroidales	Porphyromonadaceae	Porphyromonadaceae_un	0	3.59829e-05	7.26296e-05	7.40823e-05	3.58822e-05	0	0	0	0	0	0	0	0	0	0	0	0	0	0	0	0	0	0	3.61677e-05	3.66488e-05	0	3.63372e-05	2.72884e-05	0	0	0	0	0	7.16461e-05	0	0	0	0.000179682	3.68121e-05	0	0	0.000106394	3.53307e-05
OTU_64734	Bacteria	Bacteroidetes	Bacteroidia	Bacteroidales	Porphyromonadaceae	Parabacteroides	0	0	0	0	0	0	0	0	0	0	0	0	0	0	0	0	0	0	0	0	0	0	0	0	0	0	0	0	0	0	0	0	0	0	0	0	0	0	0	0	0	0	0
OTU_64841	Bacteria	Firmicutes	Clostridia	Clostridiales	Lachnospiraceae	Lachnospiraceae_un	0	0	0	0	0	0	0	0	0	0	0	0	0	0	0	0	0	0	0.000214477	0	0	0	0	0	0	0	0	0	0	0	0	0	0	0	0	0	0	0	0	0	0	0	0
OTU_65	Bacteria	Bacteroidetes	Bacteroidia	Bacteroidales	Rikenellaceae	Alistipes	0.000682545	0.0010435	0.000980499	0.0020743	0.00165058	0.000177879	0.0255099	0.00664214	0.00842866	0.00795648	7.04349e-05	0.00447111	0.00497458	0.00673609	0.00650329	0.000935959	0.00606611	0.00500426	0.00436104	0.00469584	0.00224424	0.00108346	0.0226389	0.0011212	0.00102617	0.00107762	0.000726744	0.000987934	0.0042697	0.0022233	0.00156893	0.00268731	0.00291932	0.00247179	0.00633413	0.00388433	0.00255902	0.00212024	0.00559544	0.00385272	0.00571764	0.00156045	0.00208451
OTU_65028	Bacteria	Bacteroidetes	Bacteroidia	Bacteroidales	Prevotellaceae	Prevotella	0	3.59829e-05	0	0	0	0	0	0	0	0	0	0	0	0	0	0	0	0	0	0	0	0	3.63385e-05	0	0	0	0	0	3.55809e-05	0	0	1.58603e-05	2.17904e-05	0	0	0	0	0	0	0	0	0	0
OTU_65058	Bacteria	Firmicutes	Clostridia	Clostridiales	Lachnospiraceae	Lachnospiraceae_un	0.000143694	3.59829e-05	0	7.40823e-05	3.58822e-05	0	0	0	0	0	0	0	0	0	0	0	0	0	0	0	0	0	0	0	3.66488e-05	0	0.000109012	3.64151e-05	0	0	0	0	0	0	0	0	0	0	0	0	0	0	0
OTU_65316	Bacteria	Bacteroidetes	Bacteroidia	Bacteroidales	Bacteroidales_un	Bacteroidales_un	3.59234e-05	3.59829e-05	0	0	3.58822e-05	0	0	0	0	0	0	0	0	0	0	0	0	0	0	0	0	0	0	0	3.66488e-05	0	0	9.16221e-06	7.11617e-05	0	0	2.37206e-05	3.55809e-05	0	0	7.19321e-05	0	0	7.36241e-05	7.26929e-05	3.66515e-05	0	3.53307e-05
OTU_65459	Bacteria	Bacteroidetes	Bacteroidia	Bacteroidales	Porphyromonadaceae	Porphyromonadaceae_un	3.59234e-05	3.59829e-05	0	3.70412e-05	0	0	0	0	0	0	0	0	0	0	0	0	0	0	0	0	0	0	0	3.61677e-05	3.66488e-05	0	0	1.82041e-05	0	0	0	0	0	0	0	0	0	0	0	0	0	0	0
OTU_6585	Bacteria	Bacteroidetes	Bacteroidia	Bacteroidales	Bacteroidales_un	Bacteroidales_un	0	0	0	0	3.58822e-05	0	0	0	0	0	0	0	0	0	0	0	0	0	0	0	0	0	0	0	0	0	0	0	0	0	0	0	0	0	0	0	0	0	3.68121e-05	0	0	0	7.06614e-05
OTU_65955	Bacteria	Bacteroidetes	Bacteroidetes_un	Bacteroidetes_un	Bacteroidetes_un	Bacteroidetes_un	0	0	0	0	0	0	0	0	0	0	0	0	0	0	0	0	0	0	0	0	0	0	0	0	0	0	7.26744e-05	1.81686e-05	3.55809e-05	0	3.48651e-05	2.3482e-05	1.77904e-05	0	0	3.5966e-05	0	0	0	0	0	0	0
OTU_66	Bacteria	Firmicutes	Clostridia	Clostridiales	Lachnospiraceae	Lachnospiraceae_un	0.00391565	0.00136735	0.000290518	0.00185206	0.00204528	3.55758e-05	0	0.000714834	0.000244475	0.000836671	0.000105652	0.00558888	0.00497458	0.00826537	0	0	0	0.0113572	0.002395	7.11491e-05	0.0123606	0.000821938	0	0.00249557	0.000439786	0.00668127	0.00167151	0.00282204	0.00042697	0.00198013	0.00686842	0.00309184	0.00364769	0.00161204	0.00431872	0.00183427	0.00389259	0.00424049	0.000736241	0.00170828	0.000109955	0.00234067	0.00141323
OTU_66298	Bacteria	Firmicutes	Clostridia	Clostridiales	Ruminococcaceae	Ruminococcaceae_un	0	0	3.63148e-05	0	3.58822e-05	0	0	7.34991e-06	2.20497e-06	8.8199e-06	0	0	3.65778e-05	0	0	0	0	3.54912e-05	0	0	3.45268e-05	0.000112082	0	0	0	0	0	0	0	0	0	0	0	0	3.59893e-05	0	0	0	3.68121e-05	0	0	3.54648e-05	0
OTU_6651	Bacteria	Bacteroidetes	Bacteroidia	Bacteroidales	Bacteroidales_un	Bacteroidales_un	0	0	0	0	0	0	0	0	0	0	0	0	0	0	0	0	0	0	0	0	0	0	0	0	0	3.59208e-05	0	8.98021e-06	3.55809e-05	0	0	1.18603e-05	1.77904e-05	7.16461e-05	0	0	0	3.59363e-05	3.68121e-05	3.63465e-05	3.66515e-05	0.000141859	0
OTU_6668	Bacteria	Firmicutes	Clostridia	Clostridiales	Ruminococcaceae	Flavonifractor	0	3.59829e-05	0	0	0	0	0	0	0	0	0	0	0	0	0	0	0	0	0	0	6.90536e-05	0	0	3.61677e-05	0	3.59208e-05	7.26744e-05	3.61907e-05	0	0	6.97301e-05	2.32434e-05	3.48651e-05	0	0	0	0	0	0	3.63465e-05	0	0	0
OTU_66712	Bacteria	Bacteroidetes	Bacteroidetes_un	Bacteroidetes_un	Bacteroidetes_un	Bacteroidetes_un	3.59234e-05	0	0	0	0	0	0	0	0	0	0	0	0	0	0	0	0	0	0	0	0	0	0	0	0	0	0	0	3.55809e-05	0	0	1.18603e-05	1.77904e-05	0	0	3.5966e-05	0	0	0	0	0	0	0
OTU_66751	Bacteria	Firmicutes	Clostridia	Clostridiales	Lachnospiraceae	Lachnospiraceae_un	0	0	0	0	0	0	0	0	0	0	0	3.72592e-05	0	3.64113e-05	0	0	3.6324e-05	0	0	0	3.45268e-05	0	0	0	0	0	7.26744e-05	1.81686e-05	7.11617e-05	6.94782e-05	3.48651e-05	5.85017e-05	5.30134e-05	0	7.19787e-05	0	3.60425e-05	7.18726e-05	0.000147248	3.63465e-05	3.66515e-05	3.54648e-05	0
OTU_66838	Bacteria	Bacteroidetes	Bacteroidia	Bacteroidales	Rikenellaceae	Alistipes	0	0	0	0	0	0	0	0	0	0	0	0	3.65778e-05	0	0	0	0	0	0	3.55745e-05	0	0	0	0	0	0	0	0	0	0	3.48651e-05	1.16217e-05	0	0	0	0	0	0	0	0	0	0	0
OTU_66883	Bacteria	Bacteroidetes	Bacteroidia	Bacteroidales	Bacteroidales_un	Bacteroidales_un	0	0	0	0	0	0	0	0	0	0	0	0	0	0	0	0	0	0	0	0	0	0	0	0	0	0	0	0	0	0	6.97301e-05	2.32434e-05	3.48651e-05	0	3.59893e-05	0	0	3.59363e-05	0	3.63465e-05	0	0	3.53307e-05
OTU_67	Bacteria	Firmicutes	Clostridia	Clostridiales	Clostridiales_un	Clostridiales_un	0.000862162	7.19657e-05	0.00432146	0.002704	0.00272704	0.000533637	3.43336e-05	0.00225	0.000816993	0.0027	0	3.72592e-05	0	0	0	0.000107995	0	0	0.00496872	3.55745e-05	0	0.0746843	3.63385e-05	0	0	0.000323287	0.000218023	0.000135328	0.0065113	0.00267491	0.00833275	0.00583965	0.00550383	0	0	0	0	0	0	7.26929e-05	0	0	0.0093273
OTU_67007	Bacteria	Firmicutes	Clostridia	Clostridiales	Lachnospiraceae	Lachnospiraceae_un	0	0	0	0	0	0	0	0	0	0	0	0	0	0	0	0	0	0	0	0	0	0	0	0	0	0	0	0	0	0	6.97301e-05	2.32434e-05	3.48651e-05	0	0	7.19321e-05	3.60425e-05	0	0	0	0	0	0
OTU_67324	Bacteria	Firmicutes	Clostridia	Clostridiales	Ruminococcaceae	Ruminococcaceae_un	0	0	0	3.70412e-05	0	0	0	0	0	0	0	0	3.65778e-05	0	0	0	0	0	0	0	0	0	0	0	0	0	0	0	0	0	0	0	0	0	0	0	0	0	0	0	0	0	0
OTU_6741	Bacteria	Firmicutes	Clostridia	Clostridiales	Ruminococcaceae	Ruminococcaceae_un	0	0	3.63148e-05	0	0	0	0	0	0	0	0	7.45184e-05	0	0	0	0	0	3.54912e-05	0	3.55745e-05	0	0	0	0	0	0	0	0	0	0	0	0	0	0	0	0	0	0	0	0	0	3.54648e-05	0
OTU_67435	Bacteria	Proteobacteria	Gammaproteobacteria	Enterobacteriales	Enterobacteriaceae	Enterobacteriaceae_un	0	0	0	0	0	0	9.11252e-05	0	0	0	0.000316957	0	0	0	0	0	0	0	0	0	0	0	0	0	0	0	0	0	0	0	0	0	0	0	0	0	0	0	0	0	0	0	0
OTU_67459	Bacteria	Bacteroidetes	Bacteroidia	Bacteroidales	Porphyromonadaceae	Parabacteroides	0	0	0	0	0	0	0	0	0	0	0	0	0	0	0	0	0	0	0	0	0	0	0	0	0	0	0	0	0	0	0	0	0	0	0	0	0	0	0	0	0	0	0
OTU_6749	Bacteria	Firmicutes	Clostridia	Clostridiales	Ruminococcaceae	Ruminococcaceae_un	0	7.19657e-05	0	3.70412e-05	3.58822e-05	0	0	0	0	0	0	0	0	0	0	0	0	0	0	0	0	0	0	0	0	0	0	0	0	0	0	0	0	0	0	0	0	0	0	0	0	0	0
OTU_67505	Bacteria	Firmicutes	Clostridia	Clostridiales	Ruminococcaceae	Ruminococcaceae_un	0	0	0	0	0	0	0	0	3.52796e-05	8.8199e-06	0	0	0	0	0	0	0	0	0	0	0	0	0	0	0	0	0	0	3.55809e-05	0	0	1.18603e-05	1.77904e-05	3.5823e-05	3.59893e-05	0	0	0	0	0	0	3.54648e-05	0
OTU_6752	Bacteria	Firmicutes	Clostridia	Clostridiales	Ruminococcaceae	Ruminococcaceae_un	3.59234e-05	7.19657e-05	0	3.70412e-05	3.58822e-05	0	0	0	0	0	0	3.72592e-05	0	0.000182057	0	0	0	3.54912e-05	0.000142985	0	3.45268e-05	0.000149443	0	0	0	0.000179604	0.000109012	7.21539e-05	0	0	0.000104595	3.48651e-05	5.22976e-05	0	0	3.5966e-05	0	0	3.68121e-05	3.63465e-05	0	3.54648e-05	0
OTU_68	Bacteria	Firmicutes	Clostridia	Clostridiales	Ruminococcaceae	Oscillibacter	0.00477781	0.00453384	0.00428514	0.00381524	0.00631526	0.0020634	3.43336e-05	0.00276584	0.00190666	3.52175e-05	0.00549368	0.0251127	0.0230074	0.0211186	3.42278e-05	0.000179992	0	0.0172132	0.0286327	0.0316759	0.0163836	0.019054	0.021054	0.00318276	0.00223558	0.0110277	0.00327035	0.00492909	0.00234834	0.00743417	0.00226623	0.00401625	0.0048502	0.00240014	0.00302311	0.00161847	0.0131916	0.00283897	0.00231916	0.0020354	0.000219909	0.00517786	0.00109525
OTU_68062	Bacteria	Firmicutes	Clostridia	Clostridiales	Lachnospiraceae	Lachnospiraceae_un	0	0	0	0	0	0	0	0	0	0	0	0	3.65778e-05	0	0	0	0	0	0	0	0	0	0	0	0	0	0	0	0	0	0	0	0	0	0	0	0	0	0	3.63465e-05	0	0	0
OTU_6809	Bacteria	Bacteroidetes	Bacteroidia	Bacteroidales	Porphyromonadaceae	Parabacteroides	3.59234e-05	0	0	0	0	0	0	0	0	0	0	0	0	0	0	0	0	0	0	0	0	0	0	0	0	0	0	0	0	0	0	0	0	0	0	0	0	0	0	0	0	0	0
OTU_6869	Bacteria	Bacteroidetes	Bacteroidia	Bacteroidales	Rikenellaceae	Alistipes	0	0	0	0	0	3.55758e-05	0	7.41162e-06	1.11174e-05	8.89395e-06	0	0	0.000109733	0	0	0	0	0	0	7.11491e-05	6.90536e-05	0	0	0	0	0	0	0	0	0	3.48651e-05	0	1.74325e-05	0	0	0	0	0	0	0	0	0	0
OTU_68926	Bacteria	Firmicutes	Clostridia	Clostridiales	Lachnospiraceae	Lachnospiraceae_un	0	0	0	0	0	0	0	0	0	0	0	0	0	0	0	0	0	0	0	0	0	0	0	0	0	0	0	0	0	0	0	0	0	0	0	0	0	0	0	0	0	0	0
OTU_69	Bacteria	Firmicutes	Clostridia	Clostridiales	Lachnospiraceae	Lachnospiraceae_un	0.000574775	0.000395812	0.00141628	0.00111123	0.000861172	0.000640364	3.43336e-05	0.00203302	0.00077858	0.00243962	0	0.00502999	0.012204	0.0139455	0	0.000395983	7.2648e-05	0.00628194	0.00543342	0.000924938	0.0154041	0.00848091	0	0.000506347	0.000293191	0.000466971	0.000363372	0.00040747	0.000960683	0.00184117	0.00348651	0.00209612	0.0022236	0.00218521	0.00316706	0.00704935	0.00104523	0.00251554	0.00261366	0.00170828	0.00502126	0.00234067	0.00537027
OTU_69045	Bacteria	Firmicutes	Clostridia	Clostridiales	Ruminococcaceae	Ruminococcaceae_un	0	0	3.63148e-05	3.70412e-05	0	0	0	0	0	0	0	0	0	0	0	0	0	0	3.57462e-05	0	0	0	0	0	3.66488e-05	0	0	9.16221e-06	0	0	0	0	0	0	0	0	0	0	0	0	0	0	0
OTU_69074	Bacteria	Proteobacteria	Gammaproteobacteria	Enterobacteriales	Enterobacteriaceae	Enterobacter	0	0	0	0	0	0.000177879	0	4.15051e-05	0.000249031	4.44697e-05	0	0	0	0	0	0	0	0	0	0	0	0	0	0	0	0	0	0	0	0	0	0	0	0	0	0	0	0	0	0	0	0	0
OTU_69113	Bacteria	Bacteroidetes	Bacteroidetes_un	Bacteroidetes_un	Bacteroidetes_un	Bacteroidetes_un	0	0	0	0	0	0	0	0	0	0	0	0	0	0	0	0	0	0	0	0	0	0	0	0	0	0	0	0	0	0	3.48651e-05	1.16217e-05	1.74325e-05	0	0	0	0	0	0	0	0	0	3.53307e-05
OTU_6939	Bacteria	Proteobacteria	Gammaproteobacteria	Enterobacteriales	Enterobacteriaceae	Enterobacteriaceae_un	0	0	0	0	0	0	3.34566e-05	0	0	0	0.000211305	0	0	0	0	0	0	0	0	0	0	0	0	0	0	0	0	0	0	0	0	0	0	0	0	0	0	0	0	0	0	0	0
OTU_69554	Bacteria	Bacteroidetes	Bacteroidetes_un	Bacteroidetes_un	Bacteroidetes_un	Bacteroidetes_un	0	0	0	0	3.58822e-05	0	0	0	0	0	0	0	0	0	0	0	0	0	0	0	0	0	0	0	0	0	0	0	3.55809e-05	0	0	1.18603e-05	1.77904e-05	0	0	0	0	3.59363e-05	0	0	0	0	0
OTU_7	Bacteria	Bacteroidetes	Bacteroidia	Bacteroidales	Prevotellaceae	Alloprevotella	0.0232065	0.0186751	0.0725569	0.0424862	0.0936883	0	0	6.96185e-06	1.74046e-06	0	6.96185e-06	9.45184e-05	0	0.000145645	2.59984e-05	3.59984e-05	0.000108972	0	3.57462e-05	0	0	0	0	0.0797136	0.274536	0.0364956	0.0490189	0.109941	0.0531934	0.0102828	0.00177812	0.0217514	0.0244858	0.00128963	0.010221	0.00917134	0.00425302	0.000503108	0.0230812	0.015629	0.148816	0.00106394	0.00120124
OTU_70	Bacteria	Bacteroidetes	Bacteroidia	Bacteroidales	Bacteroidaceae	Bacteroides	3.59234e-05	0	0	0	3.58822e-05	0	0	0	0	0	0	0	0	0	0	0	0	0	0.000178731	0	0	0	3.63385e-05	0	0	0	0	0	0.000213485	0	0.000313786	0.000175757	0.000156893	0.00290167	0.000287915	0.00104302	0.0184538	0.0117152	7.36241e-05	0.000109039	0.000219909	0.00347555	0.0054056
OTU_70013	Bacteria	Bacteroidetes	Bacteroidia	Bacteroidales	Bacteroidales_un	Bacteroidales_un	0	0	0	3.70412e-05	0	0	0	0	0	0	0	0	0	0	0	0	0	0	0	0	0	0	0	0	0	0	0	0	0	0	0	0	0	0	3.59893e-05	3.5966e-05	0	3.59363e-05	3.68121e-05	0	0	0	0
OTU_70082	Bacteria	Proteobacteria	Gammaproteobacteria	Pasteurellales	Pasteurellaceae	Haemophilus	0	0	0	0	0	0	0	0	0	0	0	0	0	0	0	0	0	0	0	0	0	0	0	0	3.66488e-05	0	0	9.16221e-06	0	0	0	0	0	0	0	0	0	0	0	0	0	0	0
OTU_70148	Bacteria	Firmicutes	Clostridia	Clostridiales	Ruminococcaceae	Ruminococcaceae_un	0	0	0	0	0	0	0	1.46998e-05	4.40995e-06	1.76398e-05	0	0	3.65778e-05	0	0	0	0	0	0	0	0	0	0	0	0	0	0	0	0	0	0	0	0	0	0	0	0	3.59363e-05	0	0	0	0	0
OTU_70349	Bacteria	Firmicutes	Clostridia	Clostridiales	Ruminococcaceae	Ruminococcaceae_un	0	0	0	0	0	0	0	0	0	0	0	0	0	0	0	0	0	0	0	0	0	0	0	0	0	0	0	0	0	0	0	0	0	0	0	0	0	0	0	0	0	0	0
OTU_70580	Bacteria	Bacteroidetes	Bacteroidetes_un	Bacteroidetes_un	Bacteroidetes_un	Bacteroidetes_un	0	0	0	0	0	0	0	0	0	0	0	0	0	0	0	0	0	0	0	0	0	0	0	0	0	0	0	0	0.000106743	0	0	3.55809e-05	5.33713e-05	3.5823e-05	0	0	0	0.000107809	3.68121e-05	0	0.000109955	3.54648e-05	0.000141323
OTU_708	Bacteria	Bacteroidetes	Bacteroidia	Bacteroidales	Rikenellaceae	Alistipes	0	0	0.000145259	0	0	0.000106727	0	7.34883e-05	4.87283e-05	8.8186e-05	0	0.000298074	0.00186547	0.000400524	0	0	0	0.000106474	0.000178731	0.00320171	0.000517902	7.47217e-05	0	7.23353e-05	0	0	0	1.80838e-05	0	0.000451608	0.000244056	0.000231888	0.000225804	0	7.19787e-05	0	0	0	0	0	0	7.09295e-05	0
OTU_70886	Bacteria	Firmicutes	Clostridia	Clostridiales	Ruminococcaceae	Ruminococcaceae_un	0	0	0	0	0	0	0	7.34991e-06	2.20497e-06	8.8199e-06	0	0	0	0	0	0	0	0	3.57462e-05	0	0	0	0	0	0	0	0	0	0	0	3.48651e-05	0	1.74325e-05	0	0	0	0	0	0	0	0	0	0
OTU_7091	Bacteria	Firmicutes	Clostridia	Clostridiales	Clostridiales_un	Clostridiales_un	0	0	0	0	0	0	0	0	0	0	0	0	0	3.64113e-05	0	0	0	0	0	0	0	0	0	3.61677e-05	0	0	0	9.04192e-06	3.55809e-05	0	0	1.18603e-05	1.77904e-05	3.5823e-05	3.59893e-05	0	0	0	3.68121e-05	0	3.66515e-05	0	0
OTU_70923	Bacteria	Firmicutes	Clostridia	Clostridiales	Clostridiales_un	Clostridiales_un	0	0	0	0	3.58822e-05	0	0	0	0	0	0	3.72592e-05	0	0	0	0	0	0	0	0	0	0	0	0	0	3.59208e-05	0	8.98021e-06	0	0	0	0	0	0	0	0	0	0	0	0	0	0	0
OTU_70960	Bacteria	Firmicutes	Clostridia	Clostridiales	Ruminococcaceae	Oscillibacter	0	0	0	0	0	0	0	0	0	0	0	0	0	0	0	0	0	0	0	0	0	0	0	0	0	3.59208e-05	0	8.98021e-06	0	0	0	0	0	0	0	0	0	0	0	0	0	0	0
OTU_71	Bacteria	Bacteroidetes	Bacteroidia	Bacteroidales	Porphyromonadaceae	Barnesiella	3.59234e-05	0.000647692	0.000435777	0.00033337	0.000215293	3.55758e-05	0	0.000184783	6.4329e-05	0.00022174	0	0.0137114	0.0107173	0.00404165	0	3.59984e-05	0.00221576	0.0060335	0.00339589	3.55745e-05	0.00213811	0.013213	0.015195	0	0	0	0	0	0.000106743	0.000312652	0.000174325	0.000197907	0.000209697	0.00315243	0.00917728	0.00035966	0.00284736	0.00226399	0.00522731	0.0214808	0.012205	0.0043267	0.00236716
OTU_71005	Bacteria	Proteobacteria	Gammaproteobacteria	Enterobacteriales	Enterobacteriaceae	Enterobacteriaceae_un	0	0	0	0	0	0	0	0	0	0	0	0	0	0	0	0	0	0	0	0	0	0	3.63385e-05	0	0	0	0	0	0	0	0	0	0	0	0	0	0	0	0	0	0	0	0
OTU_7119	Bacteria	Firmicutes	Clostridia	Clostridiales	Ruminococcaceae	Clostridium IV	0	0	3.63148e-05	0	0	0	0	7.25193e-06	2.17558e-06	8.70231e-06	0	0	0	0	0	0	0.000145296	7.09824e-05	0	0	0	0	0	0	0	0	0	0	0	0	3.48651e-05	1.16217e-05	1.74325e-05	0	0	0	0	0	0	0	0	3.54648e-05	0
OTU_7135	Bacteria	Firmicutes	Clostridia	Clostridiales	Clostridiaceae 1	Clostridium sensu stricto	0	0	0	0	0	0	0	7.25193e-06	2.17558e-06	8.70231e-06	0	0	0	0	0	0	0	0	0	3.55745e-05	0	0	0	0	3.66488e-05	0	0	9.16221e-06	0	0	0	0	0	0	0	0	0	0	0	0	0	0	0
OTU_71429	Bacteria	Firmicutes	Clostridia	Clostridiales	Ruminococcaceae	Ruminococcaceae_un	0	3.59829e-05	0	0	3.58822e-05	0	0	0	0	0	0	3.72592e-05	0	3.64113e-05	0	0	0	0	0	0	0	0	0	0	0	0	0	0	3.55809e-05	0	0	1.18603e-05	1.77904e-05	0	7.19787e-05	0	0	0	3.68121e-05	0	0	0	0
OTU_7146	Bacteria	Firmicutes	Clostridia	Clostridiales	Lachnospiraceae	Clostridium XlVa	0	0	0	0	0	0	0	0	0	0	0	0	0	0	0	0	0	0.000106474	3.57462e-05	0	0	0	0	0	0	0	0	0	0	0	0	0	0	0	0	0	0	0	0	0	0	0	0
OTU_715	Bacteria	Proteobacteria	Gammaproteobacteria	Enterobacteriales	Enterobacteriaceae	Enterobacteriaceae_un	0	0	0	0	0	0.000106727	0	2.11232e-05	0	0	0	0	0	0	0	0	0	0	0	0	0	0	0	0	0	0	0	0	0	0	0	0	0	0	0	0	0	0	0	0	0	0	0
OTU_71531	Bacteria	Firmicutes	Clostridia	Clostridiales	Ruminococcaceae	Ruminococcaceae_un	0	3.59829e-05	0	3.70412e-05	7.17643e-05	0	0	7.25193e-06	2.17558e-06	8.70231e-06	0	3.72592e-05	7.31556e-05	0	0	0	0	0	0.000107239	0	0	0	0	0	0	7.18417e-05	3.63372e-05	2.70447e-05	0	0	0	0	0	0	0	0	0	0	0	0	0	0	0
OTU_71645	Bacteria	Proteobacteria	Gammaproteobacteria	Enterobacteriales	Enterobacteriaceae	Raoultella	0	0	0	0	0	0	0	0	0	0	0	0	0	0	0	0	0	0	0	0	0	0	0	0	0	0	0	0	0	0	0	0	0	0	0	0	0	0	0	0	0	0	0
OTU_71783	Bacteria	Proteobacteria	Gammaproteobacteria	Enterobacteriales	Enterobacteriaceae	Enterobacteriaceae_un	0	0	0	0	0	0	0	0	0	0	0	0	0	0	0	0	0	0	0	0	0	0	0	0	0	0	0	0	0	0	0	0	0	0	0	0	0	0	0	0	0	0	0
OTU_72	Bacteria	Proteobacteria	Gammaproteobacteria	Enterobacteriales	Enterobacteriaceae	Morganella	0	0	0	0	0	3.55758e-05	0.00175101	0.0122871	0.0183959	0.000481456	0.0713154	0	0	0	0	3.59984e-05	0.000326916	0	7.14924e-05	0.0329776	0	0	7.26771e-05	0	0	0	0	0	0	0	0	0	0	0	0	0	0	7.18726e-05	0	0.000109039	0	0	0.000211984
OTU_72096	Bacteria	Proteobacteria	Gammaproteobacteria	Enterobacteriales	Enterobacteriaceae	Escherichia/Shigella	0	0	0	0	0	0	0	0	0	0	0	0	0	0	0	0	0	0	0	7.11491e-05	0	0	0	0	0	0	0	0	0	0	0	0	0	0	0	0	0	0	0	0	0	0	0
OTU_72127	Bacteria	Proteobacteria	Gammaproteobacteria	Enterobacteriales	Enterobacteriaceae	Enterobacter	0	0	0	0	0	0.000604789	0	7.74515e-05	0.000198446	0.000151197	0	0	0	0	0	0	0	0	0	0	0	0	0	3.61677e-05	3.66488e-05	0	0	1.82041e-05	0	0	0	0	0	0	0	0	0	0	0	0	0	0	0
OTU_72230	Bacteria	Firmicutes	Clostridia	Clostridiales	Ruminococcaceae	Ruminococcaceae_un	0	0	0	0	0	0	0	0	0	0	0	0	0	0	0	0	0	0	0	0	0	0	0	0	0	0	0	0	0	0	0	0	0	0	0	3.5966e-05	3.60425e-05	0	0	0	0	0	0
OTU_72300	Bacteria	Firmicutes	Clostridia	Clostridiales	Lachnospiraceae	Lachnospiraceae_un	0	0	0	0	0	0	0	0	0	0	0	0	0	0	0	0	0	3.54912e-05	3.57462e-05	0	6.90536e-05	0	0	0	0	0	0	0	0	0	0	0	0	0	0	0	0	0	0	0	0	0	0
[truncated: 220 more rows]
[truncated: 2 more columns]

## Sheet: OTU relative abundance (FMT)
OTU	Kingdom	Phylum	Class	Order	Family	Genus	KSM3	KSM4	KSM5	KSM6	KSM7	DSM1	DSM3	DSM4	DSM5	DSM6	ESM4	ESM3	ESM1	ESM2	ESM5	KSW1	KSW3	KSW2	KSW5	KSW4	DSW1	DSW2	DSW3	DSW4	DSW5	ESW1	ESW2	ESW3	ESW4	ESW5
[truncated: 1,650 more rows]

[truncated: 1 more sheets: ID Group]
