# Supplementary material for: Eicosapentaenoic and docosahexaenoic acids attenuate hyperglycemia through the microbiome-gut-organs axis in db/db mice
Source: Microbiome. 2021 Sep 10;9:185. doi: 10.1186/s40168-021-01126-6 (PMC8434703; doi:10.1186/s40168-021-01126-6)
Supplement: Supplementary file 5 — Additional file 4. Fecal metabolome [file 40168_2021_1126_MOESM5_ESM.xlsx]

## Sheet: Fecal Metabolome
Checked	Name	CM1	CM2	CM3	CM4	CM5	KM1	KM2	KM3	KM4	KM5	DM2	DM3	DM4	DM5	DM6	EM1	EM2	EM4	EM5	EM6	CW1	CW2	CW3	CW4	CW5	KW1	KW2	KW3	KW4	KW5	DW1	DW2	DW3	DW4	DW5	EW1	EW2	EW3	EW4	EW6
4	Cholic acid	873824	1.1267e+06	91662.5	417328	1.04665e+06	6.10083e+06	6.48742e+06	2.59769e+06	1.0195e+06	1.56803e+06	1.25459e+07	3.41193e+07	2.25292e+07	3.12134e+07	8.87681e+06	2.02073e+07	2.2421e+07	4.27228e+07	4.21533e+07	3.25197e+07	4.02907e+06	676671	2.51519e+06	1.91816e+06	3.52968e+06	4.98721e+07	5.12094e+06	844806	221798	1.01191e+06	2.03507e+06	2.67872e+06	3.09846e+06	1.15738e+06	2.83188e+06	7.02092e+06	7.82498e+06	1.05825e+06	792519	769801
11	chenodeoxycholic acid	4.32852e+07	1.81406e+07	1.71406e+07	3.51902e+07	3.01451e+07	1.31274e+07	3.23191e+07	4.29223e+07	5.29223e+07	3.93543e+07	8.86091e+07	4.09953e+07	2.68819e+07	2.79369e+07	4.73945e+07	1.22156e+08	8.79762e+07	5.36106e+07	6.99221e+07	8.79762e+07	3.05733e+07	3.82547e+07	2.18113e+07	2.61003e+07	3.02547e+07	5.68055e+06	3.21895e+07	2.33642e+07	1.75468e+07	1.9295e+07	3.94419e+07	2.56779e+07	8.22179e+07	3.55928e+07	4.94462e+07	6.06819e+07	6.41708e+07	6.69475e+07	6.42636e+07	8.42636e+07
18	2-Hydroxycaproic acid	263654	1.03158e+06	9060.44	217000	967747	6.62167e+07	681161	946665	618534	5.26505e+06	1.45782e+06	550338	2.88667e+06	998775	1.21233e+06	1.49452e+06	1.74796e+07	1.01891e+06	1.03546e+06	1.67079e+06	1.35383e+06	144533	939351	467704	1.22917e+06	239448	841606	865682	1.35451e+06	817312	2.15765e+06	527762	1.93654e+06	1.07187e+06	1.22155e+06	1.29012e+06	755810	763242	570447	617333
32	Cholic acid	1.00755e+07	5.01234e+06	1173.08	3.9168e+06	4.39732e+06	1.1041e+06	1.768e+06	1.40958e+06	1.1068e+06	1.0118e+07	4.74542e+06	1.02919e+07	6.74186e+06	966068	343469	573421	1.05626e+07	1.13399e+06	8.24356e+06	3.45865e+07	2.60366e+07	7.38548e+06	1.88171e+07	2.13413e+07	2.39714e+07	4.32688e+07	8.71479e+06	3.2455e+06	650530	1.00911e+06	2.88098e+06	4.27204e+06	4.0523e+06	1.4925e+06	3.92684e+06	3.13866e+06	2.64763e+06	1.19348e+06	1.0348e+06	2.33019e+06
35	Cholic acid	3.37112e+07	1.02915e+07	1912.72	9.76807e+06	1.25199e+07	927074	10974.2	1.5119e+07	4.52795e+06	400636	9989.15	1.32716e+07	1.00723e+07	5.50186e+06	2.74235e+06	8.18108e+06	1.11575e+06	3.92578e+06	1.36459e+07	2.884e+07	3.97146e+07	1.36722e+07	2.6936e+07	3.71356e+07	3.87349e+07	2.51824e+07	3.14642e+07	1.22756e+07	9.29706e+06	1.10194e+07	1.67672e+07	1.75039e+07	1.71675e+07	1.2077e+07	1.65739e+07	9.7178e+06	1.42204e+07	7.47853e+06	5.54505e+06	4.22208e+06
36	Taurine	1.31711e+07	1.11001e+07	2103.22	1.77751e+07	1.41995e+07	3.93456e+07	2.6524e+07	2.85647e+07	1.20365e+07	1.46704e+07	3.38001e+07	2.76384e+07	2.03793e+07	8.25695e+06	1.10055e+07	3.19246e+07	3.7828e+07	1.39926e+07	1.99652e+07	2.69173e+07	1.19808e+07	1.2681e+07	1.39502e+07	1.60512e+07	1.24696e+07	2.75931e+07	2.38404e+07	2.11456e+07	1.18154e+07	2.1941e+07	1.30763e+07	1.55275e+07	1.08371e+07	9.96885e+06	1.54055e+07	2.15849e+07	1.45923e+07	1.86584e+07	1.35501e+07	2.0087e+07
38	4-Oxoproline	2.94548e+06	2.06928e+06	7376.45	2.3603e+06	3.61887e+06	3.85059e+07	9.31446e+06	3.01219e+06	3.72205e+06	2.34895e+06	7.19484e+06	3.5893e+06	5.08714e+06	4.36294e+06	4.72193e+06	3.12867e+06	3.07227e+07	2.43195e+06	4.70224e+06	1.7455e+06	4.46895e+06	1.66518e+06	3.64425e+06	3.14106e+06	4.1987e+06	4.96936e+06	4.80435e+06	4.58438e+06	3.91734e+06	7.87178e+06	3.5507e+06	2.68217e+06	3.8345e+06	2.90454e+06	3.97246e+06	3.94974e+06	4.31193e+06	2.59673e+06	3.50132e+06	4.75908e+06
39	16-Hydroxyhexadecanoic acid	6.49446e+06	6.61982e+06	49741.6	1.09462e+06	9.68496e+06	2.20516e+07	1.6138e+06	1.59116e+07	1.25386e+07	3.02604e+06	906658	2.14007e+07	2.0672e+06	4.25531e+06	1.09424e+07	561381	9.64438e+06	1.26805e+07	1.62289e+07	2.99308e+07	7.51935e+06	1.3677e+06	5.2788e+06	4.73306e+06	7.3702e+06	1.53813e+07	1.31128e+07	2.02387e+07	2.20619e+07	2.01786e+07	590492	4.8475e+06	543861	876870	2.3852e+06	7.19711e+06	1.14856e+07	3.79813e+07	3.01672e+07	7.92348e+06
42	Cholic acid	866791	1.11203e+06	91123.7	415494	372069	3194.39	41765.8	43191.1	331290	1.20474e+06	4.78535e+06	1.2222e+07	5.01999e+06	1.23941e+06	5.32437e+06	3.55034e+06	9.20728e+06	2.2216e+06	7.22629e+06	1.22223e+07	1.48798e+06	254604	920859	715279	1.30662e+06	2.61954e+06	4.89566e+06	32482.7	90053.2	250459	1.99023e+06	1.0687e+06	1.8862e+06	460690	1.62133e+06	33533.1	59878.3	30922.7	24877.3	15592.8
49	2-Hydroxycaproic acid	109069	356876	9713.64	76936	329159	3.32272e+07	347777	945287	243336	1.62215e+06	441875	139317	1.1571e+06	536712	297137	536219	9.04585e+06	474771	351371	897191	449133	78704.3	346710	208131	418952	140563	83723.6	286863	349651	84828.5	941568	240468	923798	632669	540730	684798	296506	69372.8	254174	240533
55	Xanthine	1.48743e+07	6.44158e+06	1937.32	5.66978e+06	4.6268e+06	1.64903e+07	4.35088e+06	1.15468e+07	9.10918e+06	1.46648e+07	1.56221e+07	1.50777e+07	7.13166e+06	1.23316e+07	7.96888e+06	1.70698e+07	3.00918e+07	1.69363e+07	1.88647e+07	1.30147e+07	1.21333e+07	4.13808e+06	5.165e+06	1.17675e+07	1.45654e+07	8.43004e+06	1.35913e+07	1.05516e+07	1.765e+07	1.21997e+07	9.56215e+06	1.95845e+07	7.91169e+06	1.32806e+07	1.15001e+07	2.42723e+07	1.86518e+07	2.12084e+07	9.90378e+06	2.50173e+07
57	(5ξ,9ξ)-17-Hydroxykaur-15-en-19-oic acid	41797.2	23491.2	912.503	23473.7	17788.3	285029	325807	14839.1	1.43774e+06	1.26875e+06	307026	746204	5.27942e+06	744557	1.36827e+06	20679.3	3.15027e+06	1.31005e+06	567948	2.9296e+07	177432	34956	109400	107504	160908	1.61505e+06	2.83311e+06	1.84156e+06	1.77549e+06	2.94136e+06	224436	393980	418057	1.533e+06	696390	1.33777e+06	2.16719e+06	3.39741e+06	1.96983e+06	588128
66	D-α-Hydroxyglutaric acid	577799	73456.1	4846.38	650434	324700	2.44284e+07	119637	213745	1.64421e+06	507298	143344	895978	357277	602143	1.02282e+06	304306	3.66081e+06	358328	1.30632e+06	222848	445991	215243	308312	776021	457614	464836	903757	1.34728e+06	2.49516e+06	1.56767e+06	180819	262511	184586	246409	430322	291358	487648	737397	856599	996930
69	2,2'-Methylenebis(4-methyl-6-tert-butylphenol)	2.01845e+07	1.66151e+07	2620.48	1.4957e+07	1.3103e+07	1.72192e+07	8.77375e+06	1.50389e+07	1.87229e+07	1.21188e+07	1.42946e+07	1.14071e+07	8.38562e+06	1.06608e+07	9.9557e+06	1.00844e+07	1.46487e+07	1.79537e+07	7.19269e+06	2.23281e+07	9.41829e+06	1.33057e+07	1.95098e+07	2.05979e+07	1.62496e+07	1.64521e+07	1.74856e+07	1.32934e+07	1.23909e+07	1.15348e+07	1.17272e+07	6.4764e+06	1.01302e+07	2.15464e+07	9.54051e+06	1.4783e+07	8.72823e+06	1.14207e+07	7.77635e+06	6.42903e+06
72	(-)-Spiculisporic acid	2.08245e+07	1.10591e+06	944.282	9.58534e+06	3.99267e+06	1987.27	23137.9	7331.39	80132.2	162276	4105.19	16380.8	8532.51	110441	18303.7	4214.43	1429.42	19441.3	196122	15029.3	51861.9	7651.45	25501.2	22737.3	45549.2	741.439	2608.34	26011	52998.3	57220.8	2301.27	1673.82	2113.9	20831.7	12144.9	1239.45	1016.99	1.03881e+06	411147	23164.6
74	Aldosterone	6413.25	32517.3	394.999	3917.74	41239.7	1.75364e+06	31322.3	1.83288e+06	1.19116e+06	5.39735e+06	20795.1	4.14656e+06	2.37676e+06	6.70921e+06	3.12337e+06	1.96939e+07	1.78245e+06	5.09723e+06	6.25227e+06	1.63269e+06	673149	142282	377563	362353	577993	264302	1.07575e+06	1.2103e+06	1.28509e+06	1.39748e+06	3.95844e+06	2.01793e+06	3.31304e+06	8.728e+06	3.06421e+06	3.31496e+06	4.67802e+06	3.52587e+06	2.97638e+06	4.18136e+06
78	4-Oxoproline	878842	770617	8542.29	1.74531e+06	639655	1.84227e+07	4.57272e+06	1.14922e+06	1.71867e+06	842221	3.46206e+06	1.49649e+06	4.15816e+06	3.01854e+06	1.86902e+06	2.77735e+06	1.45518e+07	780433	2.17424e+06	509327	1.14176e+06	466387	1.58415e+06	1.05949e+06	1.82916e+06	2.94049e+06	3.4654e+06	1.32233e+06	1.40164e+06	2.15317e+06	2.45089e+06	1.52821e+06	1.47796e+06	1.65456e+06	1.09624e+06	2.83259e+06	2.40165e+06	1.49854e+06	1.04103e+06	1.5261e+06
81	2-Phenoxypropanoic acid	320579	266723	2257.25	114785	151914	1.7658e+07	140991	99623.2	186577	5.54182e+06	177660	185465	907776	151327	223007	294651	4.14282e+06	236527	214027	872438	250329	28797.7	156507	97375.6	226011	62885.4	150217	4.21709e+06	8.31045e+06	3.65416e+06	956254	282951	873956	116503	539092	344429	238491	175576	165502	178260
82	Phenylacetaldehyde	349620	283628	2425.62	121811	156867	1.75586e+07	143318	100121	190900	5.88299e+06	178924	196679	979405	154792	226313	302319	4.15411e+06	238393	217074	904116	259942	29767.3	162097	100619	231655	63609.2	152651	4.53756e+06	8.80766e+06	3.89478e+06	969194	287117	887129	117015	545832	351882	243242	178546	167606	183454
88	Xanthine	3.33829e+06	204743	994.49	1.90729e+06	8.26765e+06	1.72783e+07	6.1726e+06	443424	9.26823e+06	429456	9.19833e+06	202625	3.63275e+06	292598	7.97958e+06	412678	751648	693961	328376	247129	318544	289180	2.89053e+06	452450	431834	1.30248e+07	1.65157e+07	6.2597e+06	387693	3.82308e+06	9.25656e+06	509549	471803	449075	6.20382e+06	464528	551700	357536	1.24177e+07	9.9214e+06
91	2,4-Quinolinediol	3.11079e+06	2.94198e+06	817.057	952847	4.81736e+06	57538.4	3.03877e+06	797560	1.41917e+06	6.2273e+06	906622	6.48901e+06	928416	1.70099e+07	1.68985e+07	2.32475e+06	511019	7.65614e+06	4.21363e+06	633119	3.623e+06	719553	2.21963e+06	2.39806e+06	3.36483e+06	129485	808841	973405	1.13728e+06	2.05705e+06	1.22118e+06	868326	1.19911e+06	2.71428e+06	4.22764e+06	761420	1.01908e+06	1.55651e+06	532561	285966
97	L-Aspartic acid	6.59097e+06	537159	2899.16	6.89432e+06	1.5294e+06	1.00503e+07	1.64202e+06	490849	8.45446e+06	2.69516e+06	969261	6.33656e+06	9.02602e+06	1.85889e+06	2.2543e+06	628032	6.83641e+06	1.02471e+06	9.24617e+06	5.85675e+06	4.17975e+06	1.9553e+06	4.66441e+06	3.99494e+06	4.36119e+06	1.51575e+07	6.8247e+06	7.55237e+06	4.46629e+06	9.73819e+06	1.05607e+06	3.11544e+06	2.91799e+06	1.69529e+06	5.32595e+06	3.71059e+06	3.82911e+06	6.65472e+06	6.96116e+06	9.39879e+06
98	Cholic acid	3.39289e+06	1.04384e+06	1192.82	1.08512e+06	1.12612e+06	703943	401614	1.48245e+06	550085	5.83011e+06	869643	5.90307e+06	1.92548e+06	472752	144013	673998	3.2793e+06	237592	3.69594e+06	9.31638e+06	6.62167e+06	3.13563e+06	5.16037e+06	9.94731e+06	7.69937e+06	1.50849e+07	4.93086e+06	1.99618e+06	548420	1.15313e+06	3.08194e+06	3.93974e+06	3.70455e+06	1.33408e+06	3.74918e+06	2.52634e+06	2.69715e+06	1.24919e+06	871254	1.42637e+06
102	2-Oxoglutaric acid	130144	47607.6	3065.84	6143.65	60220.2	16690	40162.4	51916.3	78982.4	79700.7	6969.13	173235	51030.9	417994	1.76114e+06	1.09302e+06	1.04491e+06	3.46963e+06	2.29371e+06	510123	673746	758201	85613.9	604220	28925.2	9811.01	1.19186e+06	32293.1	57100.1	21135.3	124548	127156	812731	501885	11737.4	17759.6	209900	347757	1.46564e+06	1.14148e+06
109	β-D-Glucopyranuronic acid	236374	358849	2403.15	449014	555066	222883	73588.6	85573.1	1.07757e+06	467695	124198	607619	1.83263e+06	365037	857735	154621	645261	358086	224623	2.14407e+06	932449	304441	714631	909052	875860	1.35554e+07	242990	1.09612e+06	1.33239e+06	794414	42314.7	110929	241557	70291.6	137826	322488	659622	529307	206242	751833
113	L-(-)-Malic acid	3.92773e+06	366325	2579.69	6.99801e+06	554985	2.69164e+06	1.48695e+06	547899	4.25751e+06	1.27825e+06	699959	6.11634e+06	5.73319e+06	368752	1.53856e+06	542512	2.95903e+06	306921	7.01228e+06	3.5448e+06	1.53649e+06	1.31407e+06	1.74737e+06	4.25245e+06	1.88503e+06	1.30499e+07	6.47871e+06	7.90916e+06	6.99038e+06	1.06213e+07	277524	1.01134e+06	602866	552359	1.67995e+06	1.06659e+06	1.52095e+06	4.25194e+06	4.94564e+06	5.63994e+06
125	Taurochenodeoxycholic acid	72490.6	181176	535.533	135047	821722	520241	1696.79	4.74813e+06	747821	435252	1069.34	4649.89	1.555e+06	465968	24527.4	1.23232e+06	292367	110617	2.2096e+06	2.8339e+06	599461	241781	744010	351838	710039	1.39479e+06	2.3803e+06	2.12996e+06	674661	1.00107e+06	1.16948e+06	1.13486e+06	1.28141e+06	1.02979e+06	2.12635e+06	335956	46836.1	206937	903903	482188
133	D-α-Hydroxyglutaric acid	511054	49664.1	6245.28	572501	256754	1.05296e+07	27920.1	105572	1.69496e+06	334510	29033.1	886095	130775	560801	1.89014e+06	82562.1	1.77422e+06	216104	1.32627e+06	137931	404831	181782	230079	757999	469910	289647	832420	1.72653e+06	2.70398e+06	1.63252e+06	48206	64058.1	99352.7	182173	284783	92215.9	227758	613425	701153	795313
137	Xanthine	2.98677e+06	2.29325e+06	1173.59	1.98249e+06	2.50083e+06	1.00672e+07	3.39579e+06	3.49664e+06	3.28282e+06	3.13959e+06	4.49798e+06	2.57731e+06	3.08824e+06	3.26824e+06	1.91607e+06	4.20528e+06	7.51378e+06	4.14257e+06	3.45776e+06	3.63687e+06	2.95873e+06	1.83518e+06	3.61425e+06	2.45621e+06	3.28546e+06	3.20817e+06	5.30751e+06	3.3737e+06	2.96425e+06	2.8691e+06	4.62065e+06	4.81186e+06	4.30398e+06	4.00864e+06	4.72316e+06	7.62233e+06	7.52098e+06	4.27326e+06	4.57602e+06	4.30782e+06
145	4-Hydroxybenzaldehyde	541056	380408	2190.25	252172	374024	7.77062e+06	378965	385059	2.06101e+06	1.44652e+06	319082	986503	702368	710020	2.3135e+06	1.36329e+06	9.52363e+06	1.81025e+06	1.0086e+06	1.12047e+06	368967	161793	272560	435707	384688	352368	565711	548807	574133	886033	980742	401440	913804	668364	579604	615567	618145	1.29148e+06	1.22438e+06	1.69425e+06
146	Pravastatin	1528.32	1034.37	379.161	598.767	2676.03	56878.4	92158.4	95449.2	943275	382674	95845.5	194906	781695	272074	430068	64087.8	557005	547840	151548	9.40731e+06	24853.4	2939.85	15909.7	5709.99	21933.9	71224	200782	162439	170634	263763	61740.9	66407.8	64209.5	187654	69076.9	84275.1	97262.7	333458	274846	107723
150	8-Iso-15-keto-prostaglandin-F2β	7241.19	20885.4	5130.57	8228.67	13380.5	8.96217e+06	6374.96	4.48837e+06	1.73685e+06	350554	5633.16	12975	5944.12	6170.21	8839.72	9503.45	67831.7	94319.1	26117	15970.8	7918.16	9731.02	18239.8	18106	37738.7	118261	13010.7	95942.3	43891.8	88519.9	33851.1	16213.2	12946.2	47145.6	14420	13936.2	10068.4	22356.6	11706	6797.57
160	Deoxycholic acid	4.31854e+07	5.80621e+07	6.71011e+07	3.51336e+07	3.00935e+07	8.72974e+06	9.28975e+06	3.12474e+07	1.28402e+07	2.69971e+07	1.18551e+07	4.83523e+07	4.07502e+07	2.78436e+07	7.73559e+07	7.21163e+07	1.77948e+07	3.35567e+07	3.28475e+07	3.64341e+07	3.04717e+07	3.82266e+07	2.17493e+07	2.60483e+07	3.01723e+07	3.77756e+06	2.09554e+07	1.70091e+07	9.89688e+06	4.23634e+06	3.93813e+07	4.56277e+07	9.21525e+07	5.54908e+07	4.93889e+07	6.05748e+07	6.80636e+07	8.68519e+07	5.81803e+07	8.41851e+07
163	N-Acetyl-D-alloisoleucine	164009	76332.2	146.522	234319	282947	8.26808e+06	80003.4	110011	403740	278972	99619.8	346649	510234	125048	174911	197515	5.16937e+06	354990	444018	65680.3	459940	129292	395851	253155	433983	593781	494503	424674	227207	628273	320418	227111	479115	114616	447618	551063	224298	316027	293624	601853
170	8-Iso-15-keto-prostaglandin-F2β	4033.88	5507.18	3344.84	3386.39	4638.68	3486.11	3836.5	92248.3	93523.7	8.03216e+06	4187.24	71746.2	269311	451414	1.40283e+06	2.49367e+06	7.75109e+06	1.36201e+06	55829.4	41870.2	3884.35	4739.37	15589.4	16838.8	5467.14	138062	536565	69258.6	84970.8	196804	26943.4	28162.7	9973.84	26427.9	7769.58	16992.9	6308.26	40057.3	109522	28972.6
171	Xanthine	1.69363e+06	838938	3893.83	1.01076e+06	980269	7.98007e+06	1.16163e+06	1.32403e+06	1.61698e+06	1.49925e+06	1.91891e+06	1.51705e+06	1.54476e+06	1.25418e+06	1.14542e+06	2.26663e+06	5.29058e+06	1.95077e+06	2.74169e+06	1.90746e+06	332638	438102	1.10433e+06	1.38187e+06	1.33005e+06	1.71911e+06	2.45262e+06	2.23624e+06	1.53603e+06	1.88915e+06	1.5475e+06	961559	2.00742e+06	2.31168e+06	493832	1.57905e+06	2.57294e+06	3.07974e+06	2.97809e+06	2.7055e+06
176	Hypoxanthine	6.47564e+06	2.84732e+06	2056.9	1.97431e+06	2.27265e+06	3.03723e+06	1.18992e+06	2.77724e+06	4.47959e+06	2.76788e+06	2.35957e+06	4.57436e+06	6.09627e+06	4.13675e+06	5.62507e+06	3.23301e+06	2.42459e+06	7.5453e+06	4.95091e+06	3.56783e+06	2.86113e+06	943467	1.88257e+06	2.02183e+06	2.58254e+06	2.87946e+06	6.33285e+06	3.38646e+06	5.03102e+06	4.947e+06	5.37535e+06	3.86545e+06	4.96523e+06	5.44115e+06	5.34511e+06	5.61223e+06	3.54617e+06	4.92007e+06	4.66688e+06	5.11511e+06
179	Uric acid	2.73447e+06	1.80468e+06	1275.74	4.03529e+06	3.03403e+06	2.03987e+06	714974	414682	3.90604e+06	1.68206e+06	956925	1.48653e+06	1.60934e+06	974701	1.43143e+06	1.03644e+06	7.48559e+06	880008	1.97314e+06	746203	4.54424e+06	1.86866e+06	3.53902e+06	5.17362e+06	4.85992e+06	4.40414e+06	2.65534e+06	2.35746e+06	1.84541e+06	4.22109e+06	1.99501e+06	1.63534e+06	1.3049e+06	766333	2.26573e+06	2.75761e+06	2.2864e+06	1.70049e+06	1.80581e+06	2.22582e+06
182	N-Acetyl-L-methionine	622080	421937	343.008	726705	767682	7.2808e+06	499792	391978	1.10002e+06	513075	662435	843245	1.2834e+06	309788	480973	812908	3.57701e+06	716566	956839	410304	874296	317877	791396	571895	833975	1.53218e+06	1.08433e+06	978165	462642	1.5731e+06	619254	533098	804373	346354	865066	1.31502e+06	703435	807496	771245	1.34491e+06
190	Aldosterone	383516	131213	245.135	77177.2	522676	571856	79977.2	267138	450095	1.79535e+06	75122.2	918962	753536	948519	887423	6.86261e+06	636378	1.21436e+06	1.3256e+06	286201	233507	21048	198073	74312.2	209244	31442.4	516627	29105.8	33569.9	13655.4	1.35109e+06	662132	1.09509e+06	2.25445e+06	888006	1.00668e+06	1.41876e+06	715171	94294.5	72047.5
193	Stercobilin	3.11244e+06	2.32024e+06	773.936	1.62074e+06	4.15939e+06	40871.9	1235.86	6.59157e+06	1.26664e+06	1873.46	1348.96	1.98933e+06	1747.41	1.83026e+06	3.01531e+06	1.40039e+06	1839.52	927971	1.99893e+06	1.52016e+06	3.03842e+06	345312	2.12877e+06	1.271e+06	2.61195e+06	863513	3.2025e+06	3.72132e+06	3.3414e+06	2.15853e+06	772801	1.41323e+06	821203	3.76874e+06	1.08644e+06	1.00387e+06	1.18619e+06	982198	536854	314853
196	4-Oxoproline	1.28304e+06	141552	7997.92	693064	633242	6.41676e+06	396615	1.08794e+06	2.43104e+06	551207	202917	1.89742e+06	1.23527e+06	1.43003e+06	2.74186e+06	202569	4.94753e+06	565652	2.07418e+06	2.95167e+06	1.53514e+06	301285	978548	671485	1.22827e+06	1.46113e+06	2.35763e+06	2.34631e+06	2.1213e+06	3.15253e+06	415155	1.1283e+06	562998	1.37487e+06	1.76489e+06	1.08647e+06	1.32669e+06	1.20015e+06	1.54399e+06	1.79032e+06
204	L-Histidine	85997.2	12434.5	1414.12	151225	32319.6	6.12749e+06	238669	48588.7	86818.9	25676.6	356999	178113	386910	27486.3	31748.2	70768.2	1.86528e+06	32887.4	107488	73461.5	53081.1	20621.2	47563.8	28358.9	64315	840023	114521	48032.6	49838.5	573704	23632.4	42137.4	88327.1	18301.7	141456	76042.8	36886.7	65593.5	71802.3	113448
211	Ornithine	1.9082e+06	605779	440.181	1.29978e+06	1.74867e+06	5.93438e+06	966880	1.26736e+06	2.02957e+06	1.32544e+06	1.5642e+06	1.9074e+06	1.4112e+06	2.05329e+06	1.22152e+06	2.91137e+06	3.7692e+06	2.32795e+06	2.17725e+06	1.52639e+06	1.8863e+06	561994	1.62982e+06	1.10976e+06	1.75292e+06	2.73729e+06	1.87912e+06	1.24009e+06	989833	560544	3.62063e+06	3.56448e+06	4.93887e+06	1.66243e+06	3.8538e+06	4.04246e+06	3.08334e+06	2.20428e+06	1.81353e+06	2.76922e+06
213	Prostaglandin E2	160240	280444	386.397	62478.5	227549	193301	2647.4	915282	4.28021e+06	11781.1	2381.58	590429	42587.8	1.20109e+06	475047	1.4569e+06	459218	411115	4.2987e+06	228496	364850	56501.5	227372	203879	355621	152721	215772	543885	828309	729456	3.43149e+06	2.01384e+06	3.116e+06	3.09767e+06	2.10637e+06	76955.4	105911	164117	5.84933e+06	3.98487e+06
214	Pantothenic acid	1.26371e+06	903396	752.835	514806	995146	2.909e+06	1.8433e+06	2.80391e+06	1.80487e+06	5.79136e+06	3.76465e+06	1.6129e+06	3.05758e+06	2.13931e+06	1.4882e+06	2.3999e+06	2.95342e+06	2.01857e+06	2.96672e+06	3.21312e+06	1.18753e+06	293476	750949	954096	1.46079e+06	1.82884e+06	1.87941e+06	1.29966e+06	1.05627e+06	2.80365e+06	977403	885329	1.39881e+06	1.55417e+06	1.34631e+06	2.41954e+06	1.34047e+06	2.27022e+06	2.16204e+06	2.32818e+06
217	DL-Tryptophan	253455	73799.1	420.391	186503	91816	5.74435e+06	147880	106722	381121	244837	170432	210711	380589	106055	92513.1	156252	2.13742e+06	144146	280086	225926	178866	27492.4	164443	83421.9	173728	679825	199171	173437	92028.3	322919	157160	147168	275191	97480.4	258587	300121	251096	194792	193754	335087
224	N-Acetyl-L-phenylalanine	31366.6	25066.9	657.807	45249.8	72260.5	5.46984e+06	43405.2	23933.9	47244.7	233500	74956.8	70046.5	79720.5	33996.9	43154.4	60368.6	2.81577e+06	68606	63303	24736.3	82204.9	24096.7	60519.5	55402.6	72403.9	59727.3	55158.1	64462.9	48120.6	121192	59818.2	29654.3	90150.2	22485.9	68246.7	66090.8	24639.2	45252.5	38936.9	83629.6
225	Xanthine	3.60304e+06	75936	1143.45	1.34017e+06	1.70747e+06	815350	169652	192860	3.87285e+06	212897	177046	1.40635e+06	2.39711e+06	125097	731143	157750	427610	227088	2.80045e+06	689106	1.83055e+06	517289	2.0501e+06	1.69234e+06	218805	245746	326192	4.73542e+06	159533	317452	234823	203230	4.77036e+06	5.44944e+06	258593	2.62483e+06	236829	323892	3.35961e+06	309324
226	N-Acetyl-4-aminosalicylic acid	75325.1	170698	1199.86	994279	69130.6	5.41493e+06	411430	41699.5	12233.1	139521	111540	36823	24076.3	8062.72	4121.73	323061	263579	2593.13	34793.9	56422.2	6530.01	1953.98	6703.2	14208.4	5573.29	81702.4	11478.6	15004.4	12424.3	19374.6	9514.73	18507.2	1544.29	9280.18	44951.5	61190.6	12917.7	33310.5	23372.6	37987
229	N-Acetylaspartic acid	1.32313e+06	152214	1240.45	649266	622376	5.32233e+06	235566	1.11087e+06	2.4803e+06	589152	153517	1.93899e+06	1.02033e+06	1.47529e+06	2.80628e+06	102441	3.58644e+06	541156	2.1558e+06	1.76132e+06	1.54089e+06	299793	1.02011e+06	669558	1.2194e+06	1.45734e+06	2.54243e+06	2.36414e+06	2.23833e+06	3.17191e+06	436465	1.1593e+06	614352	1.50778e+06	1.80991e+06	1.04472e+06	1.27905e+06	1.30656e+06	1.716e+06	1.68468e+06
230	N-Acetyl-DL-glutamic acid	1.51738e+06	1.21805e+06	1831.09	924741	2.52528e+06	5.31824e+06	284549	1.2047e+06	2.05845e+06	739464	414351	2.04756e+06	903696	1.93404e+06	3.34066e+06	761047	2.70232e+06	1.1294e+06	2.8091e+06	470316	2.39375e+06	561007	1.81221e+06	1.36751e+06	2.23907e+06	981300	1.94338e+06	2.30307e+06	2.64989e+06	4.30457e+06	696105	1.02959e+06	973659	1.44832e+06	1.62261e+06	1.18873e+06	1.66422e+06	1.14035e+06	1.81392e+06	2.2108e+06
234	4-Oxoproline	1.98205e+06	550328	4103.31	1.27262e+06	1.32766e+06	5.2347e+06	727703	1.71194e+06	3.06266e+06	1.60281e+06	890706	2.12861e+06	1.81684e+06	2.24683e+06	2.77834e+06	1.27224e+06	3.98527e+06	1.43162e+06	3.22063e+06	1.53135e+06	1.8015e+06	704167	1.32769e+06	1.4211e+06	1.66548e+06	1.74065e+06	2.10604e+06	1.92567e+06	2.12258e+06	2.63893e+06	1.15464e+06	1.50212e+06	1.51753e+06	1.60675e+06	2.02656e+06	1.69315e+06	1.96928e+06	2.18765e+06	2.42655e+06	2.56165e+06
236	N-Acetylaspartic acid	1.21394e+06	117080	2729.32	612033	541533	5.17071e+06	142249	1.03242e+06	2.37119e+06	530025	81032.8	1.83018e+06	936793	1.36895e+06	2.68855e+06	59423	3.46944e+06	448227	2.02272e+06	1.69606e+06	1.44059e+06	265885	957505	580636	1.12289e+06	1.41633e+06	2.228e+06	2.2336e+06	2.08613e+06	2.99693e+06	331222	1.09833e+06	496940	1.32944e+06	1.71371e+06	970064	1.1558e+06	1.12472e+06	1.5478e+06	1.5506e+06
241	N-Acetyl-DL-glutamic acid	1.52243e+06	1.22918e+06	6463.61	903926	2.52458e+06	4.9516e+06	266537	1.21304e+06	2.06221e+06	766385	413997	2.032e+06	881497	1.92824e+06	3.30703e+06	814386	2.59628e+06	1.14924e+06	2.81118e+06	498650	2.39813e+06	555514	1.7967e+06	1.36612e+06	2.22866e+06	991487	1.96409e+06	2.29707e+06	2.63611e+06	4.27011e+06	762768	1.05718e+06	1.04595e+06	1.45267e+06	1.6673e+06	1.24888e+06	1.66954e+06	1.1527e+06	1.85166e+06	2.22477e+06
242	Aldosterone	16916.2	2192.94	355.732	1118	151031	446426	46717.3	252606	157045	655140	39028.9	817035	638994	1.13514e+06	338663	4.94342e+06	401707	1.1926e+06	1.257e+06	228954	183924	25673.2	112492	95454	181553	64413.8	223538	208049	239122	209672	1.19258e+06	605300	943532	2.08808e+06	763444	914498	1.34807e+06	758926	480714	694200
244	Xanthosine	1.06502e+06	390189	420.774	698933	1.00843e+06	4.91246e+06	462675	2.5581e+06	1.72886e+06	924897	888812	751856	448401	815619	1.51816e+06	2.39125e+06	596102	768862	1.11037e+06	175169	1.0238e+06	280267	747114	947594	1.15185e+06	1.2422e+06	3.35351e+06	4.07608e+06	3.24703e+06	1.29765e+06	195224	482386	175741	600718	952342	303924	976329	1.57177e+06	1.17163e+06	756419
246	N-Acetyl-4-aminosalicylic acid	441151	170698	896.589	994279	211028	162607	411430	1.31543e+06	136139	145734	1.04224e+06	925122	204111	69712.7	7690.22	4.84718e+06	2.73255e+06	84150.9	537223	738417	64182	31361.1	63504.2	84280.5	75932.4	325356	394637	1.08746e+06	231649	467059	188706	316860	171142	130424	471110	691897	392007	701860	180806	395059
249	UDCA	1.33125e+06	1.07023e+06	5565.78	649910	1.40024e+06	326574	4147.02	2.53617e+06	441080	5166.44	3618.47	1.16617e+06	36888.5	135576	157451	506900	172968	176933	2.36666e+06	2.63426e+06	2.41386e+06	447410	1.59629e+06	1.5113e+06	2.08405e+06	1.27044e+06	1.49807e+06	888067	815609	451553	1.70795e+06	2.56379e+06	1.94146e+06	355483	2.22293e+06	2.42397e+06	4.7576e+06	819842	499222	691905
251	Xanthine	141275	92459.9	777.299	1.35261e+06	1.63659e+06	429750	573908	1.75821e+06	3.88333e+06	851378	156808	1.19265e+06	1.01118e+06	2.63504e+06	169549	139397	2.11698e+06	916577	2.80045e+06	686496	1.80135e+06	510659	78933	1.69234e+06	176180	203025	2.58681e+06	4.73542e+06	1.20144e+06	1.75054e+06	205050	1.24081e+06	1.86419e+06	2.44516e+06	2.14607e+06	1.7514e+06	2.38811e+06	3.05984e+06	3.35015e+06	268824
253	Methyl acetoacetate	990460	509322	50222.6	383175	739972	86513.1	678321	1.18944e+06	4.69472e+06	606770	663088	1.59581e+06	544143	1.37435e+06	2.68493e+06	3.66525e+06	1.21797e+06	2.47571e+06	2.74601e+06	1.43148e+06	697749	148646	676065	455928	709014	930291	1.21877e+06	1.51919e+06	2.12562e+06	1.67875e+06	2.26543e+06	1.29859e+06	2.13522e+06	1.6281e+06	1.71145e+06	817303	2.10124e+06	2.21378e+06	1.49571e+06	2.04662e+06
255	N-Acetylneuraminic acid	2.42211e+06	974932	1173.24	4.68234e+06	300932	3.08542e+06	384736	513497	1.74634e+06	2.102e+06	744307	258759	2.98533e+06	524132	692881	711851	2.69201e+06	568607	795290	1.17331e+06	400060	351669	179393	243245	471325	3.17422e+06	1.14951e+06	1.05424e+06	992134	3.79435e+06	519028	863218	1.10734e+06	551740	1.32114e+06	989619	1.31464e+06	826008	821745	315701
258	N-Arachidonoyl taurine	22451.7	24386.2	2685.98	321828	495180	4.62361e+06	1.88644e+06	41731.2	110505	143495	14309.4	12516.9	5227.94	3836.9	7087.77	4539.79	152923	17577	3859.99	46559.6	3710.72	3325.86	3673.04	3748.36	4823.07	11880.1	4443.07	16368.6	4091.86	7847.19	4096.19	4470.34	3518.95	3867.56	3980.37	18354.6	5003.57	26501.3	7998.75	6295.44
259	2-Oxoglutaric acid	74182	29992.8	2207.41	2948.95	36132.1	8441.32	28082.3	451380	69511.5	421720	5152.4	128038	36742.3	8637.06	576685	1.40871e+06	1.1034e+06	826674	3.26313e+06	306074	121250	554533	61642	290026	17355.1	20137.4	252588	12315	26714.7	18664.1	70992.4	80108.5	779478	240905	7042.45	10123	478878	429043	703510	684885
263	13,14-Dihydro-15-keto Prostaglandin J2	119477	143844	847.596	25967.3	83711.6	59613	87925.5	64949.3	82504.6	5350.05	38744.3	26117.1	31434.2	38191	18791.2	32417.7	385660	35331.3	31034.7	32309.4	66897.9	58494	27523.5	172229	90717.4	1.57636e+06	869253	655572	78020.5	65976.2	1.28783e+06	4.55998e+06	1.4181e+06	74639.6	2.25518e+06	997528	456283	64118.7	57954.8	27120.7
269	N-Acetylneuraminic acid	2.16847e+06	891008	1195.65	4.43934e+06	220933	3.02243e+06	317289	514957	1.6203e+06	448689	719129	155713	2.90612e+06	513497	556159	692656	2.50095e+06	358005	691457	1.14438e+06	284598	284256	106262	118083	347217	2.98058e+06	1.06478e+06	917120	779098	3.54176e+06	501503	818808	1.08862e+06	493800	1.2595e+06	970910	1.27453e+06	788150	770389	261923
272	5-[2-(3-Furyl)ethyl]-8a-(hydroxymethyl)-5,6-dimethyl-3,4,4a,5,6,7,8,8a-octahydro-1-naphthalenecarboxylic acid	28442.9	39826.2	577.397	8043.42	22260.3	21000.1	24835.3	15654.1	46169	10239	12241.3	24349.8	29104.7	13900.9	13043.1	10958.5	4.38207e+06	14962.9	29055.6	17941.3	19620.2	17795.9	10812.6	47023.1	22646.6	2.37723e+06	2.47833e+06	1.5162e+06	59913.6	40321.3	315483	3.17007e+06	1.64746e+06	51880.3	2.25823e+06	316281	314443	21376.5	45135.7	26923
275	4-[2-(2,3-Dihydroxy-5,6,8a-trimethyloctahydro-2H-spiro[naphthalene-1,2'-oxiran]-5-yl)ethyl]-5-hydroxy-2(5H)-furanone	156925	193492	469.322	45522.4	230077	67975	64980.8	1.61818e+06	1.78581e+06	221649	69761.3	167044	586555	683363	476320	465561	672967	787401	228592	4.34948e+06	46303.9	16448.2	32285.3	52111.9	48165	13538.6	102759	183341	302855	383939	102788	117725	91187.6	459554	139250	33445	48633.9	258382	255646	91081.1
276	Glycyl-L-leucine	549458	105256	300.01	234910	239366	4.31072e+06	727928	143644	319314	432655	487765	1.19183e+06	1.33318e+06	131581	121697	746753	1.66618e+06	610986	1.35784e+06	484016	280969	69450.6	270251	41099	269742	2.91866e+06	997149	697991	67313.1	1.0775e+06	625608	711481	900888	460141	827949	1.80596e+06	1.38402e+06	799126	834226	1.52227e+06
281	(15Z)-9,12,13-Trihydroxy-15-octadecenoic acid	459741	264024	4866	119840	281029	399513	4.24352e+06	48565.9	144849	386574	221811	96280.6	265636	63602.3	74149.7	79375.8	877782	95222.8	157375	172308	141260	68194.1	112386	242012	172830	155838	114300	119438	93256.8	155471	128529	199912	66981.2	67761.6	110212	137904	114610	76685.8	116031	123573
285	Uric acid	1.40063e+06	1.29791e+06	280.788	2.52705e+06	1.87336e+06	911205	534800	334305	2.21593e+06	939817	597094	653021	815618	641525	704422	757880	4.1558e+06	552876	1.06406e+06	561000	3.66567e+06	2.14717e+06	2.9016e+06	3.62072e+06	3.34005e+06	2.06163e+06	1.54194e+06	1.14395e+06	866127	1.67798e+06	1.5483e+06	1.26328e+06	881713	558833	1.3513e+06	1.89136e+06	1.74832e+06	1.06934e+06	1.07206e+06	1.01261e+06
287	Citraconic acid	184286	58750.6	5713.51	155554	110070	4.08668e+06	106598	155774	294145	309279	123348	249813	191719	147812	292227	219403	568299	140450	285239	95803.6	151214	64234.5	102268	139894	147580	225627	348744	363357	441929	338800	146297	217308	109601	125208	214866	184613	230496	231607	198942	273810
301	8-Iso-15-keto-prostaglandin-F2β	4737.99	5069.65	4377.01	4792.59	13881.3	263591	11828.5	48583.5	112872	2.09273e+06	5280.17	95487.5	66218.8	3.85251e+06	1.40283e+06	2.49367e+06	1.09333e+06	420714	59257.4	13222	5652.02	5566.62	18310.5	19778	10882.2	129807	158469	4701.37	104769	78061.6	32551.5	10290	4893.6	15978	5222.98	9129.1	16876.3	85277.9	128411	45005.3
306	8-Iso-15-keto-prostaglandin-F2β	19553.5	17447.6	368.877	8915.9	4423.83	2029.3	3863.75	16111.7	51767.9	20017.2	1284.02	316477	170119	20865.8	5108.61	20134	67346.9	7918.58	242066	275793	14944.2	2235.28	8761.98	9113.97	13091	180211	537007	668226	1.83807e+06	3.81857e+06	79618.9	288399	81192.4	46859.3	205325	233507	169662	3.71122e+06	1.15253e+06	58360.8
309	Υ-Aminobutyric acid (GABA)	1.40755e+06	424674	691.934	932570	1.04748e+06	3.7731e+06	683063	1.20917e+06	2.27058e+06	1.36139e+06	826071	1.52049e+06	1.23573e+06	1.58351e+06	2.08537e+06	833556	3.37613e+06	1.15905e+06	2.22028e+06	1.19128e+06	1.40544e+06	536176	1.02613e+06	1.08313e+06	1.31377e+06	1.16215e+06	1.4847e+06	1.46202e+06	1.55322e+06	2.12507e+06	832078	1.11004e+06	1.1622e+06	1.32587e+06	1.44997e+06	1.25581e+06	1.52392e+06	1.55238e+06	1.78623e+06	1.95922e+06
315	N-Acetyl-DL-glutamic acid	1.44381e+06	1.23031e+06	2015.17	806391	1.61193e+06	2.16051e+06	139094	687557	1.87461e+06	650538	273680	1.57298e+06	634817	1.95467e+06	2.97139e+06	617484	1.64252e+06	992375	2.17387e+06	420205	1.95216e+06	519644	991442	888485	2.06186e+06	694910	1.1783e+06	1.79825e+06	2.66504e+06	3.75774e+06	683222	993456	813621	796860	1.35029e+06	846750	1.28406e+06	1.02023e+06	1.29758e+06	1.67478e+06
319	Phenylglyoxylic acid	23707.2	59837.7	501.24	23549	76550.7	3.73891e+06	100675	25686.4	91907.6	1.29857e+06	298182	37842.3	207321	73189.1	105133	169223	390609	142929	15299.4	184764	107663	19831.5	69861	54389.4	100987	25300.4	71356.5	112114	151514	76498.1	199368	11053.5	199990	69886	131994	94398.1	51200.6	112589	86751.2	99691.2
320	1,9b-Dihydroxy-6,6,9a-trimethyl-5,5a,6,7,8,9,9a,9b-octahydronaphtho[1,2-c]furan-3(1H)-one	3.09891e+06	1.84326e+06	294.856	1.52873e+06	2.93029e+06	142720	796.11	3.73557e+06	2.15398e+06	4346.22	1015.18	1.83703e+06	3626.59	1.67124e+06	916459	711391	44696.1	961004	765314	1.65571e+06	2.82324e+06	669913	1.97252e+06	1.64388e+06	2.3801e+06	891492	2.73018e+06	3.16449e+06	2.60892e+06	2.36378e+06	638285	898895	670468	2.75041e+06	1.05193e+06	1.02754e+06	1.17333e+06	1.51621e+06	1.54759e+06	816535
322	5-[2-(3-Furyl)ethyl]-8a-(hydroxymethyl)-5,6-dimethyl-3,4,4a,5,6,7,8,8a-octahydro-1-naphthalenecarboxylic acid	929.749	888.923	259.413	1789.57	1007.34	417.156	14667.6	873.166	3861.79	14910.8	8450.32	2521.47	11767.1	1360.61	1431.27	776.534	127106	1258.12	4223.25	7255.87	839.24	433.303	456.465	1061.57	848.52	691016	1.58774e+06	1.0634e+06	32787.9	9184.5	1.99188e+06	3.73368e+06	1.79284e+06	41362.3	2.32968e+06	1.1476e+06	915367	34463	14798.2	6465.96
326	N-Acetyl-D-alloisoleucine	47193.8	34424.2	1859.9	50438.6	77316.7	3.66425e+06	22538.8	32626	85724.8	122281	35372.4	76967.6	93807.5	67317.8	58500.1	73655.8	2.28e+06	91554.9	98930.6	36468.1	114220	27106.6	90411.6	67130	106430	119610	104958	118642	88027.5	163033	93890.8	55241.4	156303	82814.4	126519	135871	56088.9	95379.2	88906.4	166822
335	Uridine	2.2808e+06	780671	1954.49	505188	946740	339810	369334	1.93855e+06	405987	683626	739075	684180	729704	611620	849156	2.04665e+06	217972	434399	605676	152017	676365	311018	438215	858287	859977	3.57132e+06	2.16057e+06	1.22618e+06	1.84945e+06	786422	249591	684079	421258	305886	948493	486179	845395	1.11282e+06	642596	1.6161e+06
338	2,2'-Methylenebis[4-methyl-6-(1-methylcyclohexyl)phenol]	497.566	505.732	369.806	451.705	532.829	412.13	569.138	482.878	630.918	3.46349e+06	5075.1	921.572	597.685	763.876	557.383	517.862	657.263	559.747	543.136	951.256	596.253	633.067	502.371	498.875	568.343	508.472	534.228	581.735	568.173	616.464	581.495	570.612	570.366	552.781	572.855	544.898	614.711	569.517	580.745	544.701
353	chenodeoxycholic acid	2.01155e+06	641197	7190.82	317765	950178	166167	4335.41	2.14422e+06	1.64833e+06	139428	5999.74	994404	464277	931180	197559	642198	48050.4	310276	1.48281e+06	1.66087e+06	1.19685e+06	300274	785063	1.12709e+06	1.29469e+06	994645	1.56758e+06	873738	769012	735568	937694	3.20636e+06	1.64081e+06	1.18478e+06	2.10329e+06	1.81985e+06	2.821e+06	1.41647e+06	836584	439673
360	5-[2-(3-Furyl)ethyl]-8a-(hydroxymethyl)-5,6-dimethyl-3,4,4a,5,6,7,8,8a-octahydro-1-naphthalenecarboxylic acid	3502.81	5964.39	587.576	4510.49	6106.81	1788.75	11350.4	1570.89	6491.6	6228.21	3809.8	4567.29	13750.2	9358.93	4899.59	12351.9	137387	4362.5	14542.7	7745.93	6363.66	17592.1	3877.74	4600.76	4231.02	1.94662e+06	2.47833e+06	1.25458e+06	50164.7	19738.1	1.38071e+06	3.16647e+06	1.26899e+06	49847.2	2.25786e+06	1.11886e+06	1.79198e+06	61756.6	50615.1	27176.6
361	Cholic acid	859078	370160	1128.03	280351	529609	205957	4126.79	2.17561e+06	591779	72318.8	5780.3	1.3755e+06	378251	1.43831e+06	324488	1.1195e+06	183151	584457	1.13531e+06	3.13242e+06	1.20026e+06	275739	784689	701722	1.11119e+06	1.64378e+06	3.16356e+06	1.93011e+06	604026	741530	1.3964e+06	1.53995e+06	1.41865e+06	930874	1.50028e+06	1.63515e+06	2.10266e+06	1.35254e+06	948744	700989
365	(5ξ,9ξ)-17-Hydroxykaur-15-en-19-oic acid	10087.8	5817.16	977.879	4695.69	9931.3	178010	47761.1	8450.33	168854	1.59725e+06	92694.2	139120	566456	240593	922703	7763.3	287500	614838	75255.8	3.14276e+06	31659.3	7152.18	22750	12496.3	26804.7	104423	491295	538551	484008	866718	47062.6	40476.9	57357.4	571654	106482	285103	389730	557001	289930	107513
367	Pantothenic acid	402582	368074	157.764	288348	293848	726010	770910	837372	416840	94925.9	42635	478431	857564	634259	609859	947716	1.15655e+06	757049	1.05667e+06	3.12578e+06	270127	142844	310924	328135	1.44419e+06	11327.7	748824	440174	439776	35454.5	521930	443864	467946	681639	551297	2.36214e+06	621400	811769	946366	2.26574e+06
369	Aldosterone	5425.6	78632.8	285.404	5483.49	97388.6	191254	39769.5	297186	450095	1.79535e+06	27540.8	365483	220246	1.47259e+06	887423	2.53944e+06	253783	392116	386022	452314	316132	53430.6	143886	168579	420843	95007.3	521679	538383	836706	734809	1.35109e+06	662132	1.09509e+06	3.11472e+06	1.10284e+06	1.00668e+06	1.41876e+06	1.06094e+06	1.05596e+06	1.69366e+06
370	Azelaic acid	893799	832379	169584	493630	796485	835781	2.43777e+06	405008	852017	645723	398936	522352	372176	525967	564992	702972	1.45716e+06	567085	524304	329891	502040	349027	420619	464403	467368	1.08136e+06	1.50004e+06	1.37506e+06	970074	862296	3.09637e+06	2.67279e+06	3.0637e+06	720221	2.60622e+06	1.24044e+06	715988	451252	674487	805381
378	N-Acetylaspartic acid	1.13882e+06	64507.1	320.845	476937	327202	2.55675e+06	44885.1	553947	2.18232e+06	358216	39508.4	1.46372e+06	714529	1.04377e+06	2.12129e+06	31601.2	579380	308014	1.63305e+06	931839	905684	148415	534848	445133	880707	1.49396e+06	1.85096e+06	2.12217e+06	2.10732e+06	3.05991e+06	171501	574803	207180	636314	1.04471e+06	461253	602002	810426	1.04179e+06	1.16785e+06
380	Cholic acid	277021	128777	1249.37	71345.5	157280	75539.2	59378.2	159831	58721.6	1.54349e+06	31558.5	228952	92240.2	136660	12846.3	67419.6	93347.6	43500.3	154571	3.04879e+06	241304	104994	168150	510076	319585	399750	253923	134271	55998.1	61768.8	121296	138073	117760	67298.2	126180	179025	114507	84432.6	56969.9	62576
381	DL-4-Hydroxyphenyllactic acid	15147.5	47208	698.879	11969.1	23076.1	3.04789e+06	61444.4	60501.4	52592.2	267044	288871	27374.6	218278	57418.6	94927.1	189197	596405	83354.7	68122.2	123302	50470.4	4786.91	27678.4	18299.3	44649.7	29108.1	69599.6	88021.2	134013	62204.7	341411	120544	355486	38427.3	202319	92292	63321.1	61429.2	46605.9	49155.6
384	8-Iso-15-keto-prostaglandin-F2β	9225.42	8018.45	184.711	3341.91	12205.5	1475.28	2533.28	233714	3.02069e+06	7689.81	3585.81	205397	10592.8	93713.9	10364.7	30223.7	44358	4097.66	1.51502e+06	201072	220506	63363.4	171101	235758	211842	29085.6	42861.2	90388.3	613089	351446	243386	818599	185422	41694.7	750084	20336.2	20389.7	34399.4	56041.8	231286
393	DL-β-Leucine	174562	33974.1	11348	116791	60646.5	2.9745e+06	16948.1	37638.1	270286	51221.9	42307.9	61263.8	424805	112070	45703.5	164801	2.91589e+06	141218	369247	143484	37076	23870.9	31639.7	41641.9	34242	716990	29274.5	23086.9	17925.8	64116.3	87666.1	27321.2	259337	57460.9	264286	96403.2	61255.7	66138.2	78752.6	107403
397	4-Oxoproline	973719	54547	14742.1	82691.5	639655	857494	2.39358e+06	1.14922e+06	1.71867e+06	842221	1.53842e+06	81868.4	179120	260036	126168	138234	567473	1.08272e+06	1.3209e+06	509327	491731	41577.8	643675	99938.2	159523	2.94049e+06	126209	2.0466e+06	329794	2.9162e+06	139604	83121.8	1.47796e+06	407591	724171	111421	2.40165e+06	1.49854e+06	1.04103e+06	1.5261e+06
399	DL-β-Leucine	170260	37825.9	9052.27	114945	82048.1	395545	49956.7	55191.6	270286	123146	101029	244573	424805	111159	69909.4	157974	2.91589e+06	90452	283615	141306	36141	23294.8	101106	36726.3	120672	716990	171303	33140.6	31295.7	428963	184071	129939	259337	82067.7	263708	306395	223031	193429	183546	304559
409	4-Indolecarbaldehyde	418034	231901	2954.56	85605.3	129377	11761.8	334211	160421	137774	575636	103817	882542	82831.6	2.87102e+06	2.48422e+06	289475	35208.5	917998	405831	52577.1	289239	52099.5	195830	83942.1	257157	11674.5	50486.7	146578	248110	254883	70190.1	50477.7	64698	276427	343714	59049.2	86980.9	98885.2	62460.1	96924.4
414	N-Acetylvaline	86871.4	50053.1	5396.36	118951	121757	2.82528e+06	42960.9	38487	120444	146896	51153.1	95867.9	170407	60873.9	63680.8	77332.8	1.9665e+06	131228	125145	49049.1	174454	54389.7	146283	116843	165246	150454	162055	146316	89909.2	212766	122690	78775.8	182762	60356.4	152158	169241	66710.6	121028	100084	216047
416	5-Hydroxyindole-3-acetic acid	412264	228352	160.779	84448.5	127793	7311.71	329792	158157	136302	565172	102585	866601	82338.3	2.82093e+06	2.4448e+06	284660	33897.3	903945	401157	49707.3	285359	49040	192804	81015.8	253544	9443.14	47465.3	144332	242639	251092	69549.5	47659.2	63820.3	270819	339183	58311.3	85927.9	97828.8	59801.5	93843.4
417	Thymidine	232491	328415	817.674	54747.5	338151	774210	479055	535329	433532	811110	615025	249885	404117	844664	179955	2.81171e+06	368437	612761	434088	161199	507400	39678.5	447430	74188.4	440159	788545	348640	392976	263081	155352	962758	536963	1.17448e+06	683345	1.01601e+06	827456	400523	442465	586040	544965
419	(2R)-2,3-Dihydroxypropanoic acid	1.67705e+06	844847	23852	1.35287e+06	917069	279830	409290	167353	2.80426e+06	340629	284714	954495	1.33906e+06	1.08898e+06	1.66005e+06	159821	1.45862e+06	648778	2.29458e+06	2.76626e+06	1.77204e+06	693758	1.64529e+06	1.77833e+06	1.75417e+06	410432	1.54542e+06	828521	1.03115e+06	1.40286e+06	466761	503799	549839	1.19617e+06	803505	832720	1.68374e+06	1.49176e+06	1.91043e+06	1.66005e+06
429	L-Phenylalanine	470479	112740	273.611	241622	373334	2.75649e+06	233188	193411	397625	254073	272446	470456	503217	236446	202366	324540	1.57881e+06	283649	515580	301701	286882	66774.7	137297	219902	373486	786775	406215	290268	251928	433730	351086	280332	454326	226189	452210	511193	447354	332836	370522	504986
439	2,2-Dimethylsuccinic acid	159199	38947.6	9326.49	36616.9	65187.2	944065	443510	59976.8	157828	332573	132939	1.41082e+06	188716	55405.4	593695	286161	923336	531462	756958	828791	2.68567e+06	222315	1.08439e+06	416122	1.46892e+06	598495	1.94038e+06	518998	1.01121e+06	350448	737364	205746	287056	31598.4	478855	837920	433997	278316	246376	811274
444	Acamprosate	475817	527458	890.043	453410	945391	1.1844e+06	630117	449717	524957	651946	1.33821e+06	560044	466846	176679	288663	1.41314e+06	2.65742e+06	554023	345384	1.36296e+06	179696	184140	214512	172021	198066	515518	494677	680252	354458	762979	426861	642964	453396	409749	563622	832148	320289	1.01377e+06	439227	491281
446	8-Iso-15-keto-prostaglandin-F2β	122878	298258	2464.99	17490.3	196749	2.65083e+06	96748.5	1.38756e+06	85722.8	408326	81648.5	48893.6	24761.7	123220	56080.9	244998	224978	86715.1	82990.3	6264.14	13698.9	7549.52	20335.4	15837.6	32041.7	167388	144104	77707	80700.7	107037	70455.6	52537.6	61375.5	35139.5	63074.7	74672.3	64566.8	60224.6	26926.4	18011.4
449	D-α-Hydroxyglutaric acid	13285.6	6349.56	4108.83	7616.21	8673.56	2.64169e+06	8978.29	10479.1	43403.3	14406.1	10540.5	33963.6	10353.8	10680.8	35889.7	16943.6	31281.5	216104	1.32627e+06	137931	12395.9	7012.82	6996.76	17005.9	9125.6	17271.5	19119.4	35816.1	67244.2	43643.5	6255.37	6913.6	6175.64	8019.69	17505.9	8562.77	227758	613425	701153	795313
452	Myristyl sulfate	15465.2	5663.49	8799.13	4180.48	5093.15	7876.26	5727.84	3986.63	11195.1	23032.7	61984.7	60515	467594	144909	232399	289678	979051	811798	634205	2.62647e+06	59612.1	97837.7	1.7136e+06	1.37994e+06	1.20349e+06	1.39418e+06	1.19085e+06	295255	480601	914276	748530	591690	38725.2	75221.6	159480	645329	271392	108525	66044.7	50218.6
469	Dodecyl sulfate	2005.17	2461.29	2012.34	2002.48	2173.36	1819.03	1752.2	2134.08	2064.27	8279.05	8137.1	3517.95	10856.1	19974.4	50243.4	662173	690630	782748	584219	1.20413e+06	940423	1.08421e+06	1.63672e+06	954702	1.13088e+06	1.07692e+06	2.54868e+06	765481	550451	674652	971751	560397	559269	696265	83803.8	29367.9	22488.8	14210.6	30079.2	28075.8
482	2-Methylbenzoic acid	16657.8	48238.1	2031.62	12212.9	23357.5	2.50134e+06	69610.8	61753	54170.7	275828	298756	27906.2	224995	58589.9	97767.7	194753	616627	85435.4	70087.4	126929	52033.3	5898.01	28220.2	20088.9	45760.8	29816.6	71579.2	90740.6	137332	62900.5	353989	123975	364286	39161.2	208514	95704.1	65407.4	63294.6	47929.5	50037.1
509	α-D-Mannose 1-phosphate	176008	124560	2464.07	211203	194238	35040.7	87682.8	125128	438744	178793	205631	543060	126483	322406	362655	420659	71331.4	454161	499804	156612	151154	675978	392970	358009	211934	345634	561773	1.25159e+06	2.39287e+06	473770	218380	269635	196979	411041	236698	206774	260916	406117	287593	394262
513	N-Arachidonoyl taurine	3666.38	4716.81	3729.23	3979.2	4573.86	121884	15660.3	4333.77	4886.56	4857.87	5447.88	12246.7	12809.5	7714	28630.7	84542.5	2.37712e+06	128294	14424.4	81386	6231.85	9535.17	7500.94	45071.6	87628.1	274705	21487.2	92008.4	20553.5	20013.5	6233.76	17255	4185.03	6507.3	5982.62	11865.2	9395.77	64077.2	15099.8	12013.1
516	8-Iso-15-keto-prostaglandin-F2β	4212.9	8468.16	2178.81	2953.57	7428.61	2.35342e+06	2688.71	995040	281273	1.25148e+06	3022.52	28619.5	9491.29	10901.8	4356.96	4211.28	37039.1	7647.59	7868.07	4911.36	3148.59	2822.03	3116.62	3180.53	4092.44	9903.78	3770	2660.48	3253.42	7566.53	3475.67	3793.14	2985.87	3281.67	2789.35	4708.84	4245.59	3167.95	3358.13	3750.38
520	2'-Deoxyinosine	101627	253885	374.233	13441.8	281939	2.31884e+06	293504	577486	269758	733136	509163	415941	156992	622400	443070	2.33078e+06	158973	467136	181417	149830	517959	19607.1	382662	47604.3	431309	606739	558104	539050	375226	138700	1.53644e+06	926556	1.19388e+06	480023	1.01509e+06	934204	392100	668576	651152	515225
526	4-[2-(2,3-Dihydroxy-5,6,8a-trimethyloctahydro-2H-spiro[naphthalene-1,2'-oxiran]-5-yl)ethyl]-5-hydroxy-2(5H)-furanone	95119.1	74364.4	192.469	32680	87795.7	5143.41	47554.8	562390	597037	166353	45875.5	180290	337727	161014	104966	32903.9	125811	121043	257065	2.31318e+06	30954.9	11380.9	16092.6	25878	28262.2	30745.7	18291.9	136496	164090	300785	12840.8	114793	13279.9	110238	71580.9	39026.2	40586.4	288397	152287	61191.9
529	8-Iso-15-keto-prostaglandin-F2β	5269.81	4651.7	4369.66	4423.94	6153.47	4712.59	4732.07	14142.8	5774.44	2.30017e+06	5470.17	308585	53551.8	281613	177502	677937	1.16853e+06	458054	851429	33074.8	22717.2	8120.71	59966.7	125751	168950	1.62785e+06	798326	51912.6	388540	282445	83474.6	14646.7	80449.6	98064.8	82275.3	21744.7	14416.7	42028.2	373332	13867
534	Xanthosine	271331	70321.8	517.819	149935	399723	2.25776e+06	34219.6	900335	563811	352452	82711.6	442800	45237	317468	681376	1.22346e+06	171217	338807	324134	60421.3	278350	78645.8	191059	239070	265360	850166	1.10555e+06	1.24745e+06	976756	553707	31612.4	106080	34191.8	221256	312243	262727	368584	720316	501976	817283
544	Cholic acid	2.12652e+06	790906	1063.61	694613	2.20348e+06	24691.1	32360.3	501838	121213	80586.6	6067.74	418292	77779.1	139503	133010	232077	41405.3	112069	230706	297953	1.16396e+06	301366	886136	1.0603e+06	1.08168e+06	641401	717922	670660	306579	436842	894600	1.54113e+06	859073	626303	1.09784e+06	388400	783457	457635	290606	255049
549	Acamprosate	418057	326000	393.026	373203	681544	1.58266e+06	398634	279522	494956	541818	909493	491371	430043	128534	304079	729348	2.18396e+06	321287	397283	824011	126177	85616.5	129322	130738	150212	617269	457104	727762	390195	974495	198405	324146	210192	197089	389425	508209	164041	716751	339631	426773
553	Hypoxanthine	2.02346e+06	267834	1377.47	650772	1.00685e+06	1.43721e+06	139105	1.64677e+06	1.0362e+06	662956	325643	1.00081e+06	1.91408e+06	575610	65087.5	1.38358e+06	308455	672155	2.17577e+06	1.5287e+06	860216	340201	823364	800459	1.24224e+06	1.2813e+06	1.524e+06	1.82934e+06	57041.9	1.1329e+06	1.03053e+06	870607	715852	1.16527e+06	1.03038e+06	725124	1.66298e+06	2.15818e+06	2.13546e+06	2.09186e+06
554	(1S,4R,4aS,8aS)-1,2-Bis(hydroxymethyl)-5,5,8a-trimethyl-1,4,4a,5,6,7,8,8a-octahydro-1,4-naphthalenediol	779852	2.17237e+06	388.618	610837	698705	1016.79	1327.65	17063.4	34412.8	6658.82	1690.36	38763.3	25550.4	21813.8	24364.8	11981.3	1979.15	6892.08	30556.5	9767.99	77107.9	9038.66	49945.9	34858.4	71354.2	3012.35	7209.16	12742.5	20905.7	30050	6534.98	4022.92	8031.1	25573.7	8527.53	8665.07	3893.24	17832.9	17508.6	24544.9
559	Genistein	954118	2.16148e+06	470.93	242115	823330	3262.87	29271.2	434.597	10998.1	5331.45	30473.3	90312.6	17282.5	1240.57	5155.85	322.428	707485	833.418	4156.65	8506.59	359239	92228.5	443572	352984	399672	4729.12	614.184	413.248	510.846	647.01	380.797	367.2	654.304	461.919	3071.39	452.482	1139.51	10134.6	8414.09	75538.8
567	2'-Deoxyuridine	175353	63771.9	5984.41	15956.7	81086.5	928084	110636	328326	397769	405052	506259	170743	235860	540152	241140	2.12335e+06	116970	233993	180740	77688.8	15335.8	17191.5	119281	30554.4	191045	288135	358725	262782	195630	61642.9	643719	566707	776346	224262	614666	564337	308457	320214	328287	464019
568	2,2-Dimethylsuccinic acid	125703	45904.3	1660.92	219143	106198	871242	199271	47593.6	150971	193078	80880.4	679425	149386	22894.3	546045	106716	840247	295947	520186	355831	1.29789e+06	35034.5	2.12207e+06	308355	1.34493e+06	163642	1.05392e+06	600503	485307	284953	476936	182821	269645	147603	310710	483434	31741.5	78142.9	211963	525949
585	Oleic acid	137541	284387	5312.75	61774.4	157757	2.09148e+06	60530.7	26823.8	74801.3	219404	48901.1	48973.4	153789	37857.7	30650.2	29161.3	1.15503e+06	104696	49055.5	178615	39416.1	47950.9	18228.4	82143.2	45538.2	185572	77104.6	71635.3	46903.1	95327.9	103590	70121.7	33940.8	32913.1	69009.8	322112	257673	44767.5	55195.4	83724.3
589	16-Hydroxyhexadecanoic acid	7698.75	13703.2	277.86	1119.14	14798.9	239404	39398.8	6455.76	74187.2	21896.8	41750	38997.3	52558.6	17942.3	104206	2764.99	210037	331708	44375.3	2.07605e+06	36245.3	2299.91	9052.66	8792.86	13786.3	37527.2	23792.6	103690	161716	279595	40511.1	96616.8	31020.2	33982.4	64403.9	200986	248075	560658	363691	84172.9
602	4-Oxoproline	999303	28311.9	12462.3	55566.3	47789.8	428043	136679	56048.4	79109.2	1.00556e+06	1.23635e+06	58167.1	130763	57436.1	487997	71528.2	338745	302289	44670.5	38346	965852	33706.2	574611	51641.4	382398	2.02424e+06	91546.3	724274	56855.8	763024	66256	37639	1.22474e+06	401750	741509	84846.3	900573	32197.4	55280.4	591564
605	δ-Gluconic acid δ-lactone	184991	213047	4111.84	166737	511516	1.35664e+06	521602	1.72316e+06	608189	643539	1.26174e+06	1.01006e+06	172164	529366	1.63868e+06	1.2802e+06	327179	1.04948e+06	548671	656805	331645	106692	254295	226319	315894	812441	2.01255e+06	2.01443e+06	480354	1.10844e+06	386632	408987	373827	448224	537488	809363	840202	819051	707146	960316
615	2,4-Quinolinediol	1853.83	3888.27	355.587	483.202	17402.2	22715.2	2014.5	240598	452.566	830.717	810.388	688.85	647.703	2046.68	1745.64	1004.23	736.167	535830	753.107	443.557	796.902	520.319	664.2	362.101	1044.17	302.795	343.961	472126	915882	591896	742.658	846.96	613.403	1.99293e+06	685510	952.335	298.183	337.869	21475.6	103670
620	N-Acetyl-D-galactosamine	794727	136495	1049.67	547336	386887	329094	220468	732392	1.55289e+06	331022	593865	680378	945871	844468	585569	1.09293e+06	450549	819669	896227	1.97079e+06	501912	275282	496845	350036	466099	1.08307e+06	1.17891e+06	864179	371190	914436	981435	890214	997237	1.01951e+06	1.05742e+06	1.46941e+06	1.90828e+06	890311	955152	1.25452e+06
624	Glycyl-L-leucine	398809	103179	452.64	178407	180833	1.96287e+06	235762	164639	618145	267828	483448	383737	788208	305761	258678	359010	794989	139993	964891	477398	69045.4	33315.4	166718	94011	161814	1.76627e+06	574019	141697	50833.6	629275	405112	141294	619669	385736	552833	975067	884321	510623	532502	938503
628	2-Oxoglutaric acid	242999	383559	883895	56242	528770	11553.6	8462.49	11053.9	53497.3	33832.5	7360.83	28881.7	173660	1.12757e+06	1.25523e+06	313911	449434	1.4321e+06	2.25228e+06	1.0908e+06	810003	357578	325359	1.59738e+06	461851	9982.82	154566	14856.5	27938.3	19752.6	176372	409249	584070	2.68684e+06	1.78651e+06	818575	1.22673e+06	1.41423e+06	3.87474e+06	2.44084e+06
633	2,2-Dimethylsuccinic acid	168230	34476.4	6134.83	192743	147115	1.45041e+06	210580	45494.9	155239	242565	204459	1.39749e+06	325119	49345.7	579646	162066	894043	645907	739897	813679	561438	219787	1.02851e+06	384139	1.42922e+06	595528	1.91827e+06	505341	1.00384e+06	343301	720595	489766	280591	335234	477980	837082	425187	276362	242282	801629
641	Glycerol 3-phosphate	94069	26032.1	1691.28	310937	70143.7	1.12284e+06	200967	65053.9	153594	106338	137434	162373	127607	26747.6	202709	30963.4	157178	25712.4	170269	62511.9	76218.5	150313	86128.2	137549	102775	1.17911e+06	1.09538e+06	1.88178e+06	1.18303e+06	406091	21934.9	53147.2	17644.5	39171.4	102840	120575	286264	270902	338521	313890
651	L-Histidine	29632	19895.8	561.496	59733.7	32938.6	1.85798e+06	75847.9	60624.6	86818.9	35069.9	356999	178113	386910	39257.6	42500.5	70768.2	894581	41902.8	49959.9	4491.96	65970.8	25335	47563.8	8625.21	63698.8	840023	114521	48032.6	49838.5	7678.8	32161.2	1444.99	88327.1	25368.1	4084.07	76042.8	36886.7	65263.3	71802.3	1585.29
652	UDP-N-acetylglucosamine	764734	459810	5039.16	405534	548792	1.85216e+06	375990	587896	845359	650373	564365	630950	593803	652609	561662	753259	786638	924346	887241	753603	912381	284293	620518	682018	770686	803903	1.15134e+06	1.00116e+06	752014	832359	931792	900819	905643	858042	942321	1.11421e+06	962240	1.1506e+06	1.06363e+06	1.09714e+06
676	N1-(3-Piperidinopropyl)-2-[(4-nitrobenzoyl)amino]benzamide	87641.5	116578	289.274	16378.1	161959	23280.6	1.80727e+06	36011.9	86597.9	103320	99486.8	72440	31471.7	407439	157925	277841	144648	71243.9	169963	130910	63549.5	4666.83	40619.7	16731.3	50273.3	13806.7	33880.8	441734	580233	694179	33764.3	24456.2	28406	266663	38460.1	29658.4	51220.3	350152	324217	245459
677	Indole-3-lactic acid	7813.89	6394.94	129.271	3402.32	3119.16	1.80612e+06	59552.6	14552.7	8670.18	155303	68311.5	2956.23	121080	7719.75	10328.2	26989.9	225465	8597.62	8568.66	18312.8	9136.98	936.435	4689.19	2411.33	7485.38	5883.83	12770.1	14220.4	18079.6	7364.55	18574.3	11196.2	24314.4	8905.56	14333.4	11773.6	12286.2	7762.3	6110.11	8392.35
682	Ethylmalonic acid	222894	450738	936947	1.33282e+06	1.26653e+06	1.44248e+06	222359	1.35857e+06	1.16146e+06	1.36917e+06	1.32794e+06	1.36669e+06	1.27789e+06	1.43405e+06	1.13225e+06	1.13582e+06	1.53195e+06	1.43109e+06	991682	1.75476e+06	915317	1.29388e+06	1.33243e+06	1.41104e+06	453522	431751	1.20642e+06	1.32586e+06	1.50467e+06	1.38779e+06	1.62068e+06	1.34305e+06	1.05168e+06	1.18283e+06	1.58544e+06	1.33221e+06	1.7913e+06	1.48675e+06	866523	566203
688	8-Iso-15-keto-prostaglandin-F2β	4474.48	4436.39	4535.26	4552.85	4613.97	5731.43	5733.04	17791.4	20879	449735	6013.52	67145.8	34325.3	674273	344777	336716	1.77993e+06	246723	74628.4	57138.3	148796	8528.95	27980.3	38014.2	4757.95	27506.5	632822	42047.3	48546.8	161151	89446.9	102599	266992	1.53402e+06	421864	506077	248052	241811	899204	51158.5
690	UDCA	1.77209e+06	505363	5973.74	385551	719659	128482	4119.86	1.38047e+06	443107	4737.46	3809.18	542570	5107.96	668006	150341	961125	24160.8	318796	669684	349786	383064	94509.9	255721	334429	376553	402630	762104	521751	362184	153323	582975	1.18175e+06	717997	519000	770227	819494	1.08018e+06	630716	350735	201623
697	Cholic acid	1.15011e+06	387386	956.484	374071	915917	34763.7	564316	365098	93107.4	1.18106e+06	706749	956427	1.394e+06	436200	73419.1	214903	565681	210113	1.75248e+06	622879	490377	248887	354018	1.10504e+06	625938	293707	1.28185e+06	298389	138945	1.1396e+06	432783	308353	464573	144453	351278	276750	553069	242932	169688	154087
701	L-(-)-Malic acid	386141	20376.3	2689.11	23598.4	28318.7	484508	82352.2	32372.8	643118	122267	73874.8	1.09516e+06	733100	23349.4	314398	38668.4	366853	36267.6	109432	48535.1	28465.3	39770.1	68441.7	63486.2	156956	1.74478e+06	625949	1.14786e+06	1.06077e+06	1.45057e+06	14337.1	32126.7	17957.7	16959.4	54402.4	28749.2	31134.5	103136	268617	615258
733	Leucylproline	725542	165706	680.902	484678	196497	1.67012e+06	331668	590511	556237	320150	866487	850823	1.15029e+06	582435	397206	776505	599584	524240	524379	1.10547e+06	195694	48381.4	152547	126212	191387	771839	359625	327398	75124.6	380897	338058	494741	537841	119993	572568	692887	428281	241870	207239	677980
735	L-Threonic acid	210750	154473	950.096	225415	159665	1.66759e+06	278678	318395	311292	153969	677164	422754	375482	201200	220452	243203	1.11783e+06	195441	346526	265231	212951	153060	276421	119272	215237	439776	395140	412338	219430	400754	197255	254219	120654	26401.5	151591	229132	213249	327968	252383	384051
748	Uridine	980584	889012	1139.28	383572	948190	1.61665e+06	589227	1.45111e+06	690882	744546	616097	502394	804997	730753	544456	1.53401e+06	691810	629040	594564	410212	879264	457689	771189	593407	822596	1.47869e+06	1.31659e+06	1.27159e+06	1.28138e+06	830617	618036	922093	585945	540365	1.07233e+06	1.21631e+06	892040	835900	761585	947073
771	Daidzein	709046	1.56598e+06	132.682	197370	1.07068e+06	4641.52	20009.9	5727.52	15610.6	1598.26	16725.2	163892	33307.1	2364.29	14978.6	1304.7	305849	1815.28	7224.21	10402.6	181990	74078.9	201692	293434	209838	2996.21	1801.21	1977.69	366.452	2544.32	903.259	1646.9	1319.98	1063.68	8015.74	6154.28	1178.69	15429.2	13643.9	71427.1
774	(2R)-2,3-Dihydroxypropanoic acid	771074	295869	82131.2	206706	476814	762293	967666	880042	1.56115e+06	592993	808312	937981	595371	880115	1.32447e+06	1.32029e+06	826056	1.30465e+06	637129	904855	322373	126721	270813	282759	564018	390490	827657	838231	917855	742312	668473	450688	603070	797003	670922	368978	534789	992053	907976	1.1396e+06
786	Dodecyl sulfate	961253	1.54528e+06	465194	787155	764836	785448	745612	627544	774302	10546.1	39320.8	4316.01	12493.4	12472.7	5817.7	13341.2	4808.39	4842.69	10316.4	6547.47	13630.2	6584.74	7514.86	6660.21	7949.97	8055.94	8404.19	7275.69	7221.97	7608.3	7234.64	5179.58	8779.92	6020.64	6357.94	8438.86	8077.1	5370.34	8195.57	5827.69
823	Uridine	211633	260572	718.265	120083	413685	1.48299e+06	95013.3	379179	255863	245983	138468	241106	105078	259394	200072	464388	444143	209731	222874	210099	458949	99912.5	284549	265731	427489	655358	625215	812790	764913	699092	424830	485458	287671	176636	497244	769535	409708	425309	380832	484290
824	Deoxycholic acid	29488.7	15898.1	11053.6	18766	17434.5	1.43704e+07	11580.9	2.16284e+07	17717.6	1.73185e+07	13996.4	216312	51516.7	5790.85	6618.67	7438.66	166711	8008.31	34333.8	1.4812e+06	20872.7	9407.99	20171.5	19942	22459.9	1.88181e+06	1.12058e+07	6.33621e+06	4.63812e+06	6.03654e+06	10127.4	14235.5	12892.9	7878.75	14560.2	65406.4	52977	17499.2	12981.2	22954.7
830	Suberic acid	337152	447221	77355.3	215471	498122	169109	322212	177149	483868	125339	87030.5	466998	110577	566293	617312	250041	334594	333869	316003	162280	231129	115050	167272	156084	199275	371716	574196	459942	305281	235320	1.47328e+06	1.44309e+06	1.43762e+06	513743	1.26664e+06	588367	293478	203094	292937	352631
842	Xanthosine	199999	102492	547.629	268918	401582	1.10743e+06	179138	1.40454e+06	471116	238503	192680	266994	139386	244594	539238	1.17384e+06	106457	209052	286832	81326.6	340583	184768	329949	391333	313161	1.45438e+06	1.01239e+06	1.34965e+06	1.03365e+06	331902	61134.6	172569	56009.6	314104	342970	251035	353854	601354	348859	822058
848	4-Dodecylbenzenesulfonic acid	161164	90303	31810.1	99091.7	74953.1	82850.4	63527.3	50015.1	94535.6	94676.4	141187	220409	127085	112616	77081.8	97974.6	187832	140881	455646	1.30535e+06	214622	1.11455e+06	822921	466307	747198	834191	1.44854e+06	681256	193151	194826	342019	144034	240649	147184	186276	498533	305746	185386	185483	108740
854	Myristyl sulfate	27480.5	5537.95	21107.2	13021.4	11521.2	26594.4	11600.3	13984.4	40229.3	578891	876215	1.13958e+06	1.43765e+06	663543	860640	576865	863953	301867	236098	164426	13642.5	63194.2	85925.6	72118.9	92246.2	425287	314700	228097	157905	165288	94266.8	21950	22472.1	62114.2	61219.4	79665.2	69667.8	64375.7	51371.6	45853.2
864	3,3'-Diisopropyl-6,6'-dimethyl-2,2',5,5'-biphenyltetrol	872.158	1035.6	374.296	618.063	812.399	693.147	618.713	1432.7	828.665	558.08	1039.38	1735.94	2531.55	1242.91	3465.84	13776.8	25761.4	35530.5	51938.2	54889.2	1884.32	804.152	727.891	1372.34	853.614	324065	669700	470974	8499.29	3808.7	731220	1.42866e+06	670244	15931.5	883870	367333	394614	50699.4	43993.4	24860.6
866	Gluconic acid	594563	130014	1226.67	319940	195037	1.31954e+06	135423	45469.3	329049	183777	248359	457813	288001	186364	383862	130904	593021	235705	391911	319333	378201	200164	399650	508707	417987	1.15171e+06	790444	844696	688142	1.42697e+06	210757	56689.4	37875.2	264405	404519	390339	471822	500218	515785	500421
869	16-Hydroxyhexadecanoic acid	355479	396141	8281.82	68662.4	492424	517220	998798	384809	552721	1.08269e+06	557977	233389	459710	332284	277057	596681	721293	508543	187781	964539	340514	42352.4	198994	115537	281636	618098	649103	657577	737599	1.15617e+06	891995	674966	596197	509944	701671	1.09053e+06	1.14213e+06	1.4219e+06	795525	291158
871	Uridine	204534	257602	203.089	115493	409501	1.41969e+06	91559.3	373473	248086	241324	135101	228734	98606.2	253298	193989	458543	425659	205328	212174	203996	452602	98164.4	279704	260645	421498	639039	613605	799460	757348	686445	419224	479632	280826	171853	486843	738255	405004	414446	371969	474071
873	8-Iso-15-keto-prostaglandin-F2β	4261.58	4675.5	4319.47	4336.23	5332.87	86718.3	5460.26	6288.22	5885.86	1.41885e+06	5727.39	63951	167935	674273	344777	250493	1.17377e+06	417268	71077.5	57138.3	148796	15033.2	13068.2	36205.5	42337.4	225623	663696	762016	48546.8	1.03036e+06	283545	569751	266992	139243	83862.8	110517	14697.3	230306	778835	22831.6
877	4-[2-(2,3-Dihydroxy-5,6,8a-trimethyloctahydro-2H-spiro[naphthalene-1,2'-oxiran]-5-yl)ethyl]-5-hydroxy-2(5H)-furanone	37760.7	57759	415.77	13207.1	60915.7	8098.5	14052.2	84253.4	182738	63384.5	13830.1	29407	60853.2	51383.4	54793.4	20633.4	79129.9	70931.9	51693.2	1.41573e+06	5219.19	2167.18	2751.84	7007.02	4939.54	2469.74	15434.5	34270.4	53756.5	65491.4	11226	8146.62	9533.49	50168.7	10625.9	6967.42	5842.15	58778.3	49024.6	13665.9
881	Glycyl-L-leucine	549458	44774.5	257.096	98831.5	104416	1.40893e+06	320094	143644	319314	23257	487765	233572	68800.9	131581	121697	169504	411388	151051	71051	484016	12341.8	2608.94	12517.8	41099	10850.8	130839	34863.5	191056	67313.1	41014.5	110576	20630.4	34827	20469.7	24755.3	36881.3	48732.1	21693.4	26535	46973.8
889	L-(-)-Malic acid	387013	26138.8	1890.57	1.16746e+06	34207.5	519586	89924.8	31520.4	603669	124316	73936.6	1.09443e+06	719134	24091.5	313862	45774.5	393638	34391.7	82317.6	36470.4	45105.2	54718.3	67936.7	63425.6	101798	366433	298897	741859	84101.2	1.40175e+06	10703.5	20697.4	13490.1	21236.7	62426.9	47315.9	24016.2	75202.6	238504	572247
899	Linoleic acid	116165	331088	3047.71	76700.9	184925	1.38871e+06	122115	31949.4	91653.6	127554	106152	60190.2	242252	49054.1	40807.7	24325.2	996787	173484	84435.5	571407	39942.1	39788.9	18194.9	63455.2	52417.7	133837	80726.5	77170.5	57338.4	159087	113592	96059.5	44799.3	29168.4	76621.7	347692	392046	64942.5	77859.9	108284
901	Cannabigerolic acid	277771	262594	297.409	117160	183143	95651.2	2905.36	294355	1.38756e+06	2920.23	21933.4	187217	22425.3	265394	260908	156489	31863.9	324350	135634	310247	492358	50765.3	294216	144581	405527	171868	266682	287520	286830	388234	124158	209929	90298.2	228580	147118	250186	222835	694160	627610	234832
906	4-Dodecylbenzenesulfonic acid	29252.7	183081	25373.7	67895.3	48961.9	64320.8	15416.3	36627	74083.4	65391	103817	94416.3	102146	83180.6	38446	104568	185109	140902	85668.3	1.30535e+06	843452	1.37682e+06	781867	466307	747198	338355	1.13582e+06	681256	89772.9	414825	568466	684006	576532	112630	372374	665909	580642	562541	294115	230636
919	Myristyl sulfate	17627.7	13180.7	20478.4	23205	11853.4	64424.7	19791.4	27827	27452.7	43924.7	142939	146377	192318	130936	236395	265844	986777	40814.3	165687	1.17175e+06	291429	1.35702e+06	411201	443909	423506	1.2068e+06	468023	239521	226342	482908	358153	451472	850842	889211	238842	347872	376428	15455.8	191298	296351
922	4-Dodecylbenzenesulfonic acid	49013.3	96899	41421.5	110834	73102.9	56989.9	24094.3	64899.8	101542	106725	169374	98668.3	107979	76856	65342.7	82460.2	174283	149160	61623	282534	843452	1.35017e+06	234888	174633	294731	270894	963315	74800.1	125625	189507	1.172e+06	223932	296244	697782	217346	326014	250037	363352	234740	667877
927	Taurochenodeoxycholic acid	243632	145487	235.562	88387.4	1.1991e+06	28613.6	10392.8	398724	138554	22155.4	14923.8	64589.8	100234	51875.4	32648.4	303011	77489.4	87668.3	266031	662350	643483	62958.8	373024	158754	611353	641253	238449	322292	159075	335826	182981	239533	172545	120478	219005	224931	242289	429013	160755	97919.9
929	2-Aminooctanedioic acid	11752.4	6299.64	2126.98	19647.5	5498.39	1.33746e+06	61087.5	49571.9	7263.74	21361	85897.7	27036.3	36561.5	5554.73	4606.14	89548.5	753375	5908.59	11013.3	6381.89	9048.38	9545.25	9764.47	7993.91	11112.1	58113.4	23100.5	21723.8	9433.95	102953	10002.6	7401.89	12264.7	4395.41	13151.6	14224.7	6255.53	13294.6	11580.6	14776.4
934	Phenylglyoxylic acid	6170.68	3110.75	1871.05	2227.99	3939.91	777813	6647.06	2869.83	27500.3	198640	3070.69	15985.2	38218.2	7336.72	26925.3	7691.72	1.3324e+06	19469.4	17238.6	23464.2	4141.55	1548.57	3845.1	4169.77	4575.1	7883.73	10236.1	8238.53	6578.46	19928.5	10104.3	7978.02	9113.63	9094.41	10070.4	14499.6	12380.7	22745.5	19741.6	24502.3
936	Stercobilin	530344	368199	126.421	190587	740687	33068.8	273.169	555118	575949	402.09	233.528	335910	391.808	275962	1.32991e+06	61953.6	9589.72	136512	308704	351914	613651	105688	348697	320996	521767	129846	591009	714151	582788	497600	76387.7	85858.9	65361.2	542069	168927	128668	133004	353365	338231	160888
937	3-tert-Butyladipic acid	540233	1.32873e+06	1055.41	449449	473543	11402.3	4630.73	22435.9	75846.2	17090.6	3502.71	24113.8	13648.5	14520.9	33377.7	15509.6	9888.47	2435.5	11400.9	43593.9	32430.5	4317.75	11137.3	9211.98	15173.2	6139.53	18232.8	19456.2	3328.35	2453.29	10928.9	13989.2	13902.2	28535.3	13157.3	17248.2	13740.5	48080.9	25358.8	24992.4
945	5-[2-(3-Furyl)ethyl]-8a-(hydroxymethyl)-5,6-dimethyl-3,4,4a,5,6,7,8,8a-octahydro-1-naphthalenecarboxylic acid	3768.75	1904.84	351.441	1466.92	1729.39	1078.77	967.394	1293.61	5625.88	1991.59	2795.74	3967.7	11842.6	2540.01	2380.93	2957.55	273610	1844.58	6818.05	7268.31	2203.68	1091.2	1326.89	2571.88	1830.39	585073	547824	367676	12732	3687.34	525168	1.31634e+06	510828	9398.3	768934	268742	294261	11152.7	5633.84	5655.88
948	Uracil	701531	418718	23169.8	218042	528598	1.19037e+06	296811	593414	814229	638865	509684	679671	524724	601692	611883	751799	744154	1.00385e+06	1.00323e+06	340037	812148	213697	464636	502593	660044	640270	1.04132e+06	822008	660836	749333	831866	872497	634829	760771	1.18885e+06	934636	760287	1.316e+06	935027	1.00963e+06
949	D-Alanyl-D-alanine	161590	104516	357.523	68976.9	129114	1.31511e+06	210359	202045	298347	211162	451807	172388	242598	193398	189042	228677	481024	158172	302288	689554	107566	36989.3	101720	44147.5	99673.6	319326	223514	162800	103021	287663	189636	169520	271441	210652	223304	470643	508645	217320	210447	345945
956	Myristyl sulfate	1.03899e+06	1.30329e+06	63143.1	683987	177608	1.00639e+06	872916	70516.8	37494.9	24058.7	13206.1	18005	44530.6	50342.2	23934.5	27304.6	41283.6	33207.5	34690.8	34472.2	25712.7	28314.4	54995.1	27985.8	50735.2	23331.8	47628.8	25688.5	35244.7	37983.5	36904.6	27894.3	26702.1	21741	24285	34985.7	22965.2	23044.6	27589.1	18632
974	trans-Cinnamic acid	5376.48	10826.8	236.546	3929.21	7601.38	1.26972e+06	9970.94	7183.27	9554.03	76355.3	13049	5810.92	25080.3	8388.91	12913.8	17703.6	299954	14571.9	12270.8	38099.7	14295.8	2105.51	8111.18	5922.22	13287.2	4725.61	9330.45	14149.8	23712.8	14738.7	62240.4	15077.2	55220.9	7647.28	34529.2	22042.2	14889	9796.46	9326.36	9317.02
987	6-Chloro-5-methyl-1H-1,2,3-benzotriazole	21083	24947.5	463.635	32662.7	42597.8	1.2462e+06	44143.8	16310.2	42063.2	53477.2	45970.8	30872.9	26236.7	10543.9	42406.2	50902.2	599460	22664.3	44131.4	94564	13777.1	8482.63	13493.3	14372.3	6675.88	32789.2	19598.8	34128	26478.9	75919.8	7816.44	5672.85	7352.02	7333.6	9339.71	16535.6	12125.8	21604.7	14073	22186.3
992	2-Hydroxycinnamic acid	369644	126716	3409.27	53011.5	318120	249549	272445	793910	1.14583e+06	280401	419029	855530	389244	347422	985223	595457	414138	1.24267e+06	760183	507985	115029	29876.3	282513	186630	258533	309949	675886	373981	470416	474271	323605	503215	373851	472368	407126	336000	626194	567604	438960	762956
1011	3-tert-Butyladipic acid	459772	381406	23397.9	252879	691842	144715	85923.8	153763	318572	99325.7	46338.8	484659	72141.4	288105	536249	262628	163086	433356	365784	70548.6	306307	95196.1	197412	215437	274878	419723	683538	774815	756878	605770	1.17921e+06	1.01812e+06	1.22011e+06	366358	990144	527546	486906	175395	330265	475569
1014	Ethyl-β-D-glucuronide	168838	419718	2079.94	184416	436368	412948	423708	871508	276725	858766	408334	403662	497758	183277	279874	1.21505e+06	451393	434065	334423	224829	186421	193802	510009	265402	446173	851766	798166	778974	932328	407619	535530	378404	322545	492344	246080	261799	492149	374892	516553	216512
1015	Docosahexaenoic acid	59004.6	69674.1	1046.25	45132	45266	249010	209468	16206	146520	245063	806097	189183	876312	32256.3	138088	27859.7	1.21486e+06	65951.7	106103	341113	15481	19294.3	24999	44556.4	26278.6	126804	47834	58283.9	29549.5	102254	92535.7	441620	78270.3	64487.7	253491	146004	252966	174818	141360	144713
1016	8-Iso-15-keto-prostaglandin-F2β	110710	188531	338.521	34292.2	122812	50986	95110.9	88779.7	169485	24368.4	42162.9	20855	17583	36364.9	25514.5	28211.7	948693	32589.3	44675.9	35399.4	32512.6	56374.8	16352.8	168959	55494.8	617226	598181	313835	59793.2	46247.1	601970	1.21334e+06	599281	35801.9	831754	417873	198188	28123.4	23739	28902
1027	Hypoxanthine	557794	445019	608.842	208630	375903	1.07314e+06	288503	673282	491079	513708	382615	538598	669227	562017	413914	566530	407788	814344	803982	668272	483623	308514	458958	312296	532044	426189	786972	421663	371414	468291	813762	1.07244e+06	808243	888184	640279	672525	1.20162e+06	872187	917132	645377
1032	Taurochenodeoxycholic acid	243632	86472.4	254.024	57405.9	1.1991e+06	28613.6	685.502	398724	138554	465.309	468.921	64589.8	10344.3	51875.4	12648.4	303011	13470.9	87668.3	266031	662350	643483	62958.8	373024	67771.2	611353	364717	238449	322292	159075	335826	182981	239533	172545	120478	219005	224931	242289	429013	160755	97919.9
1039	Uracil	701531	418718	21008.2	218042	528598	1.19037e+06	296811	593414	814229	638865	509684	679671	524724	601692	611883	751799	742341	1.00385e+06	1.00323e+06	334320	814255	210261	464636	502593	660044	640270	1.04132e+06	822008	660836	749333	831866	872497	634829	760771	100754	934636	760287	972946	935027	1.00963e+06
1040	Myristyl sulfate	6631.22	7762.43	7302.83	6112.42	5887.93	7630.83	7281.03	6593.06	7358.84	6651.91	25396.2	27189.3	8606.59	32709.9	16642.5	17165.6	11729.3	28413.2	38821.3	142523	1.19007e+06	128505	82464.3	37415	99146.7	142125	155038	234093	184807	177665	381849	442152	665802	889211	986647	224398	992452	766804	743253	151866
1047	N-Acetylornithine	121812	27128.1	776.014	89345.6	83786.9	1.18198e+06	141337	80060.2	178201	94557.6	197558	197884	220538	103412	62420.6	139188	352600	112846	224270	341607	63247.3	16464.8	69291.2	28980.2	56728.7	463068	135438	97694.9	37990.3	149493	112676	132506	177099	103985	158976	313133	271934	153284	148086	256983
1048	N-Acetylsphingosine	1555.99	2378.22	1274.3	1640.35	1843.25	1.18059e+06	1936.65	2602.43	2064.2	2793.59	1925.27	3094.81	3305.14	1888.54	1919	2759.72	582458	2365.44	2269.16	4098.82	2053.08	1307.29	2020.49	2015.52	1824.75	2437.97	2449.07	2999.25	3293.85	2694.28	2833.91	2482.7	2105.91	1754.18	1848.96	2711.78	2308.91	3777.57	3649.31	1970.13
1050	Phloretin	157935	152659	132.343	74876.8	198498	2642.88	15632.3	58984.2	292886	221792	16865.3	44489.9	105953	68634.6	193553	19665.1	157935	130719	87105.2	1.17868e+06	134724	22901.1	71021.1	69847.2	109732	18325.5	52973.1	80594.4	115099	207606	36727.1	46821.4	37650.2	65496.4	44723.3	30561	26926.3	113768	96939.1	52256.6
1051	N-Acetyl-L-glutamine	210822	421285	1000.31	160212	329031	1.17792e+06	126513	117276	236016	144391	264792	187705	410770	92906.2	143957	140568	435918	89415.4	226467	249963	341573	155990	316744	240512	323486	543072	271775	200982	122550	242040	155608	194714	230700	131986	225951	321402	245131	207098	213323	315112
1056	N-Acetyl-DL-glutamic acid	46380	247655	538.316	576.694	1.17171e+06	12301.5	547.754	257754	44391.4	11974.9	5125.53	34569.2	24496.5	82702.7	65834.2	14010	32040.4	23402.1	42617.4	71194.8	61370.5	13047.2	280414	653749	26070.9	20057.8	11613.7	57030.6	33306.8	69531.5	19574.3	25900.2	28553.2	580921	299979	492129	24424.9	23777.9	31472.7	37135.1
1074	6α-Prostaglandin I1	589397	952964	557.399	146937	486478	341613	619052	345181	522477	18769.3	252102	93096.3	55790.4	232688	130800	244821	547890	214906	118702	320167	177996	442465	81000.3	1.07403e+06	338749	367500	310751	234531	368653	365974	176913	440116	338140	229420	599133	1.14719e+06	217080	227544	209916	40606.6
1080	Myristyl sulfate	31799.2	43249.2	3917.08	14574.6	11201.5	23830.1	16599.7	12310	35454.6	578891	876215	1.13958e+06	421584	103750	623380	99456.6	850551	293548	229922	50496.6	15616	17731.4	36656.8	50648.5	16878.4	47766.6	19135.3	225527	62253.7	164679	90475.3	32488.5	61063.1	5733.44	77586.2	30869.1	110268	56619.7	45161.6	56215.4
1082	3,3'-Diisopropyl-6,6'-dimethyl-2,2',5,5'-biphenyltetrol	4676.4	8381.61	164.088	1079.77	3770.75	3004.32	4187.82	3540.18	7050.42	736.285	2196.45	5527.81	6124.11	1843.82	434.728	1421.34	457881	1658.16	5765.68	515.189	3198.71	2819.95	1761.75	9732	5292.21	583358	472444	272914	9027.66	7377.3	577908	1.13548e+06	539610	15050.6	677633	308416	172340	16945.9	11369	10471.3
1083	5-[2-(3-Furyl)ethyl]-8a-(hydroxymethyl)-5,6-dimethyl-3,4,4a,5,6,7,8,8a-octahydro-1-naphthalenecarboxylic acid	6856.02	4846.35	472.632	2888.21	4980.95	1822.26	2523.05	6576.5	5789.72	2938.52	2144.79	6768.19	7882.31	3166.56	3897.8	5862.51	1.13474e+06	2540.48	9637.24	10248.3	7933.94	3370.45	5966.97	7911.61	7317.28	306834	247351	208256	10035.6	4776.25	350117	307302	362929	11028.7	327976	188947	199796	7849.24	7961.25	4552.46
1118	4-Dodecylbenzenesulfonic acid	162225	1.10734e+06	42367.7	628608	531907	229740	147171	98549.7	144031	22484.5	17136.3	143385	130841	101153	48186.1	111739	52165.9	89846.7	126567	271905	150683	149774	282877	367235	144315	492258	174395	131608	153341	83773.4	140160	152786	109099	68380.9	93437	106857	177357	111409	122742	97696
1119	Taurochenodeoxycholic acid	191728	93906.8	341.783	33627.7	77525.4	7504.15	7614.69	22878.1	83761.2	23486.2	23347.8	53902.6	152981	9133.61	11398.1	10124.8	181611	10439.7	55416.2	509642	321742	37168.9	145308	233647	272779	807263	49434.5	23994.9	17369.8	146317	67046.8	147935	105294	17061.6	94132.8	69460.4	65615.6	54441.6	25994.7	55681.7
1123	L-(-)-Malic acid	386053	17234.4	2960.46	602178	30212.9	223071	46896.8	20195	453350	106168	30937	718499	527681	16491.5	196914	14218.4	109714	14252.3	440467	138618	76522.5	78501.2	154891	281165	114908	1.104e+06	372137	945939	692781	848425	10849.1	30141.9	14075.1	17474.1	61660.2	36665.7	40615.3	221542	251751	265501
1125	Dodecyl sulfate	2272.71	2973.61	1934.96	2419.3	2623.32	1471.14	2114.44	2367.45	1961.33	1632.92	3884.66	9219.76	1791.44	3031.54	2310.61	8876.19	28873.8	61765.3	26840.6	72215.9	940423	1.08421e+06	73384.3	82414.3	55090.2	70805.6	134501	50701.6	26093.3	41618.6	971751	560397	559269	696265	1.10081e+06	781050	820258	564735	588360	669164
1127	2-(6-Hydroxyhexyl)-3-methylenesuccinic acid	9994.93	7010.86	174.97	3044.09	10285.1	9951.07	1.09873e+06	2971.85	10545.3	17288.9	8379.58	4427.89	2246.8	2818.42	2773.8	1007.12	43167.1	3014.22	6214.43	2660.55	9421.45	2089.47	5188.46	5266.69	8258.23	5436.53	4858.22	5710.67	6701.24	13839.2	3200.94	4607.7	2909.15	3064.25	3590.76	2150.5	6573.4	2152.55	3516.98	4356.41
1129	Uridine	71615.8	90736.1	1991.72	21928.7	391643	91791.2	94794.2	264138	325318	235550	93142.6	308391	515986	483834	26805.9	138005	31955.1	288924	258902	41730.8	212475	113458	207963	47715.4	34448.9	128494	108854	1.09731e+06	68867.9	76543.1	28905.8	12973.7	15870.8	251214	25938.5	146616	106584	32197.3	372857	78179.5
1143	Glycyl-L-leucine	143685	45797.9	208.925	103147	91615.5	1.08487e+06	110781	79531.2	312922	98176.5	222752	129890	177719	131209	77457.1	155125	370091	139993	12663.5	477398	69045.4	10103.3	76800.3	27458.5	61976.1	590268	7714.51	141697	50833.6	12973.5	101258	141294	118353	99124.8	111200	11043.9	14203	178413	152513	6497.29
1147	Murrangatin	168773	64610.7	262.499	29328.9	207930	2563.68	6656.65	47350.6	198529	102012	8562.08	49794.8	61827.2	83624.8	163393	20194.7	70547.3	100613	70369.2	1.08091e+06	29633.5	9307.62	30677.2	32107.8	126888	18940	46389.8	63460.6	109563	157997	51491.6	60968.8	49455.6	64712.5	57420	53342.1	64683.7	125188	88743.1	45403.6
1150	8-Iso-15-keto-prostaglandin-F2β	6360.78	7884.38	366.699	4947	11212.2	6917.5	9713.23	100644	1.07592e+06	49048.7	4670.59	54061.7	19383.4	74819.2	19727	60224.3	255399	16419.2	768666	47766.4	45061.5	2576.67	6793.72	3332.11	9796.04	189825	192390	229104	251888	120628	581186	495334	480680	169253	776091	76360.2	107618	63914	280394	502318
1155	Orotic acid	160971	60889.4	844.728	131028	126648	652383	236386	394307	456283	152072	185248	386447	84369.6	240292	313593	483846	514760	463973	342847	238912	256153	114891	209579	188843	237665	476572	672842	646455	181931	292980	450333	482759	314878	432692	468011	1.06784e+06	719322	820361	902331	711397
1160	N-Acetyl-D-galactosamine 4-sulfate	319087	151536	795.228	576899	155173	218950	21518.6	140964	497194	41898.5	64425.2	262645	58070.4	79228.5	184553	230082	111902	61346.2	173307	181139	223113	181028	199748	161333	216190	1.06169e+06	478053	477850	244528	732742	114737	105388	52210.9	79751.9	204367	618157	357832	188925	171527	331916
1165	N-Acetyl-D-galactosamine 4-sulfate	301343	140287	348.806	567807	139109	212811	14948.2	131246	480136	28941.4	57370.6	249097	36698	64767.3	166209	221481	104945	46151.5	159544	167228	205269	173964	185250	146549	199179	1.05366e+06	461470	476044	220619	706404	104409	86188.6	43560.8	66430.6	191296	609368	349280	171664	159118	316996
1166	N-Arachidonoyl taurine	5758.73	8329.46	5857.44	5850.4	6671.59	14033.9	7218.53	9114.74	8590.88	6253.55	8556.91	19307.5	9616.21	6989.37	7975.41	13047	911775	25123	126148	444822	11008.2	18223.1	55617.8	86681.8	14359.5	124294	230484	1.05347e+06	151616	245934	7624.8	8695.42	8017.21	13029.7	6475.79	7612.84	22755.5	67885.9	18069.8	26231.8
1180	Myristyl sulfate	1.03899e+06	49513.8	489710	48855.5	143470	96337.5	81857.9	26987.2	31503	13046.1	18466.6	24273.8	32253.2	15144.7	20871	16041.3	19363.8	16332.6	17662.2	22319.9	16621.7	14886.8	31183.8	17333.1	16774.6	18688.2	17663.9	17982.9	16105.4	18630	17611.2	15521.7	13841.2	15239.6	16728.2	22616.2	18067.3	12262.7	16532.3	13516.6
1184	3,4-Dihydroxyphenylpropionic acid	24114.8	20792	582.089	21783.6	24928.5	6102.65	22009.7	5846.96	18312.5	1.03631e+06	12652.8	79160.4	6563.61	10241.4	33996.1	8633.48	132579	12084	111170	132935	15546.9	729.845	12386.6	2060.3	13353.8	2697.22	2380.97	188081	421975	154996	1114.42	4175.87	2049.43	28054.8	3677.51	1783.6	1025.76	17763.1	11132.4	10959.2
1199	L-Phenylalanine	132722	65675.4	236.001	113410	102256	1.02408e+06	135164	104433	276439	147018	157975	189872	218736	122704	97866.3	151698	563773	182400	187645	128758	110271	39653.8	137297	94029.3	114980	285116	155372	141226	84991.8	195739	156221	164152	215142	123991	176114	211883	189316	164079	168749	201399
1200	4-Indolecarbaldehyde	345131	214089	3595.39	105533	291143	603644	160283	154942	807045	729592	164848	412753	404589	269150	493619	384372	609318	716733	661022	1.02348e+06	349468	94963.8	329409	210129	335880	139519	443891	338973	259207	310176	586657	269801	526174	380727	457376	474241	603420	319461	457112	770137
1241	D-ribose 5-phosphate	31367.8	19536.4	1020.9	64974.6	34403	90482.1	27130.4	40932.8	110024	10834.1	19522.4	171892	34723.5	18335.9	201936	9768.22	12321.4	12194.5	92865.5	21335.5	31413.4	66864.2	37262.3	63385.8	34410.1	259945	129818	618794	978920	104503	7430.64	8178.83	7508.68	21827.1	25449.2	10205	15726.8	68931	26496.6	28096.9
1247	Cholic acid	975452	277607	863.099	314038	675156	21239.1	9585.82	314934	68729	28463.2	6178.05	321033	17209.1	202866	67213.3	81881.9	15251.6	73162.5	178529	231139	742793	126615	398121	502904	641715	93108.9	275501	145640	93220.7	54265.2	134542	196341	156248	114694	164415	129829	222947	93627.7	68607.9	53827.8
1258	3,3'-Diisopropyl-6,6'-dimethyl-2,2',5,5'-biphenyltetrol	1107.9	602.719	176.72	549.58	1936.94	369.348	725.921	544.156	975.551	1423.55	433.267	3361.49	1579.98	490.724	604.522	367.732	964035	834.604	7882.47	3429.5	938.606	298.63	580.028	517.511	1295.88	626591	491832	296756	10622.4	4190.12	381918	464251	366459	8380.19	353070	350131	338998	12735.4	5829.7	3414.8
1266	4-Dodecylbenzenesulfonic acid	50181.8	88669	13212.7	45226.1	42149.6	62353.8	33816.2	33299	74704.9	91985.9	536389	502636	455207	199452	345848	111575	156104	124575	105751	958988	198551	261362	195051	142538	385090	185051	310627	148807	56369.3	132166	70931.5	84988.2	133574	82377.4	155431	100025	266375	83788.5	60570.5	136511
1275	Uridine	141905	367489	1445.11	20075.8	32241.4	106671	57064.6	619813	955547	368035	86270.3	119418	515986	302657	364165	58221.4	49126.3	288924	258902	57660.4	43097.8	121463	165955	31549.8	46620.4	381051	52229.9	927917	79216.7	160017	18786.9	21525.2	402758	251214	32785.7	151504	87706.7	31014.8	374244	83504.9
1285	Purine	61965.1	17198.9	1338.35	90494.7	24159.5	812765	305429	25157.9	155805	449818	199605	94702.7	427706	29195.6	53105.9	61974.5	841272	67778.3	178281	946326	50717.9	17481.2	32243.7	43041.2	54748.2	280090	163425	102382	52525.3	139798	60021	61626.8	99840.1	84145.7	83608.6	107784	83262.9	208301	193088	149734
1286	1-Methylxanthine	27868.9	16767.5	326.122	89779.3	23752.3	676644	304865	23530.3	155223	449178	199217	90286.5	427382	28670.9	52553.9	60715.9	833639	67311.3	177699	945685	34749.7	16818.1	31747.3	42425.2	54213.3	279249	161809	100953	51320.1	116175	59355	61082.9	99315.9	83766.7	82917.5	107304	82468.3	207449	192501	149224
1293	2-Fluoro NNEI	40173.6	25851.8	163.882	8181.37	39457.6	11304.8	679386	29253.6	41877.4	281121	939367	75044	19762.8	148760	84329.1	257366	475877	177651	226413	48165.5	45084.6	4246.61	21203.8	14652.4	28033.8	3871.28	23482.5	33942.6	36392	34676.8	102894	55288.7	89966.6	213455	67574.5	78672.9	115027	113002	100219	98096.9
1300	N-Acetyl-L-tyrosine	32781	24010.3	176.532	22594.4	51152.5	934170	20155.1	19466.3	44048.5	54844.1	33569.2	51044.2	91308.8	34113.6	11182.6	42270	316322	13681	53451.8	12591.8	49054.6	12034.6	29259.4	32600.9	46774.5	19519.6	39267.6	41538.6	30290.2	59579.9	62684.6	24211.7	73551	26733.5	43488.5	44872.6	31563.5	35184.2	38289.9	17388.9
1303	Xanthine	21996.7	22901.3	653.778	36523.5	23101.4	932752	29108.2	21168.7	61576.5	43315.2	64815.5	55474.1	34866.7	48981	34365	50679.5	332598	35623.7	29866.9	57062.5	20087.6	17970.1	34916.4	33071.7	9517.01	64850.4	78395.9	47219.8	42989.4	44168.4	67865.9	84528.7	60585.3	70990.2	84554.9	75699.6	38743.7	28022.1	43237.2	25287.4
1311	2'-Deoxyuridine	13294.6	63771.9	2461.24	15639.8	81086.5	928084	110636	8175.77	4866.16	405052	506259	170743	203800	7527.38	6429.42	63859.3	6263.72	15567.1	11931.8	63072.3	325002	3066.92	12183.8	3966.36	191045	288135	358725	262782	195630	61642.9	643719	13976	38162.8	12782.9	16859.4	16479.8	15418	17839.1	328287	464019
1315	N1-(3-Piperidinopropyl)-2-[(4-nitrobenzoyl)amino]benzamide	103583	152880	324.313	39182.4	223465	18542.6	926117	82800.7	174651	333480	85588.4	135500	120361	201236	255490	274968	204864	279022	306779	111237	37974.2	8405.43	68881.8	14708.7	144996	58610.9	28489.7	52878.7	347002	634431	40855.2	52315.4	48673.8	64500.9	50286.6	22273.5	32794.7	282481	231406	229964
1339	5-[2-(3-Furyl)ethyl]-8a-(hydroxymethyl)-5,6-dimethyl-3,4,4a,5,6,7,8,8a-octahydro-1-naphthalenecarboxylic acid	1398.16	1112.86	135.301	452.434	443.864	524.683	269.799	638.868	1923.86	474.572	391.931	1842.97	1462.82	465.718	713.368	920.263	908591	527.571	3656.89	1173.5	490.009	534.982	293.713	1563.43	548.889	54468	3568.44	2134.78	358.11	818.458	8468.48	44524.7	14685.8	842.201	27117	2575.55	5580.39	986.453	1543.41	2051.61
1345	Xanthosine	103461	60833.8	516.838	13741.2	210531	906383	73656	22867.8	200874	132714	114741	126753	4037.25	14333.8	6281.89	42919.7	75790.2	103410	119500	1490.25	3779.83	3402.7	104657	3148.33	5966.97	21415.8	406404	22784.8	14117.9	175622	3388.01	5137.13	36891.6	4381.66	6252.8	20866.2	14498.3	10305	172980	338618
1346	Xanthosine	103461	3063.07	531.795	4535.06	232996	906383	73656	28452.1	200874	103110	114741	126753	4664.41	16934.1	4398.22	50728.6	73165.3	6790.79	132468	1295.42	1033.47	1296.97	115077	2806.59	2372.64	12645.6	406404	26060.1	23587.8	199032	2003.06	1144.12	36891.6	5770.6	6579.35	4578.09	16890.1	10443.2	187179	367838
1352	Uracil	33015.6	32027.4	603.131	98052.8	43583	902585	34755.1	167454	222858	159103	37566.5	154112	41261.9	32764.3	38996.4	41629.2	214962	252329	42075.9	53973.1	39266.1	23848.1	21778.1	43031.4	57660.2	59582.8	85690	52109.2	40180.7	74304.5	35275.9	61807.9	32875.6	65637.2	73948.5	65701.3	33181	81460.3	52363.6	88782.9
1361	2-Fluoro NNEI	114475	117777	295.504	33240.9	192017	31421.1	580261	129559	147779	312443	896468	348488	189329	393456	363037	804591	569414	643133	643361	178111	119837	13075.7	66861.3	56442.6	107075	13503.5	100681	86388.5	104139	117587	315127	209509	279090	451736	248661	227242	372403	354222	210731	291713
1373	2,4-Dimethylphenol	23961.7	10293.5	391.48	7291.14	4767.95	5253.01	571.771	858.439	2847.07	500555	605.068	8716.71	59762.3	1838.45	1887.59	1617.9	2549.49	2335.4	1901.43	40640.2	4225.08	469.171	3388.41	1562.86	3353.28	953.673	943.584	434836	886948	381913	1099.21	2483	1136.41	1230.13	1883.04	482.84	719.753	1275.92	1671.74	2816.38
1387	5-[2-(3-Furyl)ethyl]-8a-(hydroxymethyl)-5,6-dimethyl-3,4,4a,5,6,7,8,8a-octahydro-1-naphthalenecarboxylic acid	10961.5	17042.6	429.851	8655	9341.98	9003.4	1176.58	38200.6	878306	9997.35	3753.86	85428.9	147830	197224	304533	56940.1	44991.5	119030	123042	87738.6	32027.4	6314.32	18684	15493.6	30113.7	58575.6	57343	64927.3	82919.8	136316	63947.5	93081.8	56487.3	129530	60484.5	26269.8	22328.8	45654.4	94522.2	136721
1393	L-Tyrosine	510642	154596	651.067	353245	257125	7912.5	410195	249822	711381	235035	398941	731429	785645	366174	350831	562516	491276	567779	526749	420020	423986	48004.7	335324	245590	373780	635996	676440	534920	247740	795274	502913	471402	854303	333673	773357	875771	639267	595343	620098	820931
1401	Dodecanedioic acid	62733.8	110610	153.398	46247.2	262979	3951.35	372.302	27920.1	1660.41	3752.49	394.166	329807	308.684	574115	843738	14798.5	1580.9	633141	130437	1444.3	121182	38751.9	71886.7	141311	127028	455.424	2993.76	429235	872812	575789	1647.12	1853.16	2368.06	517578	176786	757.459	2215.85	58077.9	146639	226239
1403	Prostaglandin E2	9410.44	15797.1	332.716	3099.29	7687.03	8767.13	10842.4	7462.16	10700.3	6655.21	4279.93	10933.4	12933.6	7995.02	12712.2	22751.2	346186	5910.88	19244.2	15659.6	16681.2	8394.46	8700.58	18724	17002.7	592615	465487	267697	16139.9	12210.2	443869	871146	400363	15923.3	598443	226152	156864	14187.7	9420.65	4716.27
1409	Dodecyl sulfate	2393.23	3197.68	2300.96	4044.48	3594.01	2178.92	7098.77	1863.75	1521.08	5960.33	784237	685431	869364	548438	696778	662173	690630	782748	12087.5	20564	13346.5	9650.62	13178.9	8628.1	13938.6	16422	18658.2	6834.97	4215.18	3134.67	11572.6	4648	5090.31	6924.65	7804.62	7571.09	7615.77	8110.15	6365.96	6888.42
1422	N-Acetyl-4-aminosalicylic acid	486117	197536	1167.87	530685	237550	167390	402626	16385.7	111158	355762	37374	775369	200118	73651.8	45040	51090.6	45325.1	138863	362829	862093	62235.6	3752.99	49909.8	97428.5	56055.8	19356.2	375963	609101	266946	436585	191843	368017	242848	119474	348816	628172	12284.5	351161	243468	462525
1442	5-(4-Carboxy-3-methylbutyl)-1,4a-dimethyl-6-methylenedecahydro-1-naphthalenecarboxylic acid	32971.8	48027.1	458.068	5185.32	31454.1	19193	34659.9	16258.5	34458.1	2851.82	14504.9	20929.4	21126.1	12167.3	12436.2	27857.7	443753	17531.2	12365.5	36096.7	7515.73	17831.3	4913.89	54310.6	14621.4	557617	435840	223668	38628.5	29258.2	395123	845412	360282	30832.9	565514	392324	398149	15709.9	14596.6	18351.5
1447	Ethylmalonic acid	270587	52891.4	7521.09	232780	206436	201326	67363.2	81023.9	139581	841660	88894.4	220496	39285.9	109651	134948	82963.4	235746	141160	131390	161285	99545.6	62491.7	77673.2	123598	190022	25171.5	107412	210984	330966	216764	53723.8	92033.6	73000.4	154924	85459.4	66575.2	45965.8	111732	187816	136835
1457	8-Iso-15-keto-prostaglandin-F2β	6717.43	3509.59	2861.08	3140.68	4227.92	35294.1	17175.9	7819.64	10603.9	11986.2	3037.6	14223.3	6254.4	6290.21	10982.6	22373.4	132006	6663.16	21804.2	14592	22213.5	11904.4	6628.2	6063.78	7811.17	57888.5	8391.66	9910.92	9671.81	29204.6	69825	48969	217861	88444.9	14072	35549.6	8998.95	703547	836878	353364
1459	Myristyl sulfate	35623.3	145477	9627.23	86276.7	25052	145930	41569.2	687666	835450	444676	258207	48931.8	66091.7	93044.4	76687.7	27834.6	48083.7	80295.1	19471.3	143731	25035.4	34881.9	25070.3	12577.1	20740.8	24509.6	43072.5	35753.2	93852.6	81182.5	44819.7	51836.4	17507.2	29599.5	36663	46833.3	86822	59219.1	50964.9	27391.7
1461	4-Dodecylbenzenesulfonic acid	16479.7	54209.1	14110.1	49273.8	12052.7	49145.5	31943.7	21800.1	33239.6	63245	105369	107132	136079	87467.8	153104	349382	449801	346442	235862	366992	204379	288736	496114	65023.1	165795	834191	463948	152285	222090	551855	272752	158557	67970.3	85946.1	141607	274917	211536	68380.4	33984.7	62634.9
1478	N-Acetylornithine	14134.1	3585.35	572.713	6568.67	6855.69	823579	50521.2	5158.33	293996	6319.36	4051.64	13040	11571.8	8800.89	6436.44	37609.6	547052	9439.33	25928.3	19715.6	6400.44	735.432	5844.09	1657.77	4169.07	27402.3	14975.3	10376.2	16568.6	22797.5	11078.8	10166.9	2892.75	7675.24	10324.9	23326.4	84346	13847.9	14869.4	25716.4
1493	Porphobilinogen	37206.9	28803.8	179.931	14635.4	16721.4	181923	442509	19020.2	15876.7	806899	357533	18227.6	158833	12209.4	8231.93	17560.2	124156	7921.27	19383.5	49880.6	14200.5	3329.27	7018.17	9444.04	11050.3	32473.5	21028	16844.9	4028.53	33798.5	14647.5	17234.5	23909.3	4832.35	24116.9	30872.1	17382.7	14169.4	12874.4	23848.5
1509	N-Arachidonoyl taurine	249994	68664.3	4710.9	108668	97829.5	796261	166585	4485.23	28670.9	15216.8	4612.17	14941.4	5695.09	5315.22	9459.14	4623.47	195392	18269.9	10455.5	6621.34	5140.42	5318.16	5088.23	4354.31	4899.13	8824.03	5016.94	17037.1	6963.59	9431.78	6192.5	5238.71	4370.87	4795.27	4757.87	11826.9	8339.35	20326.6	5935.31	5792.58
1525	Dodecyl sulfate	3621.25	5183.88	9207.4	12758	10518.5	5936.34	6311.43	627544	774302	688065	784237	7801.4	9386.44	2302.03	8356.96	18133.4	3677.53	7481.2	5382.61	8045.34	12976.8	5856.66	5573.66	6485.8	12578.2	6222.44	14766.6	4902.94	4511.83	7588.86	8243.2	4656.22	6815.32	6878.3	6564.63	8162.44	6931.65	7394.49	6166.13	7433.04
1535	Hypoxanthine	530934	269594	2674.33	176741	216263	438775	140463	381867	386521	340694	290684	435547	522983	352009	324671	429726	334599	647080	611638	282722	45580.3	7904.09	243345	275552	159046	247170	529231	320055	47776.8	299695	410470	480538	361423	777491	614776	453907	14983.6	704865	563735	565472
1537	L-Alanyl-L-proline	143636	40470	1454.6	50075.9	46935.1	776566	51134.2	129874	119697	60143.9	215784	128816	181922	146044	145308	122335	120300	76229.4	119085	272170	60370.5	16079.6	37274.5	27170.8	53159.3	161672	123570	77310.6	40691.2	114970	102900	110005	123377	72845.1	116790	191547	116750	126406	98449.2	142248
1542	N-Glycolylneuraminic acid	237253	57957.2	1497.17	270362	105967	234245	67660.4	158775	477551	54055.7	89448.6	413250	318896	128439	665984	151529	220045	110820	308165	224406	136838	141770	111214	209964	147217	636166	380424	675917	696012	772833	75915.6	105622	84114.3	80741	146542	174400	270303	269674	313734	334229
1564	N-Acetylornithine	211959	40201	733.472	123366	109132	29161.2	85310.5	70720.1	263046	110564	197760	262897	350589	167324	123948	219211	18334.6	191314	426502	470396	113600	18202.9	89256.4	53142.6	107025	760466	210711	161464	76872.9	351512	214210	215624	330862	166595	308272	503019	307438	353447	203474	514345
1598	Xanthosine	24108	5285.41	303.712	9701.81	15004.4	95598.2	8398.62	48477.9	29696	13567.4	8538.32	34881.8	8116.4	16258.3	22844	40010.4	758.503	14796.2	20869.8	2236.3	32505.2	6298.05	9531.71	209019	23179.7	29131	54522.1	82621.3	73042.9	25807.5	64479.6	152009	4738.46	9902.44	21616.1	11973.1	350086	20114.5	18592.1	745853
1608	D-α-Hydroxyglutaric acid	37471.3	24276.6	6762.14	90584.7	20191.8	741207	31370.9	38395	127036	117642	48378.9	76937.3	40251.2	67653.2	525001	15371.9	263013	42062.2	94758.1	12337.9	93026.4	31365.6	50117.1	62360.6	141296	23103.5	198983	408867	165466	167539	13263.4	13027.2	18067.9	38472.7	21791	19612	30154.3	48812.2	52609.1	60528.2
1635	Urocanic acid	164548	132564	2378.19	143775	180734	731023	231621	144441	135454	106333	127007	235742	224075	179705	156001	219785	568836	194376	217638	166705	171205	107561	183836	116910	156969	194127	108365	130077	148801	183364	144119	137435	255431	115563	202560	145485	113782	126516	117932	122502
1639	N-Arachidonoyl taurine	5625.7	6553.64	5343.59	5916.95	32361.4	10143.9	30538.7	7152.73	6715.65	50768	304513	194338	11521.4	6119.63	7926.19	22684.7	728449	29927	35800.1	31868	5883.37	6634.78	9058.21	5638.44	9388.33	22651.5	13817.2	67849	9255.59	22844.6	6023.67	7769.83	5035.63	6310.12	8107.5	21180.3	7399.93	50092.8	12782.9	14371.7
1642	Arachidonic acid	135733	70883.4	1516.25	144159	83144.4	386847	318162	22515.2	114486	281652	121261	119569	65349.8	3810.68	30078.1	52680.6	726299	65797	108676	288002	62426.7	53464.5	68341	82681.3	88424.7	256880	174560	298354	57076.7	286580	38902.9	80246.8	29517.3	8909.19	71636.1	330903	287554	176226	166371	221595
1646	16-Hydroxyhexadecanoic acid	33312.6	33085.6	1865.28	5128.12	32566.1	32588.6	724539	101814	133544	603718	560244	43749	181008	102365	35985.9	88854.4	154401	75865.1	47682.7	91640.1	22900.7	4721.91	15732.9	8994.8	22121.3	128742	109777	82832.3	90938.2	166985	148815	106856	112347	93377.7	102030	196389	139229	220707	125585	66023.7
1665	Acamprosate	1613.17	2078.25	255.935	3178.61	7654.24	416406	3159.01	1835.32	4505.22	2739.1	3023.49	105786	3114.63	781.346	2653.64	4755.04	7320.41	3092.52	397283	216459	1551.6	1979.92	964.497	749.981	2491.56	4026.23	4641.3	5208.51	3026.13	3430.67	447.461	1592.84	3186.2	1220.12	1513.25	5895.18	164041	716751	339631	426773
1667	Pimelic acid	4911.35	5551.62	2401.01	3586.87	5324.4	4405.42	3775.09	2769.24	3570.92	715882	2620	4724.57	3214.84	3010.59	5038.92	4252.83	4623.14	5284.26	6081.21	4562.8	5371.95	2670.24	2992.64	2966.35	2132.12	3412.4	3273.71	3438.98	6707.67	6447.71	2712.21	3665.55	2793.84	3779.42	3581.75	3607.29	3796.13	4391.72	4573.48	3321.78
1668	Oleic acid	6502.46	11154.8	4173.09	5481.96	8492.33	31652.3	3891.14	15293.8	33356.4	5979.39	46165.3	18032.2	75552	24962.9	50049.3	15446.6	40648.3	94899	6571.45	715283	13815	6031.91	5815.45	6173.55	13124.6	6102.48	8526.79	33337.8	35072.7	42570.1	5179.61	28422.2	9793.51	16647.1	24349	10872.7	125398	91070.8	81393.1	34406.6
1672	L-Tyrosine	14198.3	5252.76	571.398	22706.8	8772.04	163762	13322.4	8613.13	711381	6777.85	12285.3	8277.38	22666.1	12714.2	11271.6	21560.1	491276	252025	312769	20809.9	11295.6	25841.8	15560.6	10866.4	11046.8	494637	11169.4	2509.63	45971.3	20806.6	15750.5	12371.2	22410.9	120397	26366.1	18466.6	23836.2	13902.5	20726.3	35460.1
1692	N-Acetyl-4-aminosalicylic acid	21679.5	192356	1358.66	387548	16929.5	699790	356040	46450.8	111158	355762	402011	53203	242730	71612.7	45040	50047.8	53721.7	147067	363590	423780	91330.6	37833.9	49113.1	107213	86579.8	17272.7	443449	22788.6	266946	436585	191843	367890	242848	119474	348816	494711	12696	19809.7	243468	447642
1716	(15Z)-9,12,13-Trihydroxy-15-octadecenoic acid	21116	43295.9	572.832	3291.88	37635.4	1654.92	686895	1188.19	3532.88	91451.9	38984.7	13956.2	919.52	12645.5	14542.9	15487.3	170668	18907	4895.44	5173.75	23173.3	12179.6	3355.26	3649.39	2395.9	350.546	1162.98	3358.87	2732.42	26386.5	1884.65	18841.8	15929.6	10938.2	3365.74	2708.66	1342.57	12902.4	14836.2	24994.1
1722	Taurochenodeoxycholic acid	1.06551e+06	711582	1.10561e+06	1.24495e+06	733349	3.03427e+06	2.13031e+06	1.93229e+06	2.04414e+06	2.94633e+06	439450	265059	1.24002e+06	368249	82447.7	1.22674e+06	970832	210263	1.68861e+06	1.1487e+06	1.54123e+06	1.74617e+06	1.89699e+06	987384	1.65088e+06	1.36267e+06	2.29191e+06	2.06367e+06	2.19652e+06	2.6002e+06	1.09779e+06	1.01652e+06	1.25121e+06	688711	1.56723e+06	459676	392772	887368	1.23072e+06	508864
1745	8-Iso-15-keto-prostaglandin-F2β	113600	283441	3885.83	11501.3	163829	676352	5229.7	47945.9	37391.5	114094	5676.66	60414.2	14393.6	37026.4	105284	198924	408204	108921	79932.8	8499.64	4882.43	4090.78	4325.56	11638.8	4232.12	155290	15049.8	16497.3	25483	50370.8	8512.39	6177.67	6055.44	8231.65	4788.54	6447.29	7285.91	7636.58	6901.06	6035.96
1753	Guanosine	674307	428183	1166.49	71001.8	280434	44649.1	41647.7	62469.2	96521.5	136636	23898.8	2663.13	113187	121155	60299.8	74326	117345	68495.3	2737	50650.6	7867.01	45012.3	155145	165736	265202	223713	222170	114054	308316	169121	52487.8	60201.2	37294.7	74416.5	271124	41986.9	42587.7	11847.2	6863.29	59232.6
1771	Ethylmalonic acid	85524.1	21981	6604.14	63875.7	68981.7	666098	362004	38826.9	98147.7	231350	593917	82570.1	37193.8	60554	117752	42042	327193	68285.5	54169	44747.4	81225.7	29596.9	49048.5	78937.8	85444.7	46345.8	74152.1	115563	157395	192826	17498	39831.4	28706.9	51054.1	61887.3	78314.3	43748.5	134145	111124	89313.6
1791	2-Methylbenzoic acid	15996.5	48217.3	1171.62	3045.44	2137.87	657443	62797.9	1716.48	2326.55	10753.9	2747.32	2650.56	224691	1188.81	3561.75	194253	616627	20219	2913.69	2639.92	51959.1	4882.76	28642.2	19156.3	45700.5	5126.38	2148.53	4346.08	23342	63803	352267	123714	357384	39184.2	207960	95061.9	65161	56305.6	3246.87	49941.3
1816	(+/-)12(13)-DiHOME	31657.4	41345.4	765.978	7940.32	33869.7	58477.1	95127.9	25825.3	41659.7	69512.1	169807	22694.2	112795	26954.6	23390.1	19553.8	190756	97114.1	35580.5	647304	22968	8488.92	14620.4	11845.2	27207.5	29241.2	31594.3	61708.5	61188.8	125535	29444.7	67889.7	20504	26632.2	55794.6	148916	122698	99912.6	93816.9	51158.6
1819	Hypoxanthine	530934	269594	2863.89	176741	216597	438775	140233	382002	386545	340694	290406	435670	522983	351849	324553	429726	334392	647040	611638	25484.1	12824.4	17742.3	243000	31074.8	249030	247199	518185	323763	242331	311178	410580	484298	361423	95502.6	73025.3	22340.4	503837	31717.4	563735	566131
1827	N1-(3-Piperidinopropyl)-2-[(4-nitrobenzoyl)amino]benzamide	103583	152880	370.484	29731.1	223465	17173.6	643486	82800.7	174651	333480	80930.8	135500	120361	201236	255490	274968	204864	279022	306779	113548	98924.9	12380.9	71211.4	75316.6	144996	35132	112184	214215	347002	373631	175680	206289	174525	249182	197576	91150.9	99848.2	282481	231406	229964
1855	Citric acid	210370	86685.1	1600.95	281648	85168.9	300104	310803	180918	170306	185557	486447	281942	252303	69975.3	223319	285743	162074	72464.5	223361	62266.4	115900	106645	131327	144008	128170	534810	302568	412199	632278	612239	134856	222250	102751	97903.7	176275	204082	202914	120338	121292	258537
1861	N-Acetylalanine	36196.2	60641.2	12200.7	331804	240793	65861.5	76681.9	108484	139935	151210	121994	145909	288409	68143.1	87906.5	130679	586784	75235.5	265982	90395.2	21695.6	161843	135867	20214.7	105399	513561	337105	356655	151721	629000	145917	83836.2	127061	68117.5	320719	208556	158571	116373	158932	421421
1863	3,3'-Diisopropyl-6,6'-dimethyl-2,2',5,5'-biphenyltetrol	1107.9	476.324	156.414	327.795	699.247	253.31	734.577	544.156	641.279	1059.6	342.324	3361.49	1202.49	442.054	402.206	704.905	37478.9	596.471	397.328	2556.61	399.479	298.63	580.028	374.193	446.716	626591	491832	296756	10622.4	4190.12	381918	464251	366459	8380.19	353070	350131	338998	12900.6	5832.77	3414.8
1909	Glycerophospho-N-palmitoyl ethanolamine	9695.87	9633.3	2110.21	7322.41	7477.52	7493.65	12081.6	8310.22	15853.5	27269.9	32984.8	21717.2	31464.1	608108	89205.2	505765	126100	403076	321542	51274.5	5755.93	9907.99	12975.3	24145.8	28634.7	14021.8	18058.7	21518.6	25193.8	37722.8	23959.4	14632.8	12991.7	11187.9	18762.4	16058.3	11178.2	13478.2	7256.21	9638.3
1927	Uridine monophosphate (UMP)	604841	187730	859.776	223226	262016	130104	92061	54203.9	210110	97557	239031	231455	47384.4	43159.6	69768.6	46285.6	86566.9	72976.8	51389.9	63174.2	205842	234795	167845	440657	280301	181742	139557	212017	388284	158008	31515.8	60567.8	32464.1	34729.1	83843	35702.8	91465.8	64486	63090.9	76464.1
1933	Myristyl sulfate	5469.45	6261.6	5542.6	5057.39	5431.25	5392.38	4971.44	5252.63	4677.52	5699.96	5489.29	6065.7	6308.27	6965.02	5726.69	5392.52	6488.48	7833.01	7400.72	13752.5	100488	44547.8	21358.9	10307	73961.4	13417.6	24261.7	4446.09	23335	15104.2	40789.4	76681.1	302437	37929.2	598064	200799	22245.2	50591.9	553120	602365
1944	N-Acetyl-DL-tryptophan	8089.78	13038.4	123.595	9020.37	11954.7	599473	4622.63	8086.38	7648.39	30593.4	11238.5	6585.19	17804.4	4129.66	5770.16	11068.7	252887	7732.23	7447.44	45534.4	11139.6	3382.7	8534.86	8111.97	10573.4	7029.95	6701.71	6154.1	8049.51	11486.2	5928.48	2251.5	6625.05	3379.05	5888.87	4091.74	4135.6	5799.65	5718.89	6539.41
1956	5-[2-(3-Furyl)ethyl]-8a-(hydroxymethyl)-5,6-dimethyl-3,4,4a,5,6,7,8,8a-octahydro-1-naphthalenecarboxylic acid	8592.43	23984.9	366.784	7902.28	22014.1	16335.5	2647.26	27518.8	567106	18966.3	2212.37	133513	57037.3	451009	596762	104894	25915.8	236440	141020	140246	72702.1	6414.27	43665.9	17785.3	58885.2	36883.7	41185.2	165386	187793	351518	136869	47990.8	122736	444659	62720.9	22168.8	11533	48790.1	250738	215693
1968	7(S),17(S)-Dihydroxy-8(E),10(Z),13(Z),15(E),19(Z)-docosapentaenoic acid	106884	128598	238.485	63537.3	115374	141210	804.561	241743	94557.1	2248.87	19680	346113	38049.8	432539	330186	302516	102746	181510	235846	4845.9	4285.68	521.706	2767.01	1249.04	3923.99	91266.9	230544	177537	33238.9	202706	272895	126826	270369	590740	198981	311314	145987	259520	479792	208412
1994	Prostaglandin A1 ethyl ester	16822.7	21285.9	607.17	8455.66	21432.7	8662.95	1157.01	28595.6	98229.1	1434.36	20059.9	302435	16399.6	578239	171741	18045.4	44722.1	17745	26486.9	6830.23	16481.6	2777.12	10754.5	3898.01	13785.8	5061.89	17092.2	20649.5	14621	55609.3	98660.2	50127.1	79278.7	275603	91260.4	17439.9	18724.4	54199	26361.1	15983.2
2011	3-Hydroxy-3-methylglutaric acid	12452.7	63751.3	63859.6	14107.8	61731.9	317420	53381.7	19628.4	74926.2	86999.6	227637	55949.6	62631.7	4656.32	27069.6	38247.6	572660	6275.86	48223.4	92101.9	9391.74	51707.5	5623.56	8725.14	10155	61532.9	124451	133175	33245.1	127131	47401.4	47633.6	5630.58	7799.79	13557.1	34804.1	15622.4	153889	96389.1	117445
2017	1,7-Bis(4-hydroxyphenyl)-3,5-heptanediol	4564.14	6775.87	160.214	1386.71	3280.7	2057.23	2928.08	2510.31	5056.65	695.554	1744.07	4421.22	2806.07	1411.65	1766.59	1642.65	179921	2034.05	4239.58	2337.57	3505.94	2037.7	1902.13	7300.44	4170.91	204362	146863	85510.3	4938.35	4849.36	251991	568759	243869	7423.28	348775	154883	124889	11585.4	8342.84	9061.37
2037	Leucylproline	337773	76750.6	592.457	173651	133042	561380	91103.7	190071	211084	163715	350604	269168	380353	279901	199937	219113	215802	280715	259737	447865	84894.5	18256.8	62976.7	45389.8	86984.2	298999	302244	180862	78915.7	267332	160530	203165	173999	332212	191917	305396	302329	398636	343807	427634
2062	D-α-Hydroxyglutaric acid	22487.2	5410.61	3283.67	32601.4	11577	219571	9195.61	2946.68	238000	58182.5	23190.1	109816	11780.5	12445.8	193397	4442.59	88357.3	4273.7	149656	10712.6	21883.6	7321.33	21181.5	35858.2	23990.3	144594	168935	355196	554059	495978	6755.17	3841.65	28755	6121.53	35320.7	21299.3	20634.6	59753.4	94245	124485
2069	(+/-)12(13)-DiHOME	49660.4	48711.2	1236.94	19274.1	34797.6	264967	147725	23436.3	67720.7	51536.7	72811.6	40138.6	189997	39552	68074	45800	551799	54388.5	59437.8	104674	21513.8	11684	23961.8	29123.7	21333.7	66060.6	53707.1	71565.8	20639.2	59337.7	47348.3	48411.2	19972.2	32621.1	33024.3	66701.5	94390.2	29191.6	43832.2	54987.2
2075	4-Hydroxyphenylpyruvic acid	36782	30427.3	1060.89	8239.3	25567.5	453619	35252.7	61020.4	199211	63713.3	40374.5	48434.5	78948.1	84514.6	174338	264731	550654	203518	95544.3	170297	28597.8	10552.4	23244.3	34104.2	32375.9	32070.5	50677.9	19719.4	19308.2	30060.9	207796	42558.3	292915	58124.5	86949.7	100551	151507	64696.1	77580.1	149461
2095	2-Hydroxycinnamic acid	81592.7	61997.7	8707.93	47582.3	136612	175508	173051	223854	77508.7	148267	44724	54420.6	146548	258281	544424	477795	229763	56048.8	375711	196758	196020	85328.7	142689	84222	155527	61755.6	66246.8	159672	60039.7	47153.1	46983.5	157548	220621	178855	196316	86981.4	63486.3	202236	172667	51655.1
2109	δ-Gluconic acid δ-lactone	501255	133897	4336.9	111575	207301	119882	101794	176831	474616	99210.1	174602	257079	204822	163007	388020	197313	158617	171034	530762	422835	288571	44140.4	228998	197195	292155	293119	416582	464284	540355	274648	73466.1	176405	175086	164154	139067	228306	321628	304526	375987	380156
2124	14(S)-HDHA	45383.3	32235.2	413.058	35240.5	13605.3	4116.74	9364.4	13282.5	68425.1	44861.4	165596	68037.8	536296	61146.6	26310.9	7177.01	25694.6	4837.28	44833.3	89866.3	12386.5	1482.45	6795.71	1588.61	10025.9	13918.6	6949.07	10738.1	6595.62	45411.7	31374.4	102481	55717.7	90292.3	80742	25230.2	15729.4	65032	51857.4	31912
2143	Uridine monophosphate (UMP)	532439	34900.8	554.837	216191	122047	137980	33053.1	47251.2	214198	71625.2	26856.6	230811	29980.4	42905.2	76797.5	8519.93	67311.5	25010.2	47683	53807.8	162367	226227	129820	408106	242859	188361	151394	228702	377029	128204	5065.24	18666.7	6663.41	19338.9	57312.8	17302	48941.2	75914	67035.7	76501.9
2151	1-Methylxanthine	27868.9	7063.45	677.148	38630.3	12363.2	273340	304865	12427.4	67096.8	241086	91802.8	45544.9	146551	13126.3	26634.3	32797.7	271978	39447.6	58010.4	530472	16607.8	9038.38	14712.4	21294.7	54213.3	7493.88	55016.8	35015.1	29561.4	72867.2	87368.7	29435.3	2911.26	2283.25	30904.7	148366	25926.4	207449	192501	149224
2153	Tyrosylalanine	21216.1	10120.4	160.179	54667.3	29025.7	530147	101995	86195.1	64659.1	27560.8	85236.1	61231.2	79656.1	44052.2	41592.7	74590.8	100161	24627.7	91627.6	106611	42061.7	3977.91	54093.4	8195.36	38998.4	218938	56413.6	83058.1	15162.4	95101.2	30991.9	42779	70584.9	16763	86947.1	148329	113187	69894.3	44296.9	85037.9
2158	4-Aminonicotinic acid	203481	77655	1351.82	151259	121736	529371	96241.7	104905	179476	51533.3	77943.2	226964	296685	173726	126207	175052	413609	156848	206426	213675	188277	42605.7	148052	111825	165933	374693	177037	172955	113625	220695	161583	136688	263175	102919	254571	172128	120602	156975	138731	204174
2164	N-Acetylsphingosine	1120.13	1265.82	1129.28	1036.28	1420.07	528876	1091.45	1547.86	1891.17	1260.65	997.861	2586.57	1409.65	1192.38	1360.12	2735.62	333185	3484.1	2743.7	2430.4	1410.54	1229.12	1192.34	1043.47	957.368	1415.47	1928.93	3008.14	1756.71	2314.08	1135.92	1160.12	2054.36	1060.16	1997.98	1410.23	995.928	2412.65	1332.81	1784.44
2177	4-Hydroxybenzaldehyde	17498.4	16394.8	14337.6	15802.4	16047.4	309890	20083.6	16460	22867.1	95613.1	15599.4	20689.7	27068.8	14946	23859.4	16461.9	524261	22490.6	21218.2	23774.7	15315.3	14717.4	16887.6	14275.8	13869.8	16375.4	17507.6	18347.8	19099.5	20048.6	17708.3	15409.7	16257.7	15463.3	16828.1	18874.9	17103.1	20907.8	20255	20739.5
2185	Uridine monophosphate (UMP)	521790	35079.1	514.854	206935	120750	105771	31383.4	29051.9	199262	71182	24538	205514	26474	30671.1	48544.1	7414.86	62983.3	16830.1	30201.2	54545.8	157674	219618	126588	399414	237137	177301	119384	207320	332775	110064	8557.77	19769.1	10846.4	13591	63307.9	16334.1	47432.6	67663.9	57566.7	61202.4
2211	Andrographiside	549.299	439.365	180.706	350.485	712.228	224.735	344.765	292.841	772.887	797.307	486.335	436.656	9472.76	667.067	568.371	269.366	515367	428.668	316.811	557.397	308.543	226.13	249.995	238.947	395.152	322776	5450.82	2252.97	361.072	466.613	3057.79	33298.7	5196.5	384.852	15726.5	3216.57	2619.6	1235.56	425.893	515.279
2215	(+/-)12(13)-DiHOME	42598.7	80170.3	254.407	40037.4	135707	183931	45454.4	62639.9	117688	38059.1	4320.09	52214.9	74595.6	120086	40693.2	67087.9	409510	250118	306909	514299	65629.3	31764.1	35531.1	90193.2	62329.9	76771.8	129576	138685	44290.9	125626	42920.6	76662.8	42598.4	30226.4	146589	135074	55657.1	109196	32925.5	43166.8
2230	Chrysin	431.953	578.284	171.386	685.417	943.343	234.029	541.802	442.283	932.109	457.631	355.551	348.943	517.079	521.104	437.908	950.999	110709	409.216	406.6	897.249	434.899	810.384	297.588	284.626	334.052	93831.4	18349.1	15673.5	967.261	950.59	23524.6	504092	32355	1486.76	127634	10978.7	11684.6	792.651	469.865	331.517
2241	Aldosterone	2879.78	3571.08	156.119	1288.76	1374.59	9040.05	39155.2	519.097	69469.7	48179.3	39212.2	13048.5	102264	20190.7	23589.7	936.42	323990	21177.8	17406.9	499508	4633.23	1383.25	3038.36	2429.15	4412.85	32888.1	30638.9	21362.5	19993.1	29732	10985.3	25266.9	9637.91	33947.8	22010	23574.6	30235.3	45366.1	30493.6	17259.2
2324	Quercetin	495.058	383.268	138.561	1021.48	807.379	1811.25	233.396	233.634	1615.37	474013	337.587	1104.34	520.027	906.501	1054.96	462.899	12640.5	699.097	1780.56	4997.85	537.289	180.445	344.601	270.857	343.563	573.045	891.495	57962.4	124534	113930	507.186	503.021	407.983	1502.41	537.517	655.654	923.147	21503.8	11469.8	3011.37
2343	Thymidine	5401.6	8523.63	313.032	26955.1	9434.57	364081	12782.3	13717.4	12249.4	16023.5	100923	5727.58	15242.4	28975.4	41751.3	51539.9	179382	12071.7	209327	80345.5	250593	16449.3	219520	37532.5	214007	382894	169506	192918	136059	76462.9	468991	265098	21168.5	15605	19117.7	393068	194167	215233	280347	262948
2360	5-Fluoro-2-ADB-PINACA isomer 2	285.945	779.212	151.027	313.348	1103.82	33963.8	4855.78	633.918	49057.8	72471.5	7365.35	43030.8	118006	72228.6	253474	616.952	66148.8	228431	25692.9	425129	6056.71	1586.53	3643.89	5776.21	5487.99	50082.3	169476	212798	180463	466330	15516.3	15572.3	23417.7	283630	48326.9	94347.2	129750	210142	123328	62815.9
2396	8-Iso-15-keto-prostaglandin-F2β	12714.2	7861.38	358.941	6464.85	11918.1	6082.65	5213.42	90996.8	434269	83246.7	7269.39	228730	83141.1	145697	98774.4	28044.8	55568	52193.5	213840	457048	46268.9	6073.82	34506.9	10955.7	41785.1	109451	113665	163802	231342	221039	98309.9	256113	99008.5	164627	149744	28987.1	28646.2	99940.9	118026	165627
2407	3-Hydroxyanthranilic acid	7616.89	2594.13	1316.73	11296.6	3057.22	323402	14456	5753.3	13877.6	5926.65	2251.29	6599.15	4950.36	4860.05	5672.39	6834.45	345338	3289.43	5553.72	454428	2834.17	1320.43	1857.14	3685.51	2833.91	37219.6	14093.6	12195.1	15004.9	5558.26	8883.08	9632.96	9898.25	4377.4	10213.8	8867.91	10055.7	8297.16	7240.82	9763.93
2423	5-[2-(3-Furyl)ethyl]-8a-(hydroxymethyl)-5,6-dimethyl-3,4,4a,5,6,7,8,8a-octahydro-1-naphthalenecarboxylic acid	42142.7	41106.7	193.884	5279.33	21219.3	19999.4	30183.3	16027.3	20568.4	2489.84	7791.62	11643.4	6342.65	9775.18	7357.31	7802.18	218199	15121	10365.1	4334.07	18322.5	18106.2	9303.84	50036.7	22646.5	220164	85388.2	44862.4	15623.1	15057	72392.7	451845	79044.8	10306.8	223783	97688.3	27794	9221.6	9876.92	7822.06
2431	3-[2-(2,3-Dihydroxy-5,6,8a-trimethyloctahydro-2H-spiro[naphthalene-1,2'-oxiran]-5-yl)ethyl]-5-hydroxy-2(5H)-furanone	3801.82	6062.3	144.07	1223.13	4623.03	1500.06	679.884	1156.36	1830.65	2480.53	2924.96	885.925	579.444	13079.6	8408.91	2277.58	123220	5525.56	3814.53	5974.67	3594.42	1583.95	1541.64	7597.07	3447.35	232430	211321	147814	8227.87	7205.55	252200	448658	223265	1342.46	286976	113630	118351	3212	5594.37	4644.73
2469	Adrenic acid	13057.3	8017.03	3622.56	3612.03	7600.24	125732	3697.25	8412.81	32570.2	6061.12	3882.47	75278.5	3868.4	37952.8	105008	8600.26	106717	50892	9627.96	154699	4704.48	4148.7	4036.81	5453.03	5017.61	5741.3	5065.38	5806.19	5484.57	11774	13449.2	10977.2	3789.81	7452.52	16224.1	80339.7	441097	17457.6	32050.7	16601.9
2476	7(S),17(S)-Dihydroxy-8(E),10(Z),13(Z),15(E),19(Z)-docosapentaenoic acid	73240.9	110224	725.024	36884.2	56709.3	113433	130873	209165	199455	201580	266766	276968	351978	439615	89176.9	102991	81281.8	99926.3	94829.3	46801.8	142899	8793.36	97857.5	25742.2	112229	61033.1	104885	92736.2	28278.8	75274.2	242185	52221.4	185417	238851	146129	62162.2	128732	66227	68278.7	42353.6
2504	Glycocholic acid	2642.29	515.898	149.35	70503.9	49866	66187.5	3745.58	21673.6	24942.7	52363.9	46929.8	92081.4	52870.9	15302	13400	15899.6	224281	8517.22	14702.9	432180	15965.1	13094.7	17695.4	12234	13865.4	74998.1	15457	9808.61	7565.98	7478.64	23010.9	25173.4	32824.9	7264.42	21626.6	43793.7	54728.6	8315.03	8062.9	10788.1
2512	Valylproline	289057	49308.9	866.82	3972.47	2198.26	431030	3599.97	5197.42	3681.12	4191.76	209298	222998	297799	246830	149836	291565	225481	228877	149751	11353.6	66856.5	14290.7	40878.3	41291.1	3443.59	164370	186693	120065	37687.5	151943	115723	146063	143414	261421	151943	283502	180342	221117	159776	196410
2513	Corticosterone	6533.16	6665.04	6949.21	7091.08	8851.83	7662.61	6659.11	7756.85	7563.16	7788.04	7508.57	7239.61	7603.66	6325.31	7402.28	6023.46	7189.88	8038.97	6245.36	8374.8	7137.38	6996.81	5927.84	7613.16	10589.9	12684.7	7345.34	12216.7	11769.6	7138.63	49717.1	430603	36279.3	7324.78	196623	7444.99	8574.41	45750.8	7266.05	7532.35
2531	Guanosine	45608.2	428183	1220.68	75339.1	280434	44649.1	1534.87	19258.7	96521.5	136636	20908	120989	113187	160799	29158.8	10524.6	4667.69	2125.56	65005.8	34675.4	264011	1288.25	8350.3	8756.1	265202	223713	222170	20518.3	308316	169121	54815.6	93216.4	94781.4	4231.5	15396.7	3240.69	43621.9	102415	95589.7	56741.6
2532	3-(2-Hydroxyethyl)indole	376.096	320.946	265.462	324.627	334.307	428039	2483.86	729.202	383.664	12929.8	434.177	385.829	1708.72	375.736	469.316	695.488	193941	356.751	460.996	517.158	320.333	267.459	288.914	281.636	305.027	799.086	345.418	478.684	392.722	766.906	366.981	350.391	389.264	321.273	494.45	529.601	466.53	415.56	366.845	379.662
2537	N-Glycolylneuraminic acid	64146.9	14316.7	627.195	69446.7	16742	195583	41288.4	77797	158735	16110.7	38764.6	90706.1	246932	48351.7	138217	67868.8	168313	29454.1	190613	125431	29326.2	20119.4	19821.8	31594.5	31284.7	386074	57771.3	79312	55661.9	426576	21164.6	42772.2	29171.2	17321.7	41705.1	45044.8	72133.7	64648.3	126421	104179
2541	5-Methoxyindole	92932.4	33430.9	547.088	86729.6	18461.6	153382	63795	33468.7	18356.1	115315	39094.9	127679	12797.8	425890	351683	49602.4	114457	130652	55216.5	9047.31	44092.4	6221.52	29237.2	11050.4	35597.2	7087.68	8089.81	22057.5	36315.5	38051.1	10206	7467.81	10548.4	37378.4	48954	10399.9	12533.1	16566.9	9871.63	14131.9
2554	8Z,11Z,14Z-Eicosatrienoic acid	7978.82	41819.3	1432.36	4589.88	2079.76	422575	6064.95	1552.62	5000.03	6240.55	11075	2021.14	22493.8	1839.29	1515.78	1864.33	278690	5651.7	4114.43	21268.5	1775.16	1835.07	1239.52	3086.25	3157.29	11773.4	5061.47	6884.31	2052.95	7818.8	2170.72	5409.51	3191.7	1711.94	5092.99	15340.9	13207.1	12684.2	13377.2	8162.98
2568	7-Methylxanthine	2755.33	268587	9174.33	7384.54	221284	2954.13	95216.9	20232.3	21952.2	52264.9	163804	162206	167667	21001.9	12780.8	181177	419441	30355.6	9850.66	6258.12	7441.46	47187.3	341288	9265.17	45659.2	19193.5	7736.34	13541.7	8766.92	21928.4	7828.35	28323.8	6925.87	9699.73	5703.89	2412.7	4097.32	11439.1	9633.14	4643.35
2575	Prostaglandin F2α 1-11-lactone	249958	353885	159.281	70689.9	212493	186852	217588	163183	182421	2185.43	84207.6	45068.1	16533.3	77292.4	51179.8	100932	128254	76855.8	49849.2	64606.4	66185.5	206394	31131	355270	117065	107138	106176	74877.6	114493	107517	30106.9	56462.1	93609.5	93178.8	175853	418321	67701.7	65155.9	60847	12802.1
2577	Ethyl myristate	43853.7	108867	3558.19	15514.3	43260.7	317244	35544	10720.1	40329.5	50644	52918.8	31170	60798.4	14800.9	31967.5	17019.6	407375	75638.7	30532.9	417574	19440.5	19003.5	13333.1	29438.2	25357.2	48862.4	35886.9	36557.8	20376	47036.3	31535.1	39972.4	18441.1	10741.8	24590.9	111075	173099	74984.4	81581.7	52550
2598	N-Formylmethionine	73109.1	37522.6	171.577	20526.3	44863.2	413935	18001.7	16106.6	83442.9	45220.4	36491	45270.9	78853.8	31210.9	51343.9	26360.6	187055	45559.8	80284.8	59708.4	66862.3	10095	32014.6	48074.8	62515.6	44790.2	46114	35210.4	40729.4	44425.6	48644.8	20605	43539.4	38477.8	52222.6	58967.5	80956	46652.7	54814.5	56926.3
2619	4-Dodecylbenzenesulfonic acid	33494.9	47035.9	10754.6	3572.74	32122.5	36201.9	13087.8	23567.6	26974.6	24257	33861.9	33305.2	27489.1	19795	23098.7	21693.9	32401.3	34911.7	26471.2	91207.5	407797	86766.5	83549	38024.4	69331.2	62063.1	166902	26258.6	52487.3	92730.7	136219	259799	200008	126703	162591	269519	174161	409669	167955	250907
2621	Hexanoylglycine	29317.5	10933.7	1859.41	20978.5	25596.3	407250	18461.8	11494.4	25522.2	58649.3	31870.2	40115.7	47499.1	16910.5	15241.5	24038.2	409040	38013.4	18265.9	11456.7	35600.2	9192.49	26105.3	25639.7	34977.6	48242.2	46842.1	50470.7	33653.8	50639.7	40971	27867.4	59570.6	32305.1	49877.5	61686	16786.4	57335.7	38099.7	67385.4
2636	Ethylmalonic acid	37149.6	8729.28	6388.91	32243.4	37783.9	406387	220017	24415.2	25091	126664	309019	43955	11482.9	27812.3	54399	21630	170011	39819.2	17273	15975.2	35557.3	13253.7	25795	32550.6	35456.1	22769.9	34687.5	65724.1	69814	91756.7	7422.72	31025.5	12693.4	28942.8	26994.8	20556.8	17788.4	56563.8	58877	48853.2
2648	Porphobilinogen	764.763	2566.71	432.72	1294.92	3655.47	198371	305317	1813.27	7059.39	403363	61057.3	7644.53	90718.3	2296.23	5647.21	5436.06	83243.7	4006.77	6307.91	19297	646.507	877.865	2542.58	2421.58	2851.47	9178.63	5161.17	2724.12	2708.57	7488.03	5073.65	1764.18	4984.19	2337.91	5221.72	6956.45	4437.11	4001.81	4924.27	12323.8
2678	Dodecanedioic acid	212647	158292	9367.65	105942	332652	25370.1	22929.1	102641	236178	47199.1	38170.1	121309	49082.4	175252	87978.6	276571	35682.6	156402	108814	55188.3	273958	52286.4	159156	144866	241004	45714.6	232090	318604	315726	398556	125118	73341.8	127927	175128	124815	133098	87666.9	153135	163049	227883
2689	2'-Deoxyinosine	120552	158147	1970.64	52805.2	252167	314472	243235	161587	130084	270415	330673	254472	125449	237756	382646	379727	55223.3	314610	212736	90919.1	158978	56443.8	144498	108907	176894	110742	164119	255386	332782	396509	223751	239465	245487	212005	275296	185514	145315	182053	133381	235019
2705	3-[2-(2,3-Dihydroxy-5,6,8a-trimethyloctahydro-2H-spiro[naphthalene-1,2'-oxiran]-5-yl)ethyl]-5-hydroxy-2(5H)-furanone	4899.06	6596.76	140.84	2090.26	6803.03	1008.32	700.691	6842.71	10477.6	2075.66	2657.76	7569.1	2110.85	7915.24	10804.1	17395.6	394065	14123.4	17155.7	14213.9	2745.38	871.483	1678.82	2619.19	2357.48	55140.6	55969.9	34993.9	7247.14	1312.9	31499	47043.4	32139.5	7849.32	27854	23060.1	17478.7	17628.9	14120.8	620.331
2728	5-(4-Carboxy-3-methylbutyl)-1,4a-dimethyl-6-methylenedecahydro-1-naphthalenecarboxylic acid	15089.4	22629.8	1798.69	6156.23	32524.1	14508.6	17946.5	14671.1	25448	24824.9	14122.8	45609.4	66974.3	26035.1	38270.8	22704.3	69272.2	107199	102099	390738	9865.53	15172.1	4441.46	37655.1	8018.34	27954	16062.3	35755.2	33207.5	29379.7	21826.1	82715.1	25185.5	19422.8	68925.9	201221	141773	228893	141232	84226.2
2777	SB243213A	328.398	421.692	148.276	236.445	898.537	244.588	1300.61	535.05	451.124	616.695	678.734	1810.27	1416.14	2301.88	2466.48	4649.19	7985.46	2951.93	4034.37	2788.68	480.191	202.322	752.164	695.65	1103.75	156464	77515.4	54869.6	5046.14	3764.73	84373.9	381203	82714.3	3500.17	184057	53262.6	86590.9	5667.84	4241.1	3889.4
2783	11-Deoxy prostaglandin F2β	13700.5	8204.44	324.167	8778.06	28196.2	39614	1549.56	6344.65	51908.7	1790.18	4582.93	18347.3	8177.57	5461.73	18401.5	10026	141384	30850.6	67062.7	379810	23102.9	13918.6	15135.9	29785.6	28079.8	39673.2	45658.9	68241.1	34218.8	50204.1	7144.29	42701	9015.2	4568.72	40879.2	279663	160877	176834	93486.9	55965.1
2785	Dodecanedioic acid	149987	198657	563.399	130833	379373	962.604	990.396	21483.1	92472.2	1482.02	715.862	315108	22523.5	66882.4	227763	24667	1859.53	21361.1	145782	9378.81	127561	41171.2	72872.8	157070	142150	1388.44	1773.26	142255	321034	183736	1793.77	1433.84	1841.95	81680.1	41563.4	2247.23	2442.61	28259.9	58357.2	169835
2792	3,4-Dihydroxyphenylpropionic acid	50196	14082.1	941.647	7577.45	2595.08	4198.29	988.301	1169.88	7445.91	377964	1317.97	23432.3	198881	3206.4	3737.25	1312.09	2681.3	5018.18	7386.72	28324	2292.91	1103.1	2214.47	1964.26	2152.95	1902.54	2927.23	118417	262767	176285	1859.24	4312.31	2631.83	5831.15	4059.07	2001.28	2005.33	14090.8	8969.58	11921
2819	5-[2-(3-Furyl)ethyl]-8a-(hydroxymethyl)-5,6-dimethyl-3,4,4a,5,6,7,8,8a-octahydro-1-naphthalenecarboxylic acid	565.753	633.28	183.324	325.078	638.756	290.283	429.323	419.953	2738.01	552.728	1518.87	1187.3	5704	794.947	875.385	710.541	373399	359.797	2705.07	1379.34	598.703	331.185	378.406	325.261	486.696	186201	231128	146873	4625.24	3128.12	185656	208488	180664	3906.22	176400	132682	150134	4675.05	3084.07	2841.47
2821	Valylproline	288076	49308.9	1093.45	101241	89526.2	199237	56409.9	255768	169386	144757	209298	222998	297799	246830	149836	291565	25063.1	228877	149751	373081	66856.5	14290.7	40878.3	41291.1	57557.8	164370	186693	120065	37687.5	151943	115723	146063	143414	261421	151943	283502	180342	221117	159776	196410
2825	(±)-Abscisic acid	46759.1	4575.04	298.247	21562.5	12077.4	1476.57	4503.26	8305.53	34474.3	205797	2322.93	175572	10604	22810.3	152821	9044.49	7843.57	117837	372484	17696.9	17781.1	3502.26	7730.58	10525.4	14719.8	2937.89	5210.4	105964	291601	223745	2136.29	9943.45	6086.87	67043.8	34340.6	1924.7	4332.45	55399.3	46413.6	127790
2838	2-(6-Hydroxyhexyl)-3-methylenesuccinic acid	26152.5	24586	216.556	16365.8	18198.6	1130.1	6646.41	1054.64	5302.85	3217.16	475.972	3159.66	1505.84	1152.5	2901.18	2185.2	74233.6	4277.2	3419.33	2635.25	2345.31	902.896	1374.13	2627.55	2435.48	120824	166859	100403	6987	5842.78	213934	370415	213393	7811.63	250542	141893	82928.8	7206.57	5628.41	5387.11
2853	1-Methyluric acid	6349.4	8208.09	703.825	14113.3	8675.28	13108.4	16456.3	562.704	75095.8	243163	10543.3	9318.17	202661	2061.08	21001.3	3071.95	367200	2098.4	23667.8	275928	9287.27	2772.37	5305	14231	10071.8	29427.9	8276.6	6137.39	4123.17	42399.9	4244.72	4261.01	4513.9	3100.03	5031.06	7463.01	6325.26	11804.6	8033.37	10667.7
2856	4-(2,7-Dihydroxy-6-methyl-2-heptanyl)-3-hydroxybenzoic acid	3412.38	2161.02	272.914	1495.2	6712.56	1398.71	1664.76	749.965	3812.78	4237.65	1388.79	5905.73	2955.09	2830.55	2417.1	3885.87	164630	3054.97	6717.83	3475.36	2888.81	559.871	890.258	2585.81	3322.1	141663	204138	133454	6670.93	5605.93	225183	366759	208047	6611.16	256374	129072	103822	4963.26	4040.77	4593.08
2860	4-(4-Chlorophenyl)-N-(2-pyridinylmethyl)cyclohexanecarboxamide	57097.3	220186	4326.08	26966.6	55720.3	365896	23430.5	21166.9	33475.3	17764.6	14595.3	8542.43	14369.1	11858.8	15057.5	20732.5	79848.6	48198.6	16620.8	17792.5	12491.5	6814.07	9023.63	14493.6	7297.99	11071	11322.8	15879.9	6921.97	18427.8	8017.22	10717	3348.85	16767.8	4879.89	29605	38997.3	10533.4	13133.4	14968.6
2864	Tyrosol	69391	15896.4	139.611	11134	3155.19	1350.6	624.943	994.346	7373.94	123235	392.328	24472	206046	3019.91	2453	451.556	2668.11	7888.58	11382	28457.1	1366.33	191.804	1400.57	382.022	1046.24	1312.92	1669.67	38675.1	365299	233176	675.567	3955.87	1305.03	9745.56	3322.55	3088.94	1739.45	12695	12659.2	15790.4
2890	3-[2-(2,3-Dihydroxy-5,6,8a-trimethyloctahydro-2H-spiro[naphthalene-1,2'-oxiran]-5-yl)ethyl]-5-hydroxy-2(5H)-furanone	5182.64	8169.61	191.453	2594.56	6750.66	308.568	2868.88	3385.82	7410.38	4367.24	3424.02	6497.76	1889.07	7657.96	8483.87	20363.3	144837	16430	17723.3	10943.3	3292.06	2438.58	2766.91	4737.84	2988.52	128931	177844	76750.2	764.14	7535.65	197967	360381	174788	12343.3	233879	75609.9	61824.8	20403.3	15076	11408.3
2915	Cymarin	186361	162267	243.873	88944.2	158418	19298.6	90095.9	80807.1	356419	278122	61168	66316	120170	102398	86964.4	60932.9	206123	105389	120086	203519	84344.4	17256.7	61830.8	51655	91970.9	99448.5	189975	163892	77677.6	138951	142479	106051	116719	109964	110789	143825	117058	167796	134953	124392
2950	2'-Deoxyuridine	38493.6	33604.1	2023.88	5653.82	38108.2	31841.9	69012.6	16233.8	94568.3	17247.3	189742	16301.2	48214.4	13127.6	16557.2	41051.8	50263.5	142116	12124.5	49285.8	14978.3	9259.18	25682	7558.7	61665.2	212391	103011	63585.2	16723.1	53447.5	24693.7	23592.9	170278	350304	27144.9	16340.9	8933.13	48782.3	21412.8	73872.7
2951	2-Hydroxycinnamic acid	74602.9	30024.6	1438.1	17075.9	60566.5	51169	76024.8	126172	249628	68396.6	77906.6	184085	67719.2	111605	245344	191053	114766	279144	350264	163538	49808.6	8075.32	38211.1	36013.2	49232.8	68170.5	133761	107921	105239	91216.7	119745	81825.4	120930	137773	131602	67813.7	136344	177109	142504	167421
2955	8-Iso-15-keto-prostaglandin-F2β	74652.1	128527	365.841	23597.9	84402.2	43395.7	88040.2	68849.8	128865	30568.9	36799.9	17022.1	36305.1	33111.7	14769.5	12295.2	258664	13819.4	25687.9	349844	24015.5	43989.8	14565.3	136267	41518.5	103253	338819	111246	37246.7	39172.3	147776	270028	136766	35465.1	256192	130900	109078	10665.5	6580.88	9085.36
2966	Xanthosine	29444.1	5609.9	377.718	12384.2	55035.5	135367	4315.41	102288	83138.5	41938.9	4235.56	51331.7	5473.88	38918.6	55743	92717.8	18784.5	25568.3	35716.7	4954.87	22168.8	7741.16	14288.2	19898.1	18739.5	78179	119679	348301	116399	36244.8	4128.54	9155.24	4392.19	221096	45898.4	20621.1	54208.1	37002.2	51983.2	85132.6
2985	(9Z,12Z)-6,8-Dihydroxy-9,12-octadecadienoic acid	103824	116465	1524.68	47369.6	161231	67157.6	46262.7	104537	344767	166580	17371.2	61056.2	70868.4	244655	95058.3	317288	60976.2	37944.9	60915.7	114592	225343	32166.1	130791	90196.7	192362	50562.6	87963.9	71944.7	100006	192479	122002	66535.2	121021	228537	101791	93002	91666.3	70901.9	65224.1	76316.9
2987	1-Methyl-3,6-(1H,2H)-pyridazinedione	13599	15052.8	4211.76	4454.76	65805.1	344617	48360.1	14275.2	62363.6	82092.2	56591.8	51741	30917.3	43227.1	35421.4	63558.2	108267	22717.9	45417.9	29419.5	37080.9	1664.43	25623.8	9126.81	37688	11800.4	33407.3	44623.5	28913.6	42669.3	53265.1	60170.5	72236.4	20251.4	22001.3	65922.5	51665.4	61770.7	54646.2	43003.1
2999	3-Coumaric acid	962.244	280666	2964.43	918.951	102642	1002.61	2621.21	11327	2990.68	7021.58	156111	223931	40563.4	7881.29	1895.61	277766	203514	1364.47	2894.17	2225.05	298.222	3380.14	342689	4539.49	17589.7	16328.7	774.4	5016.3	4471.17	10833.9	40093.2	5943.53	2027.42	4461.76	7264.91	10235.3	3194.73	2539.98	1943.62	2590.93
3008	Glycyl-L-leucine	29761	15633.5	721.023	15957.8	36802.4	23443.7	36631.9	76929.1	87537.2	26163.4	182151	29436.1	65850.7	84653.6	37940.9	120873	7978.34	29402.7	113414	179483	22514.2	2619.05	20469.2	792.872	20361.2	341708	70223.1	46730.6	4427.07	107518	50648.2	42051.2	82079.1	43034.9	77314.9	173393	159244	68312	72232.6	120770
3014	Prostaglandin A1 ethyl ester	61051.8	27733.2	194.949	8539.9	25739.1	437.686	254.236	9424.68	26062.3	388.819	266.653	13171	673.669	4586.84	318.874	9638.67	482.645	2995.3	26215.3	28367.1	341276	39411.6	234047	75701	302995	2632.86	4328.23	6831.5	7753.04	9924.02	7496.42	11858.9	6157.65	5386.62	8814.18	13166.3	15342.9	7990.25	6165.8	5327.35
3026	3,3'-Diisopropyl-6,6'-dimethyl-2,2',5,5'-biphenyltetrol	653.247	694.201	208.156	433.042	567.78	784.475	854.746	492.63	534.435	2537.24	1426.17	3169.35	1094.19	450.145	581.331	641.151	14782.4	699.717	1020.17	5188.76	1022.54	397.156	629.092	489.354	718.698	133080	210171	143071	5867.68	3192.83	200060	339387	167805	4274.31	206241	142509	120869	3925.92	1977.58	541.752
3032	Cholic acid	161236	62311.1	2531.98	38503.4	90265.6	16658.5	11885.6	127154	56621.7	73461.5	13288.3	144210	54114.3	77416.8	18784.9	40448.5	39336.3	28143.2	104627	338179	83739.2	20035	55568	61561.3	105454	110803	177185	84192.4	42389.1	46108	130460	201448	142568	57481.1	164222	114588	179288	76890.9	49984.3	39289.4
3037	4-Indolecarbaldehyde	7371.42	18208.4	3038.14	3060.68	32489.7	7304.07	4204.87	13467.9	4352.1	5280.67	3760.76	3875.43	3114.95	5121.9	5528.44	3613.81	2949.22	28994.6	3941.19	3720.88	11409.2	4854.07	6901.17	19989.4	13099.3	3192	3833.02	66475.1	142273	90753.4	3235.14	1551.31	2949.65	337431	25830.8	3204.47	3135.17	3164.96	9173.9	36442.3
3059	(5ξ,9ξ)-17-Hydroxykaur-15-en-19-oic acid	9972.02	7394.09	311.883	3706.81	8154.33	872.717	3201.36	3929.44	13699.6	93073.8	3352.13	10624.8	27696.2	6047.34	10970.5	1717.07	53465.3	10674.5	7243.19	334121	3187.29	936.633	2238.32	1667.62	2402.35	48071.3	52763.5	82680.8	123363	193235	5636.25	7246.3	6553.43	7778.82	22710.6	14341	9164	256812	117438	5864.44
3082	Picolinic acid	271308	219302	690.742	169468	266047	84926.4	65711.5	247292	322815	330443	118069	189239	171931	257402	306488	170903	74538.6	276476	258116	213653	258670	113328	168204	224547	263052	153743	277325	253962	306762	300103	196298	190632	155862	266501	208655	189580	224457	203354	268273	216071
3110	(2'R,3R,4'R,4a'R,5S,8a'S)-5-(3-Furyl)-4'-hydroxy-4a',5'-bis(hydroxymethyl)-2'-methyl-3',4,4',4a',5,7',8',8a'-octahydro-2'H-spiro[furan-3,1'-naphthalen]-2-one	274.341	364.54	128.346	196.024	256.966	3999.58	231.664	372.711	1102.76	563.419	583.712	321.382	475.226	435.677	794.467	385.704	326829	472.157	434.976	1124.69	281.121	144.883	215.642	199.951	259.825	29997.2	102176	48155.6	1054.97	658.589	83917.8	212522	88127.9	2210.86	122561	42514.7	53451.9	2224.95	2393.49	1112.6
3119	N-Arachidonoyl taurine	6119.55	5838.68	4859.88	8571.51	5165.56	34037	51442.6	4864.22	11060.3	325106	34833.8	25925.3	5651.33	6229.84	8875.7	5222.64	56131.4	20504.2	5129.19	47002.9	5427.99	5343.31	5632.2	6649.64	9557.4	26824.2	11616.5	33322.6	15321.7	9644.13	6099.18	7609.51	6220.22	5530.71	5509.08	21561.6	7533.19	50994.9	8128.84	10754.4
3161	2'-O-Methylinosine	22192.4	9018.34	267.075	12393	23805.8	320447	7380.25	1544.04	32254.5	10875	9526.25	17975	17494.5	4643.57	9871.9	5641.61	22209.4	25848.5	27302.5	11500.3	30585.7	7598.78	24811.2	20905.8	26321.5	61233.2	37362.1	39382.3	52008.6	38654.8	28281.1	42666	38519.6	11992.7	42901.3	27791.2	24900.9	38989.5	30629.2	64115.8
3166	N-Arachidonoyl taurine	4802.62	4106.01	4327.03	4484.5	4309.48	5687.4	5105.5	4097.97	4620.8	5284.3	4457.4	6186.08	4956.62	4818.27	4254.34	4453.65	27823.9	6265.59	12813.4	28517.6	124809	8977.25	5367.47	4671.32	7695.32	14348.4	16635.5	29607.8	55007.1	21616.5	4657.82	24081.2	7213.94	9295.64	14097.6	219034	102039	319198	144829	46906.5
3176	Stearic acid	32067.2	47751.5	2480	11509.5	18633.7	100188	47294.9	10269	30348.5	46369	42907.9	20043.7	32872.7	7997.34	33943.9	9834.27	169537	56538	22923.4	316798	13012	7685.36	13376.4	17248.3	16212.8	29815.3	26158.6	39890.5	23447.3	45849.2	17889	32747.8	10515.8	12823	21510.1	98368.7	96467.3	66397.6	69849.4	44024.8
3182	(15Z)-9,12,13-Trihydroxy-15-octadecenoic acid	9715.52	8519.82	1880.74	8603.24	16661.8	54184.5	315705	12815.4	13920.6	27072.3	5591.24	11101.4	5366.08	36444.3	9291.71	84874.4	83629	14487.5	11459.1	8822.35	12974.8	1516.91	7170.19	5421.69	10185.5	12692.4	7366.59	19748.7	44702.4	42981.1	12092.3	18038.6	9914.25	27315.4	13888.8	5905.37	3343.97	11093.6	13332.7	12362.7
3201	Isophthalic acid	206987	161846	103703	157376	179175	165747	147192	127826	178032	170969	112838	166427	150930	132992	237536	112919	230392	147355	199982	154979	192892	170243	218193	182566	196517	150834	145732	181222	312936	242392	102202	107887	109370	225312	175872	206563	148987	148642	176904	168493
3208	7(S),17(S)-Dihydroxy-8(E),10(Z),13(Z),15(E),19(Z)-docosapentaenoic acid	10849.1	5092.09	414.526	5481.48	16664	8099.72	549.775	4015.49	29898.9	3084.38	5613.41	45845.4	20309.8	24572.4	52416.9	5666.36	34283.9	30290.7	84939.3	312484	13703.4	6974.04	10553.9	17673.9	14487.8	10941.1	14977.5	19383.7	14804.1	24752.4	18448.5	264940	22114.6	13464.4	145902	136586	187590	148716	97740.5	54565.2
3218	15-Deoxy-δ12,14 -Prostaglandin J2	1114.55	1345.72	182.13	238.465	670.299	507.892	496.104	524.658	892.665	402.373	295.731	1622.3	2170.79	333.608	286.202	287.379	5323.5	532.101	853.773	712.027	409.703	475.094	438.527	1141.98	1001.31	55012.4	91582.2	65509.3	2291.23	1388.09	118289	310929	116944	3755.06	186028	80715.4	62251.5	4683.47	4860.68	4562.61
3262	Cholic acid	101750	34194.2	883.732	13102.7	24410.3	7838.67	2556.85	67898.3	31636.9	38486.6	4214.01	60634.6	39562.5	28619.5	8106.13	28609.4	15811.2	17712.5	46295.1	304967	67347.1	12863.8	57422.9	48300.4	66915.8	68377	58171.2	32559.5	19551.4	17820.9	65605.1	104594	79570.6	26664.8	85675.9	87899.9	148200	36018.6	29284.8	25650
3286	11,12-Epoxy-(5Z,8Z,11Z)-icosatrienoic acid	11894.5	4238.62	353.059	19568.4	4373.13	31798.6	301599	15942.7	66195.8	93836.9	25713.9	60257	69840.5	1082.74	25561.2	32607.9	70449.1	9061.92	46087.6	8398.93	2756.51	3098.9	2428.37	5864.28	3686.3	76304.7	71648.5	80269.8	7470.05	43955.8	26154.5	7884.18	4044.69	10186.7	10411.6	50576.3	61962.1	25426.3	35999.8	68915.7
3293	3,3'-Diisopropyl-6,6'-dimethyl-2,2',5,5'-biphenyltetrol	678.33	861.401	173.388	555.469	550.003	505.151	369.241	568.275	484.682	884.159	493.662	792.971	1728.19	457.475	762.934	737.436	9640.81	1230.63	954.751	2273.83	1570.42	643.574	1106.01	1147.77	1260.65	87244.1	110443	96423.8	2432.36	694.504	170128	300893	155130	1734.34	216729	111777	66194.3	1171.38	2380.62	861.698
3314	2-Hydroxymyristic acid	56278.7	33324.1	3202.98	13660.4	78051	59806.5	21903.3	106359	102871	37021.5	12309.4	131353	15875	36094	82872.7	7291.06	30021.9	97333.3	100399	194630	52653.3	12321	29008.1	29098.7	56265.2	105806	90076.7	143266	136704	128198	11038.5	46235	9126.52	17170.3	25222.5	55994.9	81648.9	299088	239849	65332.3
3347	cis-5,8,11,14,17-Eicosapentaenoic acid	8896.32	4183.42	1084.25	3861.37	5150.04	22806.6	16593.1	1294.09	5308.5	15570.6	107921	44404	102524	3638.28	15577.4	31060.7	295802	81865	79010.9	126736	2375.48	1438.44	3188.77	3569.02	1521.28	17766.3	12147.7	18082.2	9799.39	21894.6	16032.9	27642.8	14013	7959.24	28897.3	126066	117087	91430.7	96699.8	155562
3348	Ethyl myristate	14056.4	16625.4	1717.62	12832.1	14324.4	10940.6	24957.6	9458.48	28406.7	47282.9	74676.2	22811.8	82207.8	12380	30606.7	24885.3	135135	44655.9	17832.5	295670	35416.2	8443.75	12274.9	19881.8	33436.2	20638.3	18010.1	25722.2	27973.3	55639.3	14909.4	19994.5	14543.5	9212.69	24788.3	33246.6	55295	47036	37503.8	21036.7
3351	2-(6-Hydroxyhexyl)-3-methylenesuccinic acid	2276.88	1879.98	128.668	2229.25	1950.71	295070	2070.84	393.789	2819.67	2113.09	1507.95	2571.32	2310.6	1833.45	6979.98	120374	147794	64590.5	52438.3	8224.91	3036.75	880.262	1791.32	823.066	2956.09	13657	4345.26	10196.2	12115.9	14063.7	5985.72	7530.53	8211.25	1088.52	7624.61	21627.7	29982.9	35888.7	39417	60267
3368	(5ξ,9ξ)-17-Hydroxykaur-15-en-19-oic acid	4185.25	4808.88	416.97	1948.66	5089.83	31783.8	3728.65	4954.21	41444.7	25879.5	20602	38654.1	72277.2	64721.2	138783	10284.2	45335	61555.9	13662.4	293388	10951.8	1397.09	6068.57	5148.68	5764.15	23657.5	62897.5	84825.1	79264	128747	4308.83	24218.1	4346.59	97126.7	21822.4	37285.3	44001.7	167123	96759.7	26588.3
3385	8-Iso-15-keto-prostaglandin-F2β	16468	17512	335.461	4856.19	15928.3	4396.71	8817.78	6072.37	17123.6	32095.5	25766	6571.79	23844.7	11072.3	13623	69570.8	112808	14413.5	19323.4	37074.3	10552.4	3542.05	9919.7	6152.42	6452.11	243293	185145	130521	8637.34	18723	156765	291702	141858	12006.1	172445	81115.2	84581.9	14109.1	27166.8	9805.95
3387	8-Iso-15-keto-prostaglandin-F2β	8210.32	5244.3	465.366	2041.45	6364.62	2928.15	2134.29	53115.4	291415	11240.4	4270.17	64468.9	47587.9	76296	80704.4	37029.2	30951.8	32810.9	76718.2	56606.4	40959.6	8498.11	26956.1	21036.1	37181.6	21933.1	14620.3	52382.4	39245.9	48518	61467	47222.5	25027.9	69738.1	33071.8	8564.92	9291.73	31622.2	83213.9	60437.3
3392	(5ξ,9ξ)-17-Hydroxykaur-15-en-19-oic acid	1125.06	1363.55	166.712	510.752	783.566	8677.45	20472.8	403.102	9152.03	65635.4	20066.8	11508.3	155238	39572.2	144333	737.167	44050.9	48658.2	6367.61	257218	2000.85	897.44	963.455	1720.05	1838.52	7291.28	93800.7	57543.1	104865	82229.1	3537.92	3555.61	5178.19	41629.3	15014.6	80959.9	69989	291125	119810	11323.3
3401	Thymidine 5'-monophosphate	50324.8	13910	668.556	8069.01	123905	5559.97	51068.8	25603	83142.1	76589.2	62122.3	91749.7	7118.28	67701.4	21478.6	17621.6	56196.7	48798.7	45943.8	34135.2	231495	13522.5	141764	55995.5	177950	290106	50815.3	57442.3	55260.8	39354.6	6959.23	67736	4090.19	35137.7	70198.4	41736.6	113623	87207.4	96534	90966.5
3418	2-Fluoro NNEI	20178.1	17794.1	274.341	4481.03	24042.5	4005.75	41534.7	13891.7	33916.7	288135	78518.5	31590.8	78507.6	63033.7	43480.3	65974.4	79981.1	59104	104872	28987.6	20405.9	2238.64	9971.1	7662.35	15316.1	5056.97	19342.9	14077.1	14401.7	47489.9	33482.7	30584.2	35058.3	64899.6	34797.4	18620.6	42123.2	40977.4	36789.8	43086.5
3431	8-Iso-15-keto-prostaglandin-F2β	6132.49	10085.2	410.8	5255.75	6571.24	9533.75	3870.91	4221.95	286478	8784.41	4163.1	7983.07	13173.9	26468.8	36288.5	3571.62	30227.3	21824	10441	12104.1	15049.2	3285.87	9936.16	7319.53	13159.7	20299.7	10526.3	10406.1	11728	44548.4	29097.1	31738.5	32256.1	34569.8	30892.6	11125.3	11101.1	9910.47	19073.5	14334.3
3432	4-Pyridoxic acid	18614	6562.98	2449.63	33428.2	285318	25203.2	20500.4	12013.3	1927.21	80454.6	4800.72	178764	5513.72	102759	5664.28	4639.5	4640.4	12736.3	104311	110579	52717	1381.44	5865.56	12398.3	48173	4162.96	8391.47	139476	286446	125853	4852.35	6963.56	4468.11	10810.7	5806.14	4846.47	3947.49	97756.9	48023.4	124943
3434	N-Acetyl-L-tyrosine	298.761	195.146	126.591	6068.89	682.939	285935	351.749	185.557	822.65	53667.4	230.567	905.869	2818	686.597	11182.6	766.377	118300	13681	513.757	443.676	908.982	12128.5	29259.4	157.378	1310.99	190.124	847.867	804.667	8264.32	1635.22	379.29	190.571	470.421	6416.43	51031	877.127	375.821	371.466	7611.31	17388.9
3444	Monobutyl phthalate	242843	252969	272590	246955	245466	240055	245838	267191	225793	260978	255519	238244	237877	260363	231986	276106	261879	250553	236269	217919	251778	267612	275687	284901	249817	249813	226367	248205	232769	233409	226886	245216	250872	258631	254166	247945	242718	229230	235180	236538
3450	Cholic acid	145901	114670	650.417	23862.5	206966	2575.5	1276.67	63208	20771	4847.54	1177.45	109930	2701.08	20477.8	21655.3	15085.3	2682.67	12478.2	74773.9	66246.3	184378	27164.5	114391	85456.7	174878	16243	77290.8	51011.4	44230.8	20087.2	27054	30645.9	33786.1	13936.6	284594	90923.3	206472	17261.7	30778.3	34918
3464	CMPF	22683.5	8322.72	140.14	11125.1	18886.5	11187.8	8121.84	67232.7	78739.8	9170.81	9600.26	93472.2	101788	126741	114696	7245.11	9404.02	5282.43	20893.5	283174	9034.99	1179.25	5024.53	3217.43	7873.9	5388.39	23572.9	32508.4	42759.4	40014.9	32216.5	36563.5	41371.8	69827.5	38350.9	5907.73	4126.8	23383.9	21591	7831.33
3491	4-Indolecarbaldehyde	280233	22755.5	2765.16	111333	34918.8	33751.2	6910.18	24487.7	123690	11098.1	5200.08	42370.3	26906.8	22307.6	58462.8	17193.9	22607.7	19112.8	34931.5	16983.6	20662.1	6037.14	14719	18678.8	22699.9	16683.5	36135.3	47532.5	38841.4	58112.7	12712.2	22002.2	13190.3	33246.8	26231.7	11504.2	11919.8	33824.3	43904	35974.7
3492	Prostaglandin F2α 1-11-lactone	20868	38311.1	623.546	1085.44	2875.07	16157.5	18488.5	1946.53	2491.82	10956.8	57393	12138.8	40583.2	16057.2	10712.2	14652.7	175109	15028.2	10721.1	59660	1829.06	1926.81	2645.26	21087.7	4877.06	159548	77899.2	57685.9	22318.7	25602.5	93347.1	280162	83417	20810.1	130585	123965	101117	45733.4	38692.1	16593
3498	11-Deoxy prostaglandin F2β	12434	4588.51	226.225	7563.21	13644.9	27084.3	310.308	4587.26	37789.5	7691.79	502.331	11373.2	16101.8	3025.38	10815	4130.7	48020.6	17257.5	42720.4	150367	13353.1	8493.82	9749.5	23496	16505.5	25191.7	32880.4	46911.3	21345.3	33767.7	6934.26	45205.1	6792.63	2363.85	17377.3	279663	116811	88908.6	95638	29825
3518	α-Aspartylphenylalanine	3802.03	1064.37	186.037	5348.8	1572.26	277154	5050.46	7287.57	26419.1	9178.22	18827.2	19291.7	29458	5643.66	8036.65	1038.85	38010.8	8134.72	35335.1	8821.88	1843.82	544.31	1476.36	1761.64	1930.62	33833.1	5040.85	5873.6	920.218	32144.7	480.056	2563.36	7436.33	877.43	8619.76	12780.4	3385.61	4010.38	8007.28	8174.92
3520	N-Acetylalanine	58463.8	9103.1	4179.52	23898.6	14969.9	277144	8572.75	50546.7	119184	34785.2	17008.5	76670.8	36417.8	56446.6	114341	11059.3	58883.4	21822.4	89150.2	45772.1	58984.9	8207.11	24804.6	20268	40682.8	84872	95366.5	103232	110205	187993	10229.6	37365.9	11215.8	35526.3	53918.3	26607.3	31197.5	41968.4	61362.4	68397
3525	DL-Mandelic acid	1922.44	2073.51	3736	609.073	2160.11	115831	4101.59	4231.79	2754.16	52699.6	1384.5	4570.89	5735.98	903.921	2914.63	1309.47	276203	4811.68	1009.64	3361.43	3251.25	1355.96	2976.81	1793.04	2759.65	1124.42	1570.1	1729.22	2459.19	3492.3	7218.62	2522.38	3492.38	3081.31	3101.31	5550.56	4120.8	2058.67	2230.09	2334.41
3554	4-Pyridoxic acid	163461	96624.6	1427.93	59427	273900	27521.4	8306.3	11431.1	43282.8	78811	4482.53	151490	21958.8	65980.1	68841.6	15412.2	43589.6	99953.2	57220	57992.3	14357.5	8626.51	44995.1	41352.9	47558	3224.52	10033.9	139476	90868.5	111546	12110.8	9843.21	10234.9	35818.4	21630.4	4691.55	3147.56	50579.1	78256.5	124943
3582	Thymidine 5'-monophosphate	1354.41	824.186	470.951	472.183	4487.25	56323.4	873.253	445.19	3785.12	5410.59	470.235	5466.57	843.741	3217.99	1289.01	1294.84	56196.7	2648.58	1434.16	2010.01	231495	430.588	4928.31	2246.17	7109.74	270996	1070.65	2147.72	1566.43	2466.29	605.157	1192.64	356.548	365.13	2448.37	1866.67	1796.17	1473.87	2270.51	4729.34
3590	(+/-)12(13)-DiHOME	113614	87878.4	2723.9	32053.6	96495.3	100503	70102	50199	75928.2	135096	34658.9	154738	47071.9	88466.2	113098	270060	206335	222609	127592	202088	59436.7	30279.1	79949.3	84156.2	66406.2	35841.3	68302.8	108526	171145	176237	161535	32680.9	70671.8	114056	89308.6	79541.3	96845.7	80466	107835	114333
3602	7-Methylxanthine	4358.89	268587	9174.33	8891.74	221284	10099.8	95148.9	20232.3	21357.6	52244	163804	162206	167667	20941.2	15170.7	4931.3	2323.33	18930.5	3689.37	10052.4	6466.18	8305.28	20880.8	33259.4	3395.75	4221.52	2623.99	12622.8	2361.98	2213.62	5301.2	2365.13	5113.95	8675.2	4031.82	4433.75	4561.02	4610.9	7241.34	3888.36
3619	7-Methylxanthine	3915.72	7112.97	4165.09	7942.01	6610.97	4592.67	4706.51	4649.16	14560	5052.67	4500.34	8865.93	36112.1	92601.8	7458.04	28143.2	81075.8	233889	17576.8	4670.67	4277.87	53089	21850.9	267411	17219	21327.3	7818.15	20189.1	14751.8	17076	12654.3	37368.9	14367.3	16060.2	17374.3	22700.8	8678.17	7909.08	10311.7	13987.1
3658	Xanthurenic acid	87082.1	17112.1	196.751	99339.7	14740.1	10054.6	69468.4	10481.6	33141.5	263447	57398.7	9003.31	40398.7	13880.4	7485.35	3542.34	63092	7534.67	14689	105253	12064.4	5384.36	9195.35	12134.2	12551.3	15287.8	19676	9537.73	8892.17	18096.9	8919.65	29391.3	10155.9	13032.8	16719.5	6646.82	11017.1	20740.3	18687.8	16078.5
3675	Naringenin	3218.42	2803.69	142.99	4300.95	539.56	510.14	34001.8	252.863	1362.53	261517	4088.21	1835.54	1680.82	495.497	734.042	261.647	31575.9	516.62	2063.79	8904.71	723.472	175.123	547.896	552.218	682.011	2116.44	366.486	9999.66	21506.4	24065.1	435.161	2404.99	472.439	1005.59	832.856	308.864	306.566	9289.43	8829.81	2040.41
3679	Andrographiside	385.32	262.578	172.643	292.875	372.754	228.942	240.31	247.595	394.849	334.353	281.214	406.86	2764.13	293.511	377.202	242.349	261275	259.024	315.689	403.424	364.423	225.757	320.574	257.231	328.449	151577	2978.68	1153.74	257.348	779.81	1155.48	7874.23	1768.5	279.563	4332.9	1626.29	1828.82	308.512	394.646	413.682
3680	N-Acetyl-L-glutamine	34843.8	261260	788.042	32089.9	186116	185604	18365.5	21995.7	30433	25183.5	26705.4	34947.5	95428.3	20392.8	18089.5	30145.7	104869	16528.2	33155.9	16360.5	188783	58288.1	154463	126325	185213	88851.4	44834.2	44090.9	32160.9	70289.2	45103.2	30933.9	44262.9	26582.1	43493.8	43623.2	37942.5	30610.7	31839.7	43481.2
3696	7(S),17(S)-Dihydroxy-8(E),10(Z),13(Z),15(E),19(Z)-docosapentaenoic acid	4489.28	10694.6	535.704	3413.37	4188.02	3043.19	14034.7	1925.1	12268.5	14446.8	166802	86471.2	259810	224867	145836	7755.69	26086.7	8039.47	8294.42	14120.5	3096.33	3405.4	5398.03	2342.42	1608.81	18718	10406.7	17519.9	5142.68	16743.9	90929.9	53564.2	44457.4	148873	54558.5	3870.72	12454.8	10638.5	10639.2	9181.62
3706	Uridine monophosphate (UMP)	258609	23029.8	431.047	115534	58973.5	75106.9	27493.1	19730.7	84799.7	55059.1	30748.2	92768.8	43854.8	24055.4	14863.5	23809.2	91794.9	20168.8	28766	38424.4	92824.7	60466	67176.8	175603	107429	31322.1	43868.1	47930.5	59948.5	40602.8	35566	32054	40579.2	24231.7	45619.8	38083	38131.3	48282.9	41423.5	42037.5
3713	3-Hydroxyanthranilic acid	5683.75	1351.86	1268.57	5469.78	1503.81	257982	6156.03	3082.22	5384.09	1923.34	829.825	4056.4	1287.05	1714.17	1594.21	3640.89	215146	1405.79	2794.49	213869	1196.16	548.371	1397.69	1789.23	1286.9	15632.1	5266.41	6211.47	6520.88	2070.65	4036.75	5035.56	4437.77	1667.43	3998	3748.62	4677.55	3395.48	3171.61	4770.97
3744	Trinexapac	9114.54	3465.97	268.657	4007.86	7902.36	1009.77	1104.13	3572.45	12795.4	10990.2	4797.17	2214.72	18432.5	1999.95	3233.47	571.704	41669.5	31250.7	26918.1	255300	2741.4	750.017	1297.6	1943.8	1645.21	676.715	959.15	1218.7	1747.49	2702.25	1148.06	1476.72	1522.86	12511.7	906.374	1127.97	2009.54	1660.87	1295.91	1037.66
3748	8-Iso-15-keto-prostaglandin-F2β	1280.38	918.042	151.614	690.017	1081.46	4102.46	645.203	2492.71	97789.4	2020.53	241.76	80414.7	6721.04	143131	64638.3	63061	10741.4	28846.6	152681	11156	120742	19123	81513.9	53366.1	114620	11929.5	14799.3	73112.1	85431.3	122291	117917	33025.7	107001	254732	55175	5746.35	13066.2	17834.1	245521	187966
3753	Cholic acid	137389	29209.7	530.837	11626.4	195109	5537.2	3650.91	48096.1	36579	79528.1	3801.75	64630	16359.3	32672.4	25839.9	39317.3	6181.98	10850.5	31632	16853.3	254254	37235.6	159597	120842	233651	11482.6	46793.7	20524.1	22570.2	15140.1	17123.7	24292.9	19459.5	22409.1	24464.8	19360.7	25557.6	30601.4	22553.5	17254.8
3793	7(S),17(S)-Dihydroxy-8(E),10(Z),13(Z),15(E),19(Z)-docosapentaenoic acid	42257.7	26187.6	256.58	32085.2	21909.9	4203.25	4868.21	22842	44751.6	28487.5	77283	92411.2	251578	47467.1	24231.4	9995.53	25461.3	3531.5	22851.7	79486.3	12405.8	1153.65	8010.21	2928.31	10152.5	12422.3	10237.6	9023.67	8228.56	37763.1	35274.4	56974.3	50051.1	97086.3	48087.5	13431.3	18256.1	34174.9	27880.5	20904.7
3796	8-Iso-15-keto-prostaglandin-F2β	72897.6	122096	203.35	27135.4	80975.4	41310.3	81249.3	60854.2	91835.3	26264.1	33724.6	10670.1	29312.4	20401.7	34255.8	8840.1	242639	7023.5	19760.1	18786.1	16847.2	41612.7	10090.9	126690	39946.7	97534.8	133861	46552.9	36297.6	36684.3	149538	251315	124842	19551.2	237628	184409	38489.8	21019	14009	21906.6
3805	Taurochenodeoxycholic acid	88732.6	51738.7	214.522	19627.2	57539.4	15084.7	7984.07	250993	37484.1	10067.7	3904.78	78702.4	20090.8	21165.1	8721.48	86895.4	6659.51	14132.5	87562.3	216275	30913	11903.9	29503.8	15177.7	22147.9	206485	101089	134413	44811.6	65810.4	58778.5	145429	41709.6	43526.1	91448	77880.6	109935	190349	56714.3	32400.1
3823	Prostaglandin E2	22185.6	48764.2	428.433	17851	38626.5	6785.15	9131.35	14777.3	114118	39446.4	5474.29	75534.7	25786	77881.8	48694.6	34470	46665	41129	220703	249379	66188.1	9372.42	36355.4	35499.7	53344.6	6204.87	23689.9	55084.3	93776.7	112511	65213.9	37230.9	55163.9	80459.1	46800.5	18441.7	23649.2	112478	138899	81838.2
3868	7(S),17(S)-Dihydroxy-8(E),10(Z),13(Z),15(E),19(Z)-docosapentaenoic acid	5279.47	2268.83	361.351	4824.79	1675.56	2405.55	4120.22	665.505	4460.67	5790.39	246103	28887.8	77313.6	30478.3	14164.2	1905.24	5423.07	3210.48	4241.36	4576.3	1653.66	930.809	1118.12	1778.68	836.611	4204.22	1418.08	3513.02	559.298	2433.54	29459.8	13080.2	16693.5	63387.3	23087.2	2120.57	9801.07	8754.87	8364.91	2879.07
3880	Adrenic acid	3314.2	2617.77	1962.36	2237.62	2143.23	2467.75	2192.84	6517.36	31384	2078.43	1988.51	8064.89	2586.45	5105.47	24026.7	3255.57	4389.21	2855.43	2892.36	245203	2583.95	2129.73	2267.92	2356.3	2187.68	2330.32	2192.25	2484.02	3050.35	2583.76	2099.73	2970.13	2019.69	3053.03	2524.86	2281	12113	5438.66	8086.38	3401.05
3909	Uridine monophosphate (UMP)	242059	19696.6	464.31	103280	47131.5	32912.3	33701	22262.5	73587.1	42879.5	32857.9	81297.1	18895.6	13991.2	14784.3	21984.1	52158.7	7791.45	16016.3	25410.5	78078.5	56866.1	51881.1	168958	96928.1	27056.6	26430.5	29940.7	45378	25575.4	13182.1	13691.9	13043.2	8763.52	20683.1	12536.4	19568.7	20800.2	22010.1	18957.9
3924	(5ξ,9ξ)-17-Hydroxykaur-15-en-19-oic acid	1092.96	1570.55	151.929	486.453	1250.34	294.941	1635.91	629.549	5424.02	240811	1483.02	1676.88	9447.58	2449.26	4805.98	526.031	7994.53	1893.13	2019.45	22176.6	1579.71	416.53	920.63	1264.06	1451.82	1691.01	3382.8	6256.39	10998.6	7648.13	1001.01	3103.18	1366.42	2801.75	2335.55	3829.83	3899.91	15583.7	7370.68	1785.03
3937	16,17-Dihydroxykauran-18-oic acid	1971.84	829.241	156.364	652.562	844.768	198.226	2156.95	5904.31	74282.4	10328.8	1605.31	132006	7743.39	46820.2	8626.21	21814.7	6508.28	5820.19	239609	40498.8	102700	15803.2	63719.3	46856.7	92717.8	8488.31	10555.1	53285.6	104924	73440.6	73991.2	96448.2	72312.2	101990	72577.8	6465.73	16422.3	34298.8	65488.6	154436
3963	7(S),17(S)-Dihydroxy-8(E),10(Z),13(Z),15(E),19(Z)-docosapentaenoic acid	12223.1	38668.1	195.957	8604.3	26434.1	373.804	274.686	1407.78	20418.4	364.977	1152.99	5785.88	2925.26	6158.53	3562.43	5829.78	3408.49	4906.57	10416	5259.85	237456	29026.2	162642	50544.6	208009	920.726	1721.88	3111.22	4874.18	10013.5	4990.41	1674.1	3838.69	4159.54	1748.48	2011.22	2941.59	7367.68	5230.22	4523.21
3964	Trinexapac	1379.54	445.44	273.571	693.27	674.278	383.222	1115.13	405.828	1255.57	7591.75	1230.1	3500.13	1485.94	2480.38	4150.01	1759.09	237256	1719.31	2837.68	7311.4	913.895	1046.72	901.922	793.823	963.53	1212.48	1058.39	1235.72	3294.3	4729.82	2118.97	1423.05	2004.01	2953.79	2466.21	1139	1118.19	5006.05	3689.55	1549.16
3970	Uridine monophosphate (UMP)	237057	9661.34	426.795	90295.9	42080.2	30188.2	12497.3	7426.03	73706.1	34561.1	12289.4	74150.4	7762.07	10369.7	15010.8	2381.68	43714.6	6772.72	12430.8	21138.6	69836.8	50428.2	44116	160006	89002.5	19794.4	17103.3	24930.5	50829.9	31590.3	1404.83	3138.47	1445.76	3722.65	11341.4	2702.11	11626.9	13887.1	14318.2	15349.8
3979	Isophthalic acid	49444.5	7308.21	31910.7	31446.7	9920.66	3341	61849.1	2919.33	10443.9	104966	6204.31	63810.6	65899.7	24160.4	212004	2612.33	236277	7713.59	66366	6707.3	9949.52	6989.68	8679.47	11406.2	10002.5	18707.7	51329.6	45390.7	90070.7	64328.3	4013.06	63335.5	7008.82	7561.41	18789.5	26982.3	16415.4	75508.3	13364.3	9670.12
3985	Eriodictyol	1804.79	956.792	138.792	1618.47	1108.96	409.787	226.993	192.499	2061.48	4257.94	193.936	1400.92	3503.21	631.781	1245.31	245.738	437.148	1042.41	592.106	925.361	396.569	161.635	383.735	391.125	262.351	275.921	283.086	87343.1	159703	235919	435.533	746.366	362.146	9869.12	484.886	285.431	243.473	43245.1	35738.8	4631.01
3991	Glycoursodeoxycholic acid	31576.2	14377.3	171.914	6218.99	42595.2	235363	285.967	84431.3	12611.9	20631.1	270.411	20616.9	14516.1	12303.7	3933.54	42530.3	75015.7	12929.5	38700	18428.9	50213.6	27563.3	51486.9	37814.9	45202.3	22889.7	26522.2	14080.1	11008	14415.4	30208.6	63729	75095.5	15282.2	61149.9	120716	142988	27202	14162.1	22332.3
3995	Prostaglandin F2α 1-11-lactone	4773.31	3145.77	314.653	409.655	2447.78	1463.13	1841.8	3635.58	861.297	1157.47	3709.51	1166.5	1804.71	428.828	1169.37	3471.39	81253.2	2852.5	2566.91	3709.35	789.358	1264.38	1427.79	3988.36	1576.67	83313.9	46787.1	28497.6	1080.74	1043.42	63267.7	235027	78204.6	2312.88	114556	58025.3	45402.2	2679.02	1977.86	1845.44
3996	α-Lactose	79398.3	80546.9	57547.1	17750.3	119430	45845.8	52533.5	72493	26495.5	147051	140012	70278.2	51151.8	234980	224845	65503	11192.5	188125	46794.6	42466.6	99075.5	33791.9	103611	37261.8	82559.1	63658.1	55171.9	61509.6	124899	82296	98019.1	71544.3	65924.7	64256.3	54008.3	33148.9	104217	23543.6	56172.3	53579
4000	Bilirubin	234699	31096.9	2202.86	96520.4	25917.7	11026.9	41225.9	60219.1	50252.2	60902	38924.4	31300.3	70116	8369.2	17041.4	2174.23	152394	3739.63	13214.2	57161.8	87488.7	2677.88	30192.3	7025.27	67913.4	137836	117440	129560	22952	106634	3921.13	113289	9387.65	6657.06	34322.3	45541.4	26383.7	29480.5	15188.7	20560.8
4027	5-Fluoro-2-ADB-PINACA isomer 2	285.851	426.308	129.066	190.474	350.716	3023.75	61096.9	225.459	5135.78	199108	58992.2	1043.86	9135.24	1661.06	1645.96	216.461	232063	556.04	2127.24	28540.1	1776.15	161.236	778.59	1001.17	1208.45	7772.81	2703.58	2125.5	2012.14	11102.2	703.168	781.695	1381.83	3006.87	1123.09	1164.74	2684.85	6361.02	3157.91	1391.73
4033	N-Arachidonoyl taurine	5749.24	5335.27	5778.16	7825.47	7621.39	11545.7	7380.46	5265.86	6980.88	5687.16	5593.39	5327.26	7142.19	6405.62	6393.48	6089.02	7164.12	6375.27	5997.41	7981.65	5316.32	5858.28	4824.55	6752.82	6392.36	9361.42	6132.11	31921.8	6029.32	6140.03	5689.63	9701.98	9866	5690.12	18402.3	55926	49105.1	231194	29272.2	60291.2
4036	UDCA	76352.1	19981	4493.47	13401.4	176809	23723.7	3214.47	33092.3	17259.8	3912.77	3351.64	68653.9	4095.81	8603.75	5741.34	27525.1	10417.3	6898.21	39562.2	65124.4	231005	22936.6	164779	53593.8	213451	87587.1	20672.9	16614	13829.3	14313.8	26584.1	37408.4	42195.1	17257.2	32099.9	32960.7	33935.9	17565.1	12699.7	9269.47
4053	5-[3-(tert-Butyl)-1-(3-methylbenzyl)-1H-pyrazol-5-yl]-1,3,4-oxadiazole-2-thiol	6459.09	11931.4	1285.69	4233.86	2374.97	14356.8	229221	2625.7	4135.63	8086.44	16043.9	3122.49	9295.19	1994.99	3461.03	2608.56	14891.9	3075.61	2686.12	3755.99	2071.44	2180.83	2038.56	2033.54	1841.07	2469.16	2470.97	3026.08	3323.31	2866	7063.54	2504.91	4259.47	2391.29	2205.79	2438.35	1907.65	4618.52	3681.95	2138.07
4055	N-Acetylvaline	12042.1	8945.3	5137.2	3225.92	6593.85	206997	3410.44	3308.97	9208.19	7475.53	3523.85	7825.28	7634.1	6720.91	5971.08	4684.63	229216	9685.95	7609.3	10190.8	6603.61	4918.62	5254.44	4759.69	6473.47	8483.53	11348.5	5016.84	3974.48	8745.15	7941.11	5587.11	6048.83	5509.53	6392.43	7094.17	7358.62	8064.62	9882.05	12019.2
4093	(+/-)12(13)-DiHOME	70677.9	50789.7	1875.38	28363.9	70560.1	101409	123640	61063.6	83548.6	106187	98565.1	118880	73389.5	123065	107256	226251	215255	45196.8	114361	147291	50673.3	15270.1	35848.6	38661.9	51662.8	21270.2	48271.4	107655	140885	197500	112951	58514.3	91878.9	150621	97498.1	80653.9	80200.8	88048.8	94085.8	95449.9
4097	4-Methylphenol	63565.2	20090.6	775.297	19876.7	38568.3	2349.72	87651.6	132428	144609	34286	92505	117347	40481.4	100865	160640	147425	20127.5	225938	184875	78340.2	42739.6	5954.24	33326.5	30796.9	43937.4	39832.3	100108	101776	104382	55225.2	105867	76698.2	100655	125748	121943	60170	125769	121277	94059.3	63459.2
4130	1,9b-Dihydroxy-6,6,9a-trimethyl-5,5a,6,7,8,9,9a,9b-octahydronaphtho[1,2-c]furan-3(1H)-one	90104.5	79376.8	298.334	65923.2	168970	700.096	632.133	3356.66	34054.2	52521.1	606.966	89649.7	6443.52	14928.4	82564.6	2038.7	1366.88	75041.8	222892	4498.61	41530.3	22783.6	24417.9	86571.4	47089.5	1454.88	2750.04	43844.6	110659	82064.1	1620.03	2313.88	1393.97	19826.8	2241.3	1489.14	2638.02	65222	36492.7	46480.9
4131	UDCA	222740	81853.1	11375	56263.2	128537	19889.7	7617.67	87099.6	37200.9	10204.5	6389.89	52004.1	14677.8	51494	15000.2	64091.9	8336.96	16790.3	33853.6	76415.1	38806.4	10588.8	28896.8	22189	35432.3	71253.2	61540.1	46682.4	23339.5	20149	65691.6	108247	64768.8	44045.4	72988.5	106046	95274.2	52088.2	44875.9	40749.7
4147	8-Iso-15-keto-prostaglandin-F2β	6794.43	10247.1	274.194	2699.17	7476.2	2000.05	8547.11	958.663	17416.5	5775.12	5260.71	5296.78	6153.15	7582.82	10468	30497.1	221533	29692.4	30779.9	16069	7905.31	1212.58	5601.71	5988.1	6904.63	119860	121828	66021.4	5800.98	1906.28	83851.7	157780	88516	4849.42	111960	45478.8	26886.3	18003.3	13540.2	15132.4
4154	N1-(3-Chlorobenzyl)-2-(1-adamantyl)acetamide	14849.9	2928.44	356.964	27805.8	5417.79	220987	2516.42	1646.73	29519.5	5938.4	7052.77	18298	63430.6	13209.8	12767.1	15968	130113	11833.1	98310.6	74444.6	7425.28	1074.33	6516.36	4545.45	7867.42	114361	35009.4	17502.1	5925.04	19227.5	13361	26116.1	26115.3	6649.21	45055.6	28541.3	40456.8	15088	20803.7	28129.9
4161	Riboflavin	104984	71366	237.221	61021.8	57289.2	87787.8	92231.1	127875	108483	132002	147109	85765	93231.1	95553.6	95965.4	181898	122292	139407	185118	220752	67660.7	25173.1	54886.9	67127.8	69483.7	83222.2	152424	135755	86756.9	133247	112332	71954.5	117717	130603	109120	110094	98042.9	148356	148352	118059
4174	4-Dodecylbenzenesulfonic acid	36109	57214.2	8720.41	26158.4	25396.5	31304.2	24177.6	7688.2	22019.6	28572.6	31899.5	47338.7	40569.4	30253.6	32497.7	29488.5	35121.5	34254.6	28761	62031.8	125941	35277.6	39333.1	38807.8	52322.4	58011.1	44383.3	34128.3	26731.8	48000.8	66082.5	44275.9	35062.4	61872	36109.4	53989.5	55659.4	115049	107053	220085
4214	2-Hydroxynicotinic acid	6430.56	2529.14	3892.32	2564.89	9111.53	20743.4	146704	13775.3	2276.95	42991	216996	9472.84	22637.2	9212.53	18532.2	39955.3	120697	4138.76	9241.08	7109.99	8790.35	999.212	7581.38	6241.45	10886.4	2070.15	8185.89	9915.55	6204.21	8515.15	10689.4	2878.43	7948.48	4846.9	7128.81	19342.1	7991.28	28617.5	14840.6	15233
4219	3-[2-(2,3-Dihydroxy-5,6,8a-trimethyloctahydro-2H-spiro[naphthalene-1,2'-oxiran]-5-yl)ethyl]-5-hydroxy-2(5H)-furanone	12576.6	10855.2	154.777	3712.59	10367.1	4388.34	3096.75	4649.33	5906.29	7150.79	2036.98	4379.68	3652.34	9274.09	8308.55	18458.3	93751.8	10952.4	23767	10731.6	4748.09	17824.7	3088.09	21289.7	10776.9	67067.9	157254	78220.5	5065.78	6784.5	98609.6	216568	103208	6828.47	128384	78342.8	37945.3	20075.7	16874.1	14398.9
4221	5,7-Dihydroxy-4-methylcoumarin	720.794	533.123	156.3	312.688	624.569	148188	522.443	633.965	488.01	2092	376.838	411.039	443.898	448.901	487.472	451.175	216381	658.933	490.671	764.76	1085.97	542.519	617.525	867.051	404.324	846.788	558.107	418.969	500.732	564.934	314.562	490.084	869.927	664.12	480.076	590.807	428.232	846.66	638.883	404.788
4235	2-Fluoro NNEI	34605.3	5592.84	163.816	38683.8	12999	146127	5287.31	4720.28	35612.3	4428.72	20340.5	50697	120699	15286.8	15536.7	58650.8	104819	17111	91966.7	40330.6	11805.3	803.401	8703.04	3612.66	10882.1	215515	79331.3	49438.8	7493.67	85193.4	34761.3	49417.7	70241.7	12628.2	82168.4	70131.1	87317.9	24110.9	24660.6	73842.7
4312	Dodecanedioic acid	2132.33	2781.72	120.836	1516.53	2254.33	854.762	211025	1483.69	784.065	1214.96	5417.03	948.767	1129.18	1214.66	1254.37	1541.35	583.517	1046.48	1208.71	2265.88	1086.33	536.462	623.043	657.177	1057.2	373.048	250.647	1487.53	1774.98	1897.5	861.769	1382.46	748.219	1237.79	937.672	1198.44	879.231	969.761	223.021	984.687
4318	Cholic acid	112749	34902.4	791.868	42821.7	190866	10046.8	2991.27	202771	63366.9	10798.9	2861.05	127857	10405.5	156303	44798.3	115984	14820.6	56867.6	84575.1	65989.3	65831.7	15993.5	43444.5	45363.6	60889.8	46064	210563	142347	61893.8	40988	71302.4	84134.3	69144.9	59777.1	76959.4	71382.9	75692.1	70691.8	60022.5	44159.6
4325	(5ξ,9ξ)-17-Hydroxykaur-15-en-19-oic acid	2140.85	3824.7	169.458	2125.3	3436.39	12574.6	15620.6	1135.07	45988.3	103477	7921.03	86076.8	124089	92686.6	199287	2075.64	67799.7	101184	11084.1	96264.5	15599.2	943.4	6763.78	687.097	8965.57	48714.9	100322	113671	103659	126265	5297	22995.5	5923.12	97565.6	38745.4	60828.7	49821.1	209965	111615	30116.1
4367	13,14-Dihydro-15-keto Prostaglandin J2	7956.88	6915.16	252.583	1044.67	3819.01	2840.97	3679.9	3450.45	5893.16	482.617	2167.65	5692.82	6375.07	2445.27	781.28	1585.93	7035.62	3097.2	5840.61	4001.13	2839.36	2588.18	2166.22	8005.63	4317.46	100959	81476	60307.2	4867.88	3672.91	76768.9	207501	74049.2	4271.19	120147	64575.2	21600.8	5166.94	6023.04	3184.64
4402	Cannabigerolic acid	7712.64	9143.02	414.218	5277.5	6126.25	1631.24	655.926	2419.18	19400.8	5676.81	23550.9	14850.9	204530	8206.62	8313.64	3781.92	15170	9449.37	13525.7	20976.1	9584.58	2670.3	6926.04	5944.14	8470.21	2498.31	5718.51	5452	5666.56	9287.54	11562.5	15566.5	15167.6	16423.9	19512.9	22812.1	29898.2	35456.7	30084.1	10281.2
4416	Aldosterone	813.646	401.218	151.755	278.098	455.629	1718.91	82741.4	302.33	4225.35	121976	105770	808.772	15697.4	3313.12	6629.53	566.557	203796	2618.08	2321.58	10510.6	951.821	213.221	347.131	360.623	379.337	16766.9	2100.31	1122.5	2113.88	20761.5	994.254	2692.76	1818.74	837.87	962.992	3931.09	4713.52	3644.79	2368.64	1176.87
4443	Dodecanedioic acid	61016.3	201443	411.799	84182.8	81772.1	848.859	610.167	2856.73	2504.51	2314.82	804.726	4918.78	2929.32	2104.39	4328.45	4386.33	2076.56	2166.47	3985.34	3600.63	5120.54	1115.28	2530.41	2131.92	1718.66	1300.69	2396.48	2186.45	2398.14	3310.13	1721.39	1574.24	1942.94	3259.41	1999.14	2342.63	1976.78	3140.3	3890.37	2226.65
4482	Uridine monophosphate (UMP)	10413.9	976.433	532.634	3229.13	3324.91	5955.41	655.617	1137.76	2928.01	1022.56	840.894	5972.15	876.248	557.325	4348.52	544.572	2065.19	533.669	1467.14	1399.86	4457.78	2354.63	3399.73	11412.4	4652.11	136766	34897.6	139016	198969	66799.6	511.388	5205.11	480.322	489.356	17546.8	3515.38	2112.89	10964.5	5284.02	7341.57
4489	Guanosine	192101	132590	751.063	5460.52	9874.06	4768.99	5900.96	48611.5	6453.83	11859.2	7035.31	4946.19	89708.2	6588.61	14562.7	35645.1	3956.04	5491.58	33211.1	29340.1	18089.1	3415	33980.1	4202.25	11251.1	198607	4025.07	4557.04	10039.7	31117.5	3453.86	39620.7	5801.02	2736.32	10522.7	7184.66	37573.1	10807.3	7041.95	6451.95
4493	Hydromorphone	107964	125246	138.196	141781	76323.2	602.094	461.152	1409.54	13288.4	141252	205.513	175548	16310.9	586.807	68901.3	291.227	533.118	1400.82	198486	10047.1	14842.3	7674.5	13029.4	33694.9	18798.1	961.429	399.228	44778.9	74639.4	59797.3	478.478	576.858	781.78	108858	6894.22	308.159	299.625	3898.43	5164.7	24144.9
4495	2-Hydroxycinnamic acid	124291	75822.9	130.92	84006.7	94703.4	17451.8	78534.4	15427.1	198108	80173.5	35699.7	130369	48222.7	57604	101609	21583.3	17103.7	65184.2	164057	52833.6	109555	20901.9	59380.6	79233.4	97002.7	2930.9	1886.57	38884.9	113855	168434	1889.44	5938.17	8622.25	38119.4	17975.4	1901.29	3013.54	132186	110811	110846
4515	Prostaglandin F2α 1-11-lactone	3089.04	1884.01	370.465	878.596	1590.85	1994.67	20734.6	833.859	2138.63	1603.7	23386.9	19756.8	36856.2	941.537	8773.78	73372.7	35949.6	197144	35859.7	11087.2	1625.85	1639.04	719.296	2606.82	453.301	9957.22	4516.46	2808.04	1920.08	5044.32	6116.43	10246	4687.41	1084.92	2292.58	48522.4	32513.9	23021.9	23551.9	43094.6
4541	DL-β-Leucine	11116.2	1473.72	2963.76	6449.97	3617.84	195384	21604.2	10359.1	37182.7	10556.4	43697.5	34288.4	42089.6	10911.1	11145.5	13167	53215	14292.6	40208	61308.1	4861.6	923.656	4238.17	3168.74	3286.46	86009.6	24670	16037.1	4563.63	30195.6	10105.2	12514.8	21574.5	7403.71	16301.7	82398.7	53516.4	15931.9	17407.3	37321.2
4583	(9Z,12Z)-6,8-Dihydroxy-9,12-octadecadienoic acid	11981.7	6288.35	1717.05	2953.96	7299.51	40360.8	47319.6	3049.75	9395.01	5123.14	7257.82	5399.94	18371.9	4122.15	9346.34	5413.82	192842	8598.11	5644.25	12679.1	1554.03	1146.04	2146.83	3694.5	1743.14	13319.3	6069.43	7024.96	2385.49	3389.54	6757	7349.62	2764.78	1728.83	5275.45	10813.7	8628.64	3175.35	3425.64	9675.91
4596	4-Hydroxybenzoic acid	37396.6	31275.7	5191.09	41169.5	35449.4	42192.9	5512.19	10615	52384.3	78259.1	3930.58	41065.3	13761.8	11098	61396.1	7981.08	46147.8	57244.8	43300.8	16103.1	24951.6	10317.8	19742.5	33884.4	28869.8	10023.3	19135.2	94984	153975	152035	12724.8	22520.1	10735.8	46828.7	24361.2	10986.9	7286.29	192265	135781	71926
4663	8-Iso-15-keto-prostaglandin-F2β	2174.25	11901.7	210.918	454.622	3651.4	2162.27	3061.99	2610.51	5866.96	3536.25	3078.54	3023.93	6210.02	3214.17	2348.82	5912.89	11264.4	7014.14	5196.6	6849.61	1614.85	2452.59	1446.38	4948.52	3495.71	123471	36681.9	22437.3	3794.3	4548.95	61297.8	188790	39042.5	6022.88	100290	45360.6	73488.1	7218.77	6034.07	5427.73
4683	N-Acetylvaline	39271.6	9771.01	5715.7	21389.4	13763.3	62409	112589	2070.65	7732.23	187471	68426.2	4760.45	9669.98	8514.02	6305.67	3888.77	119975	5245.93	8500.52	51875	35040.8	6795.9	19907.4	22818.2	36315	8869.43	21054	41897.9	63877	54317.1	19728.1	16484.5	16008.7	34445.3	25409.4	28533.5	30951.3	36117.6	35989.3	30679.9
4761	2,3-Dihydroxybenzoic acid	56645	29751.7	1031.97	22176.4	10966.1	4072.97	1940.9	2679.2	10154.8	19557.1	1657.88	23664.7	22381.7	5510.75	13684.7	1804.52	68248.9	10118.7	22402.8	80675.6	3427.44	1233.86	2699.25	3040.87	3835.32	12364.2	28500.3	25848	25244.1	33467.8	62860.8	183529	52969.3	14263.2	101293	68795.6	27230.8	7882.67	13398.5	29963.8
4788	14(S)-HDHA	4072.87	3448.25	310.839	3376.74	1729.25	1407.17	4974.95	2079.26	4176.87	5784.79	182067	16199.1	79498.6	149160	56615.8	2036.84	13304.9	1893.2	3655.61	14660	1150.85	1168.13	2188.13	852.642	587.607	2578.63	632.329	2508.57	3204.54	13337.2	49031.9	31284.6	11915.1	137154	13708.1	3252.01	2493.84	10941	5992.11	3424.9
4794	CP 47,497-C8-Homolog C-8-hydroxy metabolite	10554.2	8210.06	1045.78	3627.68	12306.1	13414.6	1231.49	23804.7	62416.7	4654.47	5803.37	181512	10018.3	96892.6	116349	24643.9	3266.7	23486.6	13274.5	24347.8	13014.8	1770.91	6513.8	3481.52	11619.1	6593.03	8913.45	12713.6	7091.3	14961.3	30660.7	9361.2	21056.1	100372	36283.1	18232.4	30503.4	9914.26	23644.6	9684.77
4801	Pimelic acid	55485.5	51017.5	14189.5	46972.3	61391.4	50534.4	40371.9	21392.1	33689.3	44914.5	24870.1	42827	21679.8	35455.5	26029.9	42038.6	49777	39239.5	30140.3	30453.7	24613.7	31414.2	24381.9	32457.2	30537.2	50154.7	70785.6	80285.8	47366	37815.5	119012	181232	126080	51678.9	132845	52779.3	29569.8	26228.8	32434.8	42782.9
4806	(9Z,12Z)-6,8-Dihydroxy-9,12-octadecadienoic acid	18491.7	15939.1	1565.42	3489.8	15718	91131.3	23280.3	4479.1	19828.5	16075.6	16112.9	8967.03	37758.8	9839.42	7740.24	22339.8	181150	23276.3	8513.8	48751.3	4164.88	3444.1	4691.55	6058.42	5409.27	25037.4	8918.91	10763.2	5815.77	8727.69	10314	8571.58	5817.55	5842.91	9631.73	24685.3	29557	5235.18	7291.61	15778.3
4811	8-Iso-15-keto-prostaglandin-F2β	72081.3	86176.6	278.783	53386.8	113445	4858.27	8065.37	65620.8	180960	54609.5	4497.29	26879.8	57343.2	44701.1	52617.4	25543.7	50737	40499.4	41929	108305	22423.7	2865.34	10506.4	10571.4	19600.9	17700.4	28107.6	8551.18	24433	32155.1	32553.6	49999.8	29465	31415.8	36711.9	8208.12	7843.8	33529.7	31124.6	19767.3
4816	CP 47,497-C8-Homolog C-8-hydroxy metabolite	10052.7	7536.11	994.384	5132.55	5283.67	4701.75	5567.63	9593.35	29815.2	10082.3	19581.7	25939.7	46793.9	89163.5	24959.7	15722.7	15169.1	7321.51	10332	18346.5	8099.45	2034.16	5222.16	1631.06	8468.68	5598.71	13624.6	13837.7	13430	23507.2	64735.9	4939.16	55847	180848	27647.9	12601.7	10723.8	21299.6	13639.3	12999.6
4849	Xanthine	21110.5	8241.33	259.745	13343.3	30149.8	178663	16142.6	53382.3	42970.8	26791.9	12862.2	23182.6	3935.92	27356.6	48542	52434.4	9973.56	18715.1	25549	2023.73	32274.2	5344.07	22415.1	26377.2	25742.6	68575.2	81599.3	104702	93101.3	33538	20036.3	9940.93	12093.2	19725.3	24894.2	28673.1	23660.6	58489.7	34737.6	44568.6
4871	3-Methylhippuric acid	5934.68	3464.45	642.801	1959.53	3119.77	177686	2553.25	2674.13	7770.23	6214.9	2004.14	5341.91	7640.65	5492.03	7025.39	5624.85	174268	6352.88	6779.05	7918.41	5403.22	2552.75	2795.36	3096.71	4921.98	4788.27	4069.93	5288.83	4940.93	6542.15	5225.6	5449.73	4562.63	4606.12	5023.39	5560.77	5678.76	6477.47	8751.5	9634.17
4897	4-Nitrophenol	130335	138441	176382	152713	115287	167748	90553	144418	68130.7	109275	162328	108979	115136	113277	82918.2	131226	116259	109804	88773.8	66912.1	112776	169486	160074	142341	120815	146933	129986	86980.8	104497	96318.6	123099	95144.9	114615	98265.6	102821	151712	128169	82814.4	84327.1	114559
4912	Stercobilin	10388.6	7064.24	175.679	3410.33	16337.5	422.569	613.489	175589	18975.4	285.883	246.464	45615	316.351	22143	60933	22608.5	766.562	5307.32	65491.8	29243.4	9906.23	1060.59	9486.8	4721.69	12584.5	7977.88	86699.1	90938.4	31116.3	37858.8	5826.18	3594.53	6504.65	10219.5	6116.22	2262.37	3646.14	7772.01	5951.66	3675.12
4930	5-[2-(3-Furyl)ethyl]-8a-(hydroxymethyl)-5,6-dimethyl-3,4,4a,5,6,7,8,8a-octahydro-1-naphthalenecarboxylic acid	6180.27	5930.76	295.977	1793.89	2946.13	1081.34	2235.63	970.299	3590.41	1062.01	2186.58	3469.08	4045	3710.48	2127.78	3286.48	28799.9	3137.78	4086.13	5204.06	2308.71	3185.87	1894.18	1151.28	3172.2	98414.4	66961.5	43250.2	807.332	2913.32	70165.6	174339	62083.6	4561.95	102698	66324.5	53400.1	2243.61	5224.02	2864.55
4937	Genistein	22609.9	16290.2	350.737	5967.35	9489.84	940.089	58368.4	748.372	2445.37	173849	9554.27	4836.7	444.42	1465.67	1334.13	296.31	21616	421.456	1512.68	12305.5	2336.95	789.604	1470.17	905.188	2066.04	1869.33	888.027	13805.6	25011.2	32540.4	408.535	7995.79	888.434	2517.68	7134.54	859.603	618.965	5401.61	4635.64	3315.47
4964	(2'R,3R,4'R,4a'R,5S,8a'S)-5-(3-Furyl)-4'-hydroxy-4a',5'-bis(hydroxymethyl)-2'-methyl-3',4,4',4a',5,7',8',8a'-octahydro-2'H-spiro[furan-3,1'-naphthalen]-2-one	2769.04	5706.93	132.31	1732.91	11616.9	1396.61	16583.4	18414.2	17634.1	21783.1	25313.3	2873.2	7302.55	24503.3	13739.9	9294.51	172538	24932.1	5400	36412.3	1801.63	776.494	1259.07	2418.35	2405.17	6484.78	9564.21	7789.96	3629.01	7833.01	2954.76	4344.13	8003.69	14177.6	10430.8	3565.97	4339.32	5941.91	6201.95	2903.06
4990	2-Isopropylmalic acid	24915.9	11470.4	600.12	37925.7	18261.8	121028	4342.53	363.461	35106.6	15862.1	9106.91	14009.8	76356.8	3886.13	80941.7	940.399	57531.1	3773.77	25190.4	71748.2	38855.4	28849.2	24121.5	90292.4	49951.8	15960.7	44382.6	73804.9	119475	171364	4627.17	3017.12	3725.93	10231.7	12103.4	2217.72	9511.31	19706.9	31919.5	29790.4
4996	(2'R,3R,4'R,4a'R,5S,8a'S)-5-(3-Furyl)-4'-hydroxy-4a',5'-bis(hydroxymethyl)-2'-methyl-3',4,4',4a',5,7',8',8a'-octahydro-2'H-spiro[furan-3,1'-naphthalen]-2-one	748.074	608.895	154.563	250.908	398.23	383.355	374.302	330.639	1135.03	666.607	453.866	1297.85	1604.61	1493.42	1670.22	1673.92	144251	1460.05	2455.5	3473.93	486.554	191.193	273.111	688.932	557.728	111449	144652	90321	1988.71	563.392	141519	170976	129268	1410.57	140830	80566.1	85396.2	2493.37	1801.14	1803.03
5004	Oxyphenbutazone	44654.3	170593	313.181	69114.3	103776	2093.6	1147.49	953.974	2191.89	5931.45	540.804	36736.1	3803.77	579.326	14977.1	495.489	756.569	659.181	158933	5377.44	3142.07	1151.31	2150.51	3708.07	3076.59	559.286	1097.13	4124.97	7503.55	9910.15	834.357	1216.3	619.013	2978.77	875.713	555.058	719.323	2114.5	1466.52	903.123
5045	L-Tyrosine	71690.7	37727.6	908.589	58742.7	34973.5	16872	55829	33031.7	105988	42072	44134.3	94918.4	147463	66641.7	40562.3	46833.3	40070.4	75796.9	96154.4	82222.2	61301.3	18717.7	39001.6	43593.7	58251.8	158734	74833.1	60172.3	23964.4	86572.9	84927.5	90839.7	119242	67074.8	108056	169099	111117	89064.8	90323.6	147688
5095	(1S,4R,4aS,8aS)-1,2-Bis(hydroxymethyl)-5,5,8a-trimethyl-1,4,4a,5,6,7,8,8a-octahydro-1,4-naphthalenediol	166473	132874	193.019	68509.3	73676.3	261.03	684.123	681.584	1143.91	486.418	419.163	730.182	1113.47	1134.83	998.301	501.7	860.575	363.818	617.529	1447.61	1400.97	635.63	756.521	1035.42	1231.96	865.898	986.353	584.94	1136.44	557.769	576.751	601.825	670.322	965.569	645.514	981.754	736.033	711.505	897.113	412.924
5096	Gibberellic acid	23871.4	34088	157.224	13407	44029.6	4535.23	19469.6	20386.9	28136.6	73780.6	53314.8	79200.7	94684.9	101868	166436	46471.7	47142.9	104763	82179.6	126255	28353.9	3241.64	14324.5	10064.7	23216.1	5844.37	26412.1	31003.8	37380.2	39831.7	96362.8	65852.5	106751	122979	82494.4	58933	63735.4	102840	62827.1	52744.2
5112	2,3-Diaminopropionic acid	81628.9	60409.6	252.867	79145	87051.7	142158	32480.5	30858.1	31959.1	116664	92523.1	81582.3	16648.9	50271.8	43120.7	25611.6	142968	46583.5	47252.9	29467.2	55436.1	75369.8	56596.4	165843	95806.6	31846.6	117681	107263	55864.8	64544.4	111290	86484.9	158796	33839.9	121650	139210	37269.1	62309.8	46819.4	61009.9
5135	Hexadecanedioic acid	88107.6	82499	2742.44	49151.5	117778	30222.3	33241	76266.7	156159	133460	23866.8	38182.8	63383.9	96998.1	42411.9	164842	44009.6	41832	48634.7	61382.7	117808	27902.2	79211.8	57348.6	117096	30601.4	52885	63600.2	80722	153473	53444.8	40993.1	59195.4	94204.3	57233.9	52210.3	52173.4	55168.4	47276.6	53725.7
5160	Glycyl-L-leucine	25506.2	14269	305.606	28033.7	29181.9	163336	12842	16951.8	24384.7	35384.8	12335.2	23461.4	46330	25026.6	12979.4	32257.9	105045	23761.3	25245	16831.6	36472	10462.2	30326.4	27369.8	36642.2	42345.4	23692.9	17745.7	26095.4	38195.9	39269.4	37132.1	47823	17825.9	50534	56508.4	30837.3	27634.7	27418.2	48316.6
5163	Indole-3-pyruvic acid	12135.9	7341.12	145.541	3089.03	12542.1	13140.6	4450.16	34709.4	29478.8	15959.1	17771	16216	20913.1	21667.5	20149.3	118725	10659.8	64306.7	38376.6	28359	21566.5	3420.46	13051.3	12769.2	21603.1	7320.4	17475.3	12681.7	7948.32	9618.97	108982	22281.3	163141	16175.6	58782.8	34368	43347.9	10645.7	13511.3	43588.3
5170	2-(6-Hydroxyhexyl)-3-methylenesuccinic acid	1829.44	1844.56	368.381	1292.38	4557.03	2823.14	19146.4	4963.46	31473.8	9899.06	4554.97	9947.42	5924.81	10506.6	16779	21478.5	32410	16686.2	15186.8	5263.13	3534.88	1100.15	2138.04	2653.11	3283.63	51894.4	80308.9	62606.1	34503	47770.1	103679	162713	109668	29394.6	119973	49028.5	31887.8	26295.3	33650.3	22391.1
5176	Dibutyl phthalate	154183	141649	145757	145810	153133	147548	138116	130833	128304	133535	142982	145815	153766	144199	157105	147601	146231	150567	132884	139696	142732	162350	141434	133209	137527	133347	146362	125213	149094	139215	154310	135586	147294	140375	145131	131006	135509	138145	148981	151413
5177	2'-Deoxyinosine	9822.99	15145.3	458.158	1003.34	21901.7	111095	33407.9	52976.1	19239.5	56233.8	34662.1	34482.2	14696.9	25812.3	41142.1	162298	12277.8	34005.4	11350.5	12178.2	43841.6	1165.25	25925.4	3888.86	31170.2	56368.2	40202.1	42580.4	21872	8319.61	98386.6	74915.8	153906	48411.8	74698.4	83484.5	30276.8	58341.4	51990.8	49786.6
5181	16,17-Dihydroxykauran-18-oic acid	2758.68	3181.24	277.718	1371.22	5555.15	1444.09	1984.75	23001.9	69628.1	7671.78	1647.02	33122	40269.1	19363.3	16393.3	25058.8	7159.02	5762.11	27686.3	162192	34080.4	4879.32	22051.8	13041.6	31314.2	7061.7	13381.8	13491.6	17774.5	25760.6	12942.4	14311	13123.2	25359.1	14220	11849.5	7921.32	39011.6	28284.7	20871.1
5184	Naringenin	162120	84901.3	140.536	969.492	12442.6	360.527	7474.3	221.019	2336.06	7561.52	4577.92	15010.5	6821.87	865.644	382.875	232.197	4851.2	354.762	2389.72	3930.84	11012.6	16080.9	7950.03	43672.6	15258.5	2583.11	1165.86	405.603	277.921	2414.4	641.839	942.053	851.177	609.852	1998.14	381.925	1033.88	1388.3	1513	2359.31
5187	Cholic acid	161990	83595.1	991.249	27792.9	142668	2965.32	11860.1	33750.1	4784.24	84186.6	7814.1	10218.7	35366.9	9733.77	7157.34	9738.88	10746.8	7423.57	29880.5	53450.5	81482	13493.4	28346	43667.6	61123.6	17569.7	52303.1	16703.2	7418.31	14592.3	13828.6	8373.83	32179.7	13129.5	12552.9	10209.3	19781.4	11859.9	14797.9	6310.52
5198	Ferulic acid	3702.4	4120.37	557.803	1418.29	5664.81	895.217	46125	999.324	6768.11	161383	3457.88	10249	667.763	3075.15	7149.73	816.655	12709	5938.04	12660.9	2522.55	4207.18	408.479	3122.32	2970.6	3831.29	596.718	379.609	4410.02	10192.6	20302.9	437.252	529.973	419.262	2380.05	1650.56	435.321	431.993	7119.65	6076.48	4716.23
5226	5-Fluoro AB-PINACA	41245.7	71074.7	135.641	29512.2	128099	18559.9	6145.73	56484.3	42121.7	8870.55	4540.26	41005.5	19961.1	74803.9	53783.5	80952.6	102989	23543	85356.1	160052	22933.8	1948.74	5808.41	15983.3	9673.18	26559.3	34369.3	29868.2	17850.3	27183.5	55386.7	55289.3	47873.4	99670.7	47417.3	16889.4	23008.2	13746.2	97228.3	77637.7
5228	Citraconic acid	91275	25526.8	5688.23	55950.9	33309.8	67940.7	20782.4	39844.6	138434	94938	32710.2	50292	59879.8	39602.9	70757.1	28120.1	121713	32437.8	91733.8	75422.8	75283.6	21614.4	35653.9	65270.6	74208.7	140893	46920.6	114275	85784.7	160018	26578.6	68665	29871.5	27095.2	64348.9	59042.1	33762.3	72575.1	93695.2	47294.5
5237	Salvinorin A	1598.57	887.672	229.643	1191.54	2893.36	399.227	3317.87	1300.98	3573.74	5638.37	498.686	2616.48	3597.58	7454.07	6344.55	1706.13	18443.2	29273.2	5452.53	9979.19	4349.99	411.541	2309.79	1942.66	2748.97	64985.5	39362.9	34321.1	4902.56	4213.68	52358.7	159394	58405.9	1973.56	90237.1	8822.05	15003.1	29723.9	4260.76	4052.69
5246	Mephobarbital	38291.9	39662.3	344.363	34494.5	5019.88	67491.5	5842.51	75840.2	12930.4	34413.8	40176	28426.3	123688	56674.6	2317.37	58410.8	35190.3	30302.3	43485.1	159182	24992.8	4965.15	11248.6	15116.3	19811.9	29138	39927.3	28469.8	27212.9	7964.89	42775.8	39526.3	47901	3467.08	37595.1	24412	35065.5	13240.2	23334.5	47207
5264	2'-O-Methylguanosine	39575.3	12826.1	217.968	17535.3	17354.4	158326	22513	24221.3	43483.6	21410	38620	17096.4	28876.8	16324.5	16031	28926.7	34535.2	29502.5	34568.7	20277.7	27327.7	8064.82	21909.6	22017.9	25127.3	58752.4	55660.1	40674	31844.1	36991.8	30286.9	50906	36255.7	27384.1	51017.6	37948.7	31006.8	51999.2	46062.2	64508.6
5335	1-(Carboxymethyl)cyclohexanecarboxylic acid	21460.1	26468.1	1722.5	13342.8	19871.2	5189.59	4865.05	1677.35	8386.91	3586.93	2079.14	11077.1	4402.52	17485.4	11721	20892.8	46257.6	12924.9	15932.1	6896.84	3860.18	1915.41	3039.69	6366.74	4788.12	42277.1	60383.7	24467.7	7874.04	12671.6	131169	155009	143919	16190.9	139815	59297.3	28478.2	22289.4	22276.8	20890.1
5383	Deoxycholic acid	60369.9	52937.6	15036.1	29243.7	30341	14488.9	9498.8	38422	24785.5	35914	6302.19	25152.6	153537	58760.2	16287.2	24881.1	7904.2	33107.8	26962.3	44345	53107.6	12172.2	28192	23730.6	45492.2	12648.8	16817.9	12753.8	8462.38	11649.8	23121.4	23657.8	23204.6	42582.8	23883.3	28525.8	38301	44585.8	35047.8	29640.1
5446	L-Threonic acid	110941	59715.7	60576.9	104969	83697.8	150768	10126.4	78499.2	82202.5	106202	66481.2	105824	52651.9	62648.2	88067	75988.6	138018	87228.1	105591	86263.3	72788.4	68276.2	8893.9	80367.2	69269.6	119412	73648.4	86163.9	65872.1	60818.2	89352	69280.2	85218.1	78223.3	68520.1	80477.2	81528.5	63929	72029.1	76611
5448	Salvinorin A	1960.81	2595.98	296.289	833.138	3447.88	997.643	4433.63	969.923	18316.3	3300.02	3494.11	5066.24	6574.62	1909.29	9613.38	29751.2	10241.8	45907.3	51267.7	16433.8	4423.29	1478.09	4868.19	2671.34	5249.45	37815.7	20528	9991.95	8301.65	12454.3	14980.4	150725	16834.5	9861.61	47395.5	10891.5	18674.1	5529.29	40668.7	26537.6
5489	(±)-Abscisic acid	7167.2	4941.09	160.276	5407.69	9183.53	220.033	358.617	286.792	3444.14	63990.8	881.272	10647.6	1010.09	1207.1	4902.92	557.776	451.804	5035.55	28333.6	7200.68	2488.32	1224.05	817.835	3653.05	1757.21	838.203	487.198	63226.7	149340	120458	817.133	1691.1	747.737	1483.46	12450.5	352.402	683.449	3689.88	4377.32	4489.6
5515	2-Phenoxypropanoic acid	1750.02	272.617	1615.69	1532.41	2130.68	148352	1937.6	2159.44	1672.36	2265.19	2197.09	2223.41	1558.53	478.245	2297.1	847.329	77660.3	2522.39	2027.9	1653.72	1810.75	1686.77	1823.15	1476.68	1942.52	437.096	1797.31	1607.11	1971.36	3180.38	610.434	1795.66	723.413	469.474	1916.46	2009.5	1901.01	1601.89	1712.48	1753.51
5530	3'-Adenosine monophosphate (3'-AMP)	1337.71	890.26	848.019	862.283	1220.96	2750.92	818.551	809.364	1089	782.012	774.697	869.573	747.268	782.308	1531.06	802.162	1476.48	732.301	695.725	720.307	710.932	897.836	714.64	2215.75	1224.01	120401	65375.4	147669	87057.4	48562.5	949.917	2015.39	661.176	629.85	7423.38	3720.33	1408.01	12662.4	3102.36	11986.4
5533	Glycyl-L-leucine	10003.3	6538.48	310.07	4653.18	13774.1	147576	13628.9	39869.6	18428.4	7123.53	53551.8	10741.1	17627.1	8873.06	11088.3	26964.2	41339.8	9137.76	24634.1	63952	8969.9	2085.61	6975.83	3265.73	8800.77	82579.6	40298.7	26159.5	6192.79	24658.2	10256.2	11978.6	24152.5	9131.33	12675.7	55945	41815.3	24493.6	28605.9	50266
5559	(15Z)-9,12,13-Trihydroxy-15-octadecenoic acid	11366.1	7907.01	855.283	6217.25	14579.2	26775.3	75001.4	5412.42	9329.29	13489.7	6983.45	19912.5	19156.3	3240.82	9599.99	39428.1	146508	10696.9	17929.6	6650.78	9539.4	4424.45	7832.9	10095.4	11163.9	10969.4	26927.9	28060.3	20839.7	22108.7	19879.4	30049.4	15686.8	6509.38	23438.1	13205.5	8880.3	9731.82	11139.5	14200.9
5603	Isorhamnetin	21308.1	4772.97	142.311	66649.2	1542.02	6612.08	1854.47	447.691	19253.5	27889.3	313.334	17485.7	3562.05	2062.07	7013.07	1144.6	2201.1	2149.17	14277.6	144764	4890.01	362.467	2851.1	817.462	4139.11	348.029	348.193	51150.7	119412	142413	356.492	550.828	339.1	21749.7	2264.83	292.172	294.794	65571.9	55219.6	37430.2
5622	4-Oxoproline	10695.9	1957.96	5563.58	13451.9	5028.49	143850	5480.97	11467.1	17090.3	2543.33	5628.55	32065.4	88554	5894.21	6026.85	7727.02	97186	4180.46	16927.7	4306.15	19810.8	4478.43	13759.4	10467.6	14189.3	83362	26927.2	20352.2	7954.96	44936.1	7376.18	8530.22	16500.6	3265.42	20274.2	17681.3	12161.1	13222.9	14118.5	24278.5
5631	5-Hydroxytryptophan	8200.61	5407.3	637.027	4041.86	3289.67	143615	6269.32	4384.08	8402.06	7113.09	9428.6	6380.91	10547	2578.7	2785.12	6161.02	66013.7	1805.61	4167.1	4112.07	3212.24	784.04	945.313	2519.76	4324.33	14578.7	2488.6	6180.94	4704.88	14943.2	642.2	2087.29	1186.98	1059.81	816.645	3788.02	7325.75	5599.46	9666.71	9339.22
5655	N-Acetylsphingosine	4811.35	1876.24	1306.17	1494.55	1525.69	142533	3009.52	3560.79	3759.3	2130	8971.79	5216.8	4023.35	2635.43	2070.16	5492.93	79690.6	2516.59	3669.81	14940.9	1744.53	1733.73	1161.56	1684.34	3612.73	1535.97	1328.89	2947.27	2925.17	7768.81	3895.8	1804.37	2622.15	2657.71	5019.92	1579.83	2776.27	4221.89	3047.46	2431.26
5664	Caffeic acid	39645.3	23392.2	1211.35	28752.4	36679.7	3731.95	31458.4	10241.5	35301.3	47215.9	27751.5	30121.6	6618.56	14427.5	39916.3	3625.87	61696.9	16528	61361.5	67110.7	34840	8090.73	20974.7	29166.9	33125.4	3198.79	5708.06	59686.3	142234	110111	4480.89	8247.21	4491.72	23161.5	10391.3	2689.1	2918.53	37962.9	24440.1	23526.1
5673	Thymidine 5'-monophosphate	50324.8	13463	772.834	11730.1	123905	6762.86	51068.8	20001.6	83142.1	76589.2	56405.4	91749.7	7188.96	67701.4	21171.9	27956	4339.79	48798.7	45943.8	34135.2	10925.6	13673	141764	55995.5	10229.9	8908.1	50815.3	51814.9	55260.8	39354.6	10315.2	67736	3921.38	34618.3	70198.4	41736.6	113623	87207.4	96534	90966.5
5674	Prostaglandin A1 ethyl ester	2933.22	3355.43	276.388	1144.04	6429.25	4222.63	881.91	11315.8	28834.2	1461.46	1480.39	44644.6	9066.68	141736	37807.1	12036.8	2263.45	5154.54	5389.54	4574.24	7321.52	587.634	4269.22	1176.49	4749.86	2540.32	5199.63	4412.46	4391.01	9451.19	23011.4	1751.85	14317.2	52806.1	13322.2	16008.9	13539.8	12070.4	5615.16	6144.25
5675	(+/-)12-HpETE	3883.13	2758.09	383.197	1437.97	2345.56	1900.28	4027.45	1054.64	4391.1	1705.57	8198.18	5709.97	21262.7	2946.09	2577.44	37058.4	25497.8	141721	16585.8	35218.7	1765.94	2492.21	1275.47	4827.98	2083.35	6170.45	2726.97	1650.36	1908.49	2824.92	2692.45	5891.45	5360	3781	4509.07	32504.3	11695.7	18141	23341.3	20138.3
5681	Prostaglandin A1 ethyl ester	4311.61	2444.09	560.721	3000.22	2619.31	3207.22	16762.8	12997.6	43890	24711.3	129976	99401.3	141434	9278.64	4783.12	31415.8	66545.7	13466.4	43324	41837.8	4471.87	1223.25	4797.01	3589.05	4032.82	10953.9	8567.87	15005.4	6510.74	15470.8	14018.3	42405	11077.9	26295.8	22476.1	23031.7	41570.5	15297.1	22266.1	29257.6
5691	8-Iso-15-keto-prostaglandin-F2β	5380.59	7875.3	230.93	540.272	2367.48	4910.83	5580.89	2495.13	4660.94	8091.28	2422.48	4087.44	7775.14	3734.97	3265.87	13917.3	54336.4	13736.3	3899.92	18221.1	3387.97	2206.38	1268.72	9834.61	4018.97	76655.9	54015	32335	3696.52	2714.65	65310.9	141155	48888.3	3167.98	103542	37242.7	33733.3	12332.1	12964.8	12230.4
5704	10-HDA	2180.4	3361.52	224.661	798.421	2276.5	853.557	140847	296.864	763.102	4084.29	1133.08	823.98	639.872	590.393	676.933	285.02	5589.91	498.621	711.953	1070.74	1066.85	462.645	604.858	549.115	902.994	617.572	537.011	867.827	931.655	1172.55	1477.58	1243.65	576.488	663.489	1476.65	571.988	846.337	585.529	483.06	892.583
5714	4-Coumaric acid	364.791	2094.48	1350.82	1949.57	2353.33	140616	3204.13	3100.64	4746.64	3368.5	2955.74	3927.88	2395.26	2696.17	5783.75	4372.49	60681.5	422.848	4606.14	3501.98	2666.43	1595.12	850.178	1948.18	1753.3	2486.34	1005.9	2614.31	637.813	3025.38	591.169	821.784	954.295	2407.11	2548.02	1072.83	2264.73	3564.43	512.747	1137.44
5753	(+/-)12(13)-DiHOME	40023.1	26723.7	643.088	15071.1	32467.4	46250.5	22922.3	67822.9	125231	65639.6	14848.1	50889.5	23710.2	136292	69246.8	137981	29771.9	88952.6	51806	26178.2	48507.5	7500.76	27696	19365.9	44518.7	22927.5	56475.2	52457.7	68424.8	119090	70460.7	32360.1	63242.6	138890	56898.7	46605.6	42634.3	53350.5	51783.8	55558.1
5791	AB-PINACA pentanoic acid metabolite	49691.7	23240.1	157.662	25097.3	73364.6	1566.33	9094.18	9444.6	13079.9	137650	11375.9	8759.85	7839.47	12877.4	15100.9	10501.7	6981.05	17050.7	14325.1	9357.46	11851	2597.13	6802.64	9731.06	11473.7	3068.68	6144.99	20714.7	38804.2	57510.2	3452.75	8251.57	5587.71	12456.3	6397.39	3582.06	4344.25	11670.5	7503.03	4287.65
5796	5-[2-(3-Furyl)ethyl]-8a-(hydroxymethyl)-5,6-dimethyl-3,4,4a,5,6,7,8,8a-octahydro-1-naphthalenecarboxylic acid	331.291	507.748	149.066	235.229	388.803	196.432	310.183	696.221	8104.12	539.58	240.899	592.863	7983.11	2471.96	1741.61	3903.92	16806.7	622.567	5199.84	2385.5	10054.9	1308.57	6495.84	5406.83	9233.4	137393	110164	75309.6	2406.66	4749.81	69732.5	42849.5	60849	2967.49	45086.5	77657.7	82716.1	2314.84	3743.97	3288.05
5807	L-Tyrosine	41226.6	5665.9	746.304	32703.3	24140.5	5685.15	4335.35	10032.8	4796.12	17629.2	41393.5	69197.2	57902.3	4526.6	4890.08	61051.3	19730.9	13948.7	53721.8	24943.8	29883.5	3038	27649.2	13577.3	26399.7	111791	48156.6	36247.8	28386.5	63271.3	56829.8	76329.9	137070	28820.8	12352.5	8804.5	56609.5	17825	34410	34069.7
5849	8-Iso-15-keto-prostaglandin-F2β	3870.84	4010.67	251.031	1292.23	2334.87	1576.43	1870.35	6232.72	16763.1	2376.59	3253.08	7469.13	6269.71	8433.38	7794.25	5258.54	135317	4471.15	11624.2	16968.6	6643.89	4776.35	4050.15	3862.71	5702.33	62012.7	76906.2	38977	8822.27	8334.34	79181.4	134874	66674.7	10322.5	89617.8	45014.6	42694.2	6853.12	10963.9	4408.5
5858	Puromycin	478.275	672.46	147.947	239.515	584.631	409.97	4107.89	363.855	17855.8	20434	2899.84	1659.09	19667.6	4187.89	3320.89	397.9	23078.3	4534.01	867.535	134958	993.058	179.201	1061.85	568.736	1055.46	927.145	646.324	825.685	541.519	1981.98	1846.21	2128.15	1226.11	6208.65	2103.45	3289.1	2610.63	594.149	1215.8	476.289
5866	6β-Prostaglandin I1	32966.1	81568.5	153.712	22321.6	105593	7370.76	38634.8	64887.9	86717.1	86253.8	20455.9	56390.9	72020.4	46716.7	134435	38925.4	19916	100073	134233	43395.7	44644.2	13261.9	30559.3	46819.3	48022.6	17841.1	33533.9	49873.7	61623.6	56523.7	37381.2	7613.91	34185.2	60097	46739.5	22579.1	25294.5	121924	82750.6	44512.7
5944	2,4-Quinolinediol	3538.14	6303.86	401.325	717.2	17044.4	2339.71	672.194	5055.4	812.002	1100.18	413.986	1349.58	1114	4383.39	2351.8	1332.29	687.95	10741.5	785.009	546.986	6503.95	1907.12	3768.51	8609.32	6372.5	607.647	527.29	33854.3	77289.6	43343.4	826.5	446.794	507.36	131444	10368.1	666.154	805.521	912.387	5477.9	10425.2
5983	(15Z)-9,12,13-Trihydroxy-15-octadecenoic acid	10422.6	9661.92	1040.33	4922.37	5354.7	2930.95	130303	4518.57	8520.56	7313.66	3739.19	5666.09	5452.76	4646.1	6136.96	6436.85	11328.4	6007.22	4151.02	2911.98	6088.85	907.048	4730.99	7766.57	4489.96	2800.23	3190.68	4693.68	8518.87	6839.5	3295.12	6381.19	3104.53	8212.81	4594.96	2694.5	3558.24	4199.69	8931.74	2674.29
5999	1,9b-Dihydroxy-6,6,9a-trimethyl-5,5a,6,7,8,9,9a,9b-octahydronaphtho[1,2-c]furan-3(1H)-one	19975.2	14998.4	396.564	17818	7556.4	2070.1	3626.35	1846.19	4256.75	14178.2	2751.27	6300.38	4304.22	7795.94	7604.85	3786.48	70837.7	5750.28	6701.58	10159.9	5504.73	5280.55	3660.81	13273.5	6428.08	43892.1	59095.9	74907.2	42585.3	53004.5	61229.4	129648	63333.9	7143.11	85374.1	37963.4	29049.9	3249.08	6231.8	4888.71
6010	Prostaglandin F2α 1-11-lactone	60723.7	70034.7	407.608	24235.8	61296.7	34691.6	41375.3	39078.2	41593.2	4049.18	25069.3	10218.8	12580.5	11792.9	18194.5	19224.3	31446.6	15102.1	13812.1	33863.9	23891.2	54816.6	7684.31	129421	44308.8	49862.7	13811.5	30919.1	24861.6	32201	6520.61	9641.7	12142	23837.8	30549.5	112212	17514.5	26584.3	18010.6	10016.7
6055	Octyl gallate	27656.3	52397.4	146.11	32542	127678	2421.42	7396.72	29583.6	23964.9	5883.65	4318.66	64417.6	16977.6	24591.6	109394	13534.5	30662.1	55773.1	75227.8	84400.1	40529.1	13141.8	23112.1	41353.5	38798.7	2324.81	3552.3	7386.91	13401.2	32979.3	4104.69	4503.23	3403.03	35810.3	3779.58	2625.43	2080.08	65334.4	54178.6	32802.7
6065	2-Methoxyestradiol	298.057	276.682	150.194	218.874	305.315	242.07	275.372	222.666	366.3	373.452	239.639	404.297	301.879	305.106	353.818	276.37	127371	301.863	600.349	517.176	308.724	184.356	243.576	300.361	303.6	15921.7	10222.4	4122.57	424.808	347.09	10160.4	28219.5	12894.3	348.814	18581.1	7143.68	9150.5	463.389	356.396	322.005
6132	Indole-3-acetic acid	451.826	539.952	309.572	425.458	916.422	125416	701.308	321.909	1033.62	1035.62	478.857	2370	1045.45	1200.29	1621.24	616.403	30426.2	1145.23	1287.05	580.049	617.235	350.939	564.869	500.97	355.105	755.62	610.749	547.063	697.119	517.705	988.838	530.404	1043.32	1005.62	638.008	379.27	1030.89	579.836	729.063	898.439
6133	4-[2-(2,3-Dihydroxy-5,6,8a-trimethyloctahydro-2H-spiro[naphthalene-1,2'-oxiran]-5-yl)ethyl]-5-hydroxy-2(5H)-furanone	10526.3	16258.1	138.712	6369.9	24801.2	727.275	5371.89	2235.24	12185.6	4517.83	3747.12	10448.4	9878.98	8922.55	12739.5	3821.99	125411	16270.7	16344	23079	9287.45	4736.73	5608.26	20792.3	9974.74	19491.2	23100.3	14995.3	7696.71	4245.98	39059.6	53474.6	33960	9370.47	40089.3	19861.7	22841.4	17361	14562.7	10872.2
6158	12-Hydroxydodecanoic acid	9198.27	13175.7	868.042	4113.17	8766.89	10948.7	17830.4	3767.44	14804.9	22864.2	24504.9	4716.53	40440	5557.18	9703.96	5776.26	77541.2	16781.3	8434.72	124305	12555.5	3667.15	10012.5	6621	11836.1	10745.6	9265.17	10438.1	9648.37	20021.8	7708.01	8606.55	7200.77	6478.46	8510.91	27672.4	26766	22073.2	15245.2	9030.49
6188	1,7-Bis(4-hydroxyphenyl)-3,5-heptanediol	368.771	371.739	272.396	458.358	363.424	333.336	426.322	341.784	612.236	399.431	425.102	435.362	884.298	322.059	363.544	364.36	123600	488.055	499.35	1984.9	369.067	372.839	333.888	323.751	362.798	3485.4	15132.6	3560.71	353.427	554.861	9811.76	31236	6088.93	397.49	11377.4	7472.84	5645.65	1461.25	828.77	910.116
6234	Eriodictyol	480.315	752.236	130.166	1278.38	583.164	466.481	9511.23	239.566	296.293	122242	1146.57	299.757	510.847	289.217	351.249	234.672	16008.6	407.273	468.391	3180.07	276.248	159.773	213.142	212.641	281.657	297.03	329.75	3542.75	7198.06	5183.37	413.517	407.727	322.889	286.477	352.472	260.439	332.183	1955.75	2396.4	361.007
6258	SB243213A	354.767	442.196	174.174	238.437	791.646	302.929	950.583	340.957	753.63	1021.98	594.422	1087.62	1173.12	1885.18	1705.92	3090.73	56597.5	4237.12	5965.04	1567.6	583.558	211.855	381.017	707.647	416.469	52953.7	41555.2	13472.2	1377.55	865.227	34141.9	121545	33652.7	2791.76	73451.1	19992.3	23169	4995.73	3440.42	3312.26
6266	Bentazone	29617.8	30710.3	149.474	9432.55	46518.7	13894	9936.47	6692	9139.17	121312	6725.6	5446.9	4638.55	7266.72	5628.05	12407.4	6493.52	5926.75	6979.12	3808.38	40485.4	4424.22	21671.3	15426.5	36429.2	1659.5	3061.24	15304.4	19231.8	41299.8	6488.18	5170.43	6478.24	7284.66	6102.1	3209.56	7114.88	4940.79	3599.79	3970.44
6297	Citraconic acid	8132.12	1573.28	3839.36	9097.44	2810.93	120291	15077.7	3920.1	46262.9	8104.48	16321.7	23920.2	13202.7	4519.14	16531.9	22001.7	117907	13124	22065.2	5424.06	3945.66	1702.83	6367.8	6450.68	4973.19	17502.3	11967.4	16914.8	15111.2	65451.9	3564.17	3420.52	3693.24	3342.68	6792.69	5421.7	4751.16	9628.22	10613.7	18891.3
6307	7-(Hydroxymethyl)-2,5a,11,11,13a-pentamethyl-3a,5a,6,8,12,13a,13b,13c-octahydrofuro[4,3,2-ij]pyrano[4',3':4,5]cyclohepta[1,2-f]isochromene-1,5,9,13(2H,11H)-tetrone	467.839	431.152	170.524	237.685	390.707	2457.59	6409.17	376.495	1149.81	9610.06	370.304	13734.1	1490.71	3837.65	3047.41	1209.54	1680.59	5693.77	15806.4	5518.79	2160.06	334.411	1120.17	906.423	1281.1	54639.9	15679.2	1640.3	3228.77	120088	10957.7	8082.07	29348.8	7412.13	20492.9	1548.59	17303	16472.1	13161.8	4910.39
6318	Cannabidiolic acid	1741.78	664.886	213.113	858.284	514.038	270.118	350.137	359.898	1364.42	335.137	572.604	1721.8	1022.3	293.135	717.504	299.764	54545.7	375.411	1198.8	708.686	383.75	575.77	251.458	376.963	299.508	75403.4	58233.4	29355.6	1234.47	736.573	53199.2	119831	51740.3	1209.49	75402.3	42527.1	52243.8	2392.77	2413.6	3374.48
6346	8-Iso-15-keto-prostaglandin-F2β	59910.6	71437.4	386.152	8119.75	35994	29066.8	43054.5	33071.6	35826	2837.19	16151.9	8739.67	5025.43	18864.1	14906.9	21292.8	18951.7	20842.7	11307.7	26624.9	34570.2	29593	17030.7	74625	45973.7	55422.5	36397.5	26329.7	29423.6	27282.9	29383.1	102597	27854.2	18611.9	82255.8	118993	38350.8	17630.2	16693.8	5860.9
6353	3,3'-Diisopropyl-6,6'-dimethyl-2,2',5,5'-biphenyltetrol	2264.84	1024.7	159.114	880.421	1095.5	279.561	472.182	1204.71	708.297	375.041	591.47	1281.88	1262.05	768.546	586.814	896.571	52230.4	626.227	1320.73	3390.63	2463.99	1130.18	1849.45	2179.47	2409.68	42792.6	70431.6	48246.2	1298.59	1233.53	60510.4	118833	59467.2	1198.18	72799.2	46277.7	43213.1	1803.56	1527.21	564.181
6387	Trinexapac	8530.29	12647.9	1319.75	2471.37	17060.8	10015.6	117625	16419.7	54870.7	41672.4	24907.1	14460.5	11998	31247.7	19245	56699.4	14037.5	33714.4	41174	9669.72	18843.4	3549.3	11755.5	7639.54	16817.9	2547.32	11649.5	26667.8	48169.9	48734.4	19783.7	13760	19445.1	39202.1	16631.2	12677.6	18496.3	27577.6	11390.1	23375.1
6436	2,5-di-tert-Butylhydroquinone	88723.2	75080.7	4268.66	48569.6	64749.7	42087.6	43907.1	38170.7	58168.5	43911.8	37734.9	64464.6	59701.8	39174.3	60900.2	35225.4	49568.4	38572.1	43292.6	73706.5	64969.1	83534.3	116251	94093.1	84032	72292.4	88762.3	54198.5	49304.6	49726.4	37571.8	44158.3	38614.8	68569.3	51048.5	109544	65020.4	47700.4	30966.4	47260.9
6445	Kynurenic acid	96679.7	63899	447.855	38322.2	54628.4	33284.7	29012.7	14634.8	30247.1	84013.4	30309.6	12767.5	5579.36	7679.74	8807.92	29834.5	47969.6	8435.75	8304.44	54051.8	29092.4	40218.5	19551	115919	50600.9	14072	20246.6	24634.5	35021.3	51833.7	25380.4	21640.9	16854.8	10487	22680.3	19863.4	14952.2	18325.1	17407.4	29987.7
6489	5-Hydroxymethyluracil	1436.56	1750.66	4682.2	1978.49	3478.27	6325.24	44090.7	2718.47	1888.9	2245.01	19274.7	2590.66	2442.09	1331.4	2221.25	2943.93	114513	1789.78	2485.31	1240.16	1320.32	1936.24	1482.81	1991.3	1861.59	2037.59	2028.66	1841.63	2569.05	2434.6	1741.34	1338.21	1805.28	1803.81	1488.57	2792.96	1299.21	1545.41	1350.16	2319.66
6518	(2R)-2,3-Dihydroxypropanoic acid	68785.3	65718.1	3756.73	73913.7	45210.9	57776.6	51348.8	64612.8	113642	43840.7	45015	58896.7	57738	50505.7	97201.7	42025.5	53607.8	56499.9	67205.6	79754	59019.6	45986.4	58855.9	61601.2	59157.9	56213.7	51630.3	48679.8	68357.6	61221.7	39780.7	53816.6	43093.4	48491	66306.6	36629.9	45343.4	49845.2	57487.6	53551
6520	Gibberellic acid	2526.08	2834.44	310.45	984.074	4186.22	574.076	4263.61	7344.5	5458.11	10659.6	32892.3	30967.8	25410.1	52112.7	53343	6780.96	6814.65	12239.2	10179	17307.2	2329.61	561.339	1513.04	1934.83	1850.11	2702.69	6374.03	4754.87	3312.58	3612.36	29524.9	30262.7	25130.3	113565	47762.4	3732.14	5197.16	19885.6	13541.3	7891.85
6538	(+/-)12(13)-DiHOME	23873.7	27051.9	1174.11	6249.65	16721.7	30667.7	15680.3	8475.1	27704.6	44240.8	16519.6	4024.48	9035.19	7233.6	17203.9	6380.69	32651.6	21767.1	8718.02	112812	11073.6	2892.79	7022.85	7326.79	8804.38	18218.8	18284.7	16809.2	8535.71	31674.1	8135.84	13040.7	6459.23	4924.1	8652.23	27090.9	28827.1	35241.5	34715.8	15598.2
6544	(15Z)-9,12,13-Trihydroxy-15-octadecenoic acid	65449.3	39534.6	1315	36608.5	76764.1	8796.5	56666.1	5745.04	37934.4	112280	2966.16	65870.1	8490.21	9110.28	47119.4	3592.75	43218.9	58072.3	112786	8680.9	31962.8	6016.78	20866.2	31504.3	33457.7	8297.07	8715.07	49758.2	92343.8	96486.1	10788	5392.42	9463.25	33504.5	8088	1899.96	4435.29	57050.3	56471	51970.2
6567	6β-Prostaglandin I1	6754.09	8002.23	147.441	10133.9	10827.8	40394.8	12776.1	21949.3	6564.47	8951.84	4298.63	28660.6	49084.8	504.251	112128	7145.48	40853.5	5092.47	73933.8	3876.89	14491.3	14197.3	21242.8	23154.1	25312.4	43251.7	36276.4	61275.3	29656.1	9304.11	14910.9	5070.09	1853.07	2595.01	2370.11	4392.38	8500.45	7738.71	4791.69	4573.18
6572	(2'R,3R,4'R,4a'R,5S,8a'S)-5-(3-Furyl)-4'-hydroxy-4a',5'-bis(hydroxymethyl)-2'-methyl-3',4,4',4a',5,7',8',8a'-octahydro-2'H-spiro[furan-3,1'-naphthalen]-2-one	1149.33	685.623	300.106	822.197	987.365	669.519	1278.06	703.088	1046.49	3406.64	560.474	1676.77	1215.18	1142.33	1564.43	2468.55	111985	6026.93	4081.77	3184.96	1444.14	353.837	1059.91	604.624	546.802	46558.5	64584.4	32122.2	2646.3	1938.53	36171.5	51754.2	37919.4	942.002	37722.7	31209.9	37386.3	1991.54	5110.52	4960.89
6595	2-Hydroxyphenylalanine	7790.45	5074.18	538.053	6693.26	24529.1	1313.15	904.845	2315.64	7117.53	42255.1	1053.44	60206.4	3549.26	6643.98	111259	1264.94	1504.34	22153.8	73656.5	688.066	11097.9	2355.54	5076.41	7127.02	6931.37	900.672	1093.56	27828.1	55283.3	62607.5	161.074	806.528	733.867	19585.6	6441.17	721.312	896.412	18343.2	27049.4	51892.8
6734	Equol	238.033	292.113	132.753	179.465	263.805	176.477	242.076	181.802	266.766	357.786	211.24	224.415	267.507	248.495	280.968	239.245	107862	258.574	300.015	321.128	254.579	151.58	199.051	184.618	227.109	1044.23	458.791	377.269	248.322	276.597	458.715	687.951	458.806	250.038	530.912	322.063	332.854	265.054	262.062	236.461
6742	Ethyl myristate	10196	15907.4	825.788	16279.6	20023.5	8978.44	24539.9	6662.71	15768	30021.7	26626.9	14529.2	38749.2	2984.57	6605.65	14590.3	43915.1	13762.5	8129.33	107689	11714.3	6043.11	4967.91	6932.45	13012.8	14444.4	13849	16173.4	12463.3	29688.8	9174.47	16943.7	6609.92	4812.94	18191.8	12983.6	23413.3	13275.8	9570.02	12698.8
6792	Salicylic acid	51770.7	39230.2	4447.86	17318.9	13428.8	83655.6	13916.5	6725	17865.4	33818.7	9816.07	14295.2	18500.3	9363.39	16160.9	4708.78	106540	18850.4	13636.4	68547.3	8031.78	4902.68	6819.78	11045.9	9320.59	4836.54	12893.3	13066.9	19779.1	27434.9	20110.6	17258.9	19121	11719.8	16230.8	16104.7	14526.5	3256.01	3119.58	18780.6
6795	Gibberellin A4	1241.75	1035.39	134.11	737.083	909.977	738.991	725.116	624.422	837.703	856.438	767.102	893.558	709.726	789.929	785.376	679.72	106497	794.9	794.897	845.986	732.432	980.81	1029.91	1248.9	1014.09	12577.4	24952	13065.1	918.792	1121.41	39648.6	74811.5	35831.3	1137.44	39979.9	9710	15036.4	1012.81	857.86	741.224
6810	N-(3-Chloro-4-morpholinophenyl)-2,5-dimethyl-3-furamide	2075.43	4231.79	193.228	1183.24	3809.49	413.668	986.818	940.121	2001.35	2853.19	1025.39	9764.21	7548.05	7747.32	47568.1	31734	53024.3	74082.3	101447	106115	1559.62	224.032	531.714	801.763	1166.64	418.912	1289.53	3348.68	5264.93	5522.23	1388.57	2221.04	2650.33	10728.7	7666.04	30327.1	41496.4	89053.5	59296.6	40743.8
6816	Prostaglandin A1 ethyl ester	9478.88	6542.52	752.795	3404.06	3944.63	9973.11	49260.7	6030.58	22199.7	106018	67997.2	5940.71	64127.5	10368.9	8491.2	34067.7	95765	38219.1	22378.1	68409.5	4067.35	811.718	1570.53	1047.17	4045.12	10334.1	10954.1	11826.3	23387	42636.5	21139.9	57820.5	19689.5	32461.1	32685.6	54555.6	25374.9	88839.9	67005.3	53579.2
6880	N-Acetylvaline	16250.6	5948.07	4949.5	13154.4	6804.05	34689.2	82009.4	7093.34	4622.38	104872	37423	3835.46	4224.39	5216.76	3205.71	1262.66	55934	2278.13	3878.18	27729.8	21551.7	4460.49	11464.1	11972.6	18144.6	5804.45	10538.1	25953.4	37949.9	35070.5	9909.5	10194.2	8768.26	20655.5	11181.5	9466.03	14087.7	16199.8	20152.4	24601.1
6956	Finasteride	2362.05	2213.15	147.235	3023.64	2858.98	103267	33804.4	2948.08	8920.55	4114.47	14419.8	13622.2	23006.2	2917.06	7124.24	6485.06	49097.8	3610.91	17913.8	17099.7	1259.44	145.142	898.573	855.299	1183.54	21011.7	11293.9	5789.89	718.086	13656	6559.26	12357.7	9970.54	1617.3	8500	26987.2	23519.8	474.784	1015.2	12972.9
6957	Adenine	78840	37206.5	6129.01	2336.63	15788.7	8310.2	12306.4	3322.32	21203.9	11774.7	4327.92	11756.3	75648.8	9710.07	2691.59	1147.06	49032.4	14143.2	33963	52810.9	27269.1	5466.14	6561.63	3647.08	19147.7	828.783	7885.77	8635.53	3642.14	10345.7	18983.5	17294.5	10607.1	20192.2	14025.6	103233	18879.1	18478.9	20173.3	12339.3
6967	(9Z,12Z)-6,8-Dihydroxy-9,12-octadecadienoic acid	16775.2	7632.47	1180.63	3360.12	9465.64	17420.8	1991.29	3942.72	25612.8	11269.8	2545.33	18239.5	15457.4	9047.09	34278.3	6310.14	72425.3	19842.8	21994.6	102908	5091.53	3477.27	2742.34	7537.39	4310.08	8476.27	6475.13	14131.6	14105.3	12298.5	6301.41	7504.49	6558.92	5823.46	8059.42	10473.3	18994.4	20489.2	24405.1	25504.2
6992	(2'R,3R,4'R,4a'R,5S,8a'S)-5-(3-Furyl)-4'-hydroxy-4a',5'-bis(hydroxymethyl)-2'-methyl-3',4,4',4a',5,7',8',8a'-octahydro-2'H-spiro[furan-3,1'-naphthalen]-2-one	235.207	373.348	142.106	404.198	501.588	205.84	1309.2	216.305	366.926	1319.98	509.458	334.81	824.147	815.439	777.718	691.336	100021	555.309	1269.91	1200.5	335.486	160.129	399.032	220.652	212.929	58832	58232.6	31261.2	674.968	817.647	58021.3	102277	59863.2	1640.32	67422.8	42096.6	59238.3	2127.04	1914.52	266.883
7034	8Z,11Z,14Z-Eicosatrienoic acid	4879.49	3275.08	2461.87	1780.05	3569.63	10280	2031.92	2850.32	5135.21	101208	2111.44	6120.55	2121.32	2339.27	9013.05	3355.56	11225.2	33999.3	2592.42	61446.7	2714.58	2276.21	2411.37	2771.64	2077.02	2661.35	2456.21	2246.56	2417.46	3129.01	1908.35	2413.15	1957.3	2059.2	2516.59	10632.3	20570.1	22928.9	18803.9	3001.55
7039	Guanosine monophosphate (GMP)	1237.62	1025.83	964.081	2731.02	1013.14	3421.21	937.224	1734.77	6576.25	982.747	931.455	16236.1	866.532	886.818	16147	928.067	1587.58	864.053	1336.97	824.45	1141.65	4804.97	1941.22	1009.53	2540.06	101062	15734.1	93672.8	97876.8	23833.8	756.45	719.198	745.676	740.853	2004.44	717.967	2344.05	4577.61	1186.47	1620.59
7049	L-Aspartic acid	13447.8	2108.16	509.622	13463.5	3716.25	100832	3201.99	3106.66	21020.1	4354.65	2280.82	4147.36	10365.9	4818.01	1990.06	2440.57	14288.4	512.173	4435.16	7199.86	7024.86	4282.88	7228.17	10521.9	10077.6	6254.24	22877.9	3268.18	13686.7	26677.8	2638.11	6864.04	5047.77	4321.08	11700.5	1183.67	7607.16	2750.64	2218.72	3575.45
7068	(2E)-3-(Acetoxymethyl)-5-[(1S,4aR,8aR)-2-(hydroxymethyl)-5,5,8a-trimethyl-1,4,4a,5,6,7,8,8a-octahydro-1-naphthalenyl]-2-pentenoic acid	7337.99	6123.34	179.576	4142.54	5986.45	995.403	13559	16699.7	76769.5	8067.46	28166.6	8102.49	35620.3	2603.39	5888.09	4378.06	22215.4	6212.36	9342.38	100457	6768.4	1932.21	4815.39	4083.83	7647.53	4209.1	3123.88	3003.55	969.479	3391.18	1778.05	13987.4	11061.1	19299.7	13023.7	8139	2118.54	2127.43	3949.75	4749.68
7073	20-Hydroxy-(5Z,8Z,11Z,14Z)-eicosatetraenoic acid	9206	7936.21	529.555	3277.49	4892.03	13641.5	26578.2	3507.04	11143.7	45247.9	22312.7	11858.8	7667.96	4345.07	9285.32	4379.97	61600.1	20826	6807.15	100268	4665.27	1338.65	2389.3	3011.23	4917.65	6971.09	4007.51	11888.2	9164.46	20561.5	4129.04	8618.83	3677.32	11709.9	8976	24732	17937.2	36519	27077.7	13043.1
7082	MAB-CHMINACA metabolite M11	100118	69648.1	144.777	36603.1	91991	935.891	228.966	8109.35	8992.99	3029.33	419.916	1272.44	2805.52	3889.38	4268.73	2392.95	4011.31	2537.89	3632.17	8424.71	6724.79	1958.84	4676.68	5207.81	6696.55	1452.86	2531.34	2548.88	3560.1	3353.09	1934.91	1779.39	1790.94	4024.63	2146.56	2109.72	2071.54	6596.4	5572.01	2187.68
7134	16,17-Dihydroxykauran-18-oic acid	10739.3	12105.8	221.684	4462.5	14151.7	4054.81	5880.56	6767.78	51961.3	7986.4	3508.24	5752.67	24822.9	1746.6	4211.38	7841.46	7736.79	5022.12	9274.74	98567.9	4928.32	4314.25	3070.22	10069.4	5638	6094.01	6168.76	7219.6	3281.16	6581.39	4258.18	13067.2	4492.96	6315.36	10964.2	14427.2	4290.92	6667.7	3292.51	4522.82
7151	Glycerophospho-N-palmitoyl ethanolamine	7042.01	45943.5	1066.27	15201	42849.7	37724.9	38787.8	98310.4	64284.1	51712.7	13781.1	9820.3	8509.39	15560.1	4751.69	14471.8	22104	11123.6	7454.25	11709.1	5051.11	2869.17	2116.71	3679.34	4770.85	5196.4	4632.88	5819.36	5169.83	8376.34	4868.19	4947.62	2598.67	2912.74	6101.78	4959.28	4360.84	4371.85	5975.86	4742.94
7152	N1-(5-Chloro-2-hydroxyphenyl)-2-(morpholinomethyl)benzamide	4506.51	1338.78	145.049	1383.93	1600.18	187.096	262.097	1673.86	8561.45	14520.8	221.971	46103.7	4972.45	2694.67	6433.41	2484.52	891.217	8314.14	98258.2	12541.8	2928.47	669.096	2006.16	1492.54	2554.22	275.235	298.728	33318.2	64223.1	83247.8	391.652	568.299	296.652	12677.2	3157.25	233.335	245.439	95062.9	45884.1	10309.1
7253	3-Indoxyl sulphate	323.987	384.369	152.612	428.362	233.855	96036.7	2904.16	206.391	254.823	276.986	253.407	260.839	1429.87	231.844	265.027	273.652	2951.97	254.715	277.83	326.691	388.178	230.185	225.992	222.79	189.189	532.024	310.531	221.143	326.935	638.574	226.841	257.826	272.343	276.527	355.223	327.18	221.173	235.752	216.836	235.282
7282	Guanosine	1310.05	463.986	436.756	813.924	1507.9	432.246	887.084	750.093	878.026	3310.52	528.047	3997.78	4529.46	2008.2	380.376	2891.73	713.29	378.279	54247.4	43914.5	87527.5	357.205	2731.66	1137.03	49332.9	2402.19	2862.31	3609.73	957.805	2182.86	323.894	623.906	2022.95	700.138	1424.25	326.414	1241.86	42379.4	95589.7	56741.6
7294	Propachlor ESA	22768.9	11158.4	122.704	30893.6	70761.2	28233.4	3094.86	11250	11274.6	1637.46	3451.75	95439.3	1679.46	4394.8	12351	15222.5	8999.02	13160.1	25228.4	18959.8	11963.1	6211.95	14896	11265.8	12930	4742.53	3503.37	22444.7	16498.9	77830.4	1174.47	5266.36	796.237	8790.08	14276.4	5679.17	751.549	25683.7	11885.4	20939.3
7333	Myristyl sulfate	76749.2	94735.6	700.402	54155.6	62383.3	2283.85	12267.6	33511.5	20128.5	4965.78	9330.36	21428.7	1558.53	24302.2	19918.3	16187.4	3331.39	10604.6	27496.3	4364.31	1395.94	1671.03	1443.74	2887.44	2239.34	3055.89	14257.2	12534.9	8081.94	22983.2	21474.4	18197.1	19668.4	21467.2	19228.1	25308.9	8546.75	32821.6	29237.1	28701.8
7348	6β-Prostaglandin I1	52279.4	30610.9	198.577	29118.5	35916.6	6576.74	22514.9	16017.7	94401.6	32048.4	4107.7	9678.62	26875.2	4600.38	17164.5	7869.55	50798.9	5661.42	16152.3	61521	24303.5	5407.08	16616.1	15691.9	16638.9	64031	44115.9	27655.4	18693.8	40713.3	4448.2	3043.61	3164.18	6032.43	3055.96	14418.2	12333.2	15436.2	21304.2	25961.3
7398	15-Deoxy-δ12,14 -Prostaglandin J2	840.883	455.28	212.924	472.329	621.852	268.288	298.387	257.043	607.323	283.112	309.927	517.099	1357.21	343.861	375.532	290.839	1964.21	398.44	453.088	351.554	370.906	359.569	311.851	537.768	361.578	61502.8	42770.1	43505.7	1589.1	594.092	52564.4	93299.3	43668.9	845.31	62745	50690.4	26181.5	1920.72	1209.32	1196.99
7457	N-Acetylvaline	17309.6	2182.24	5441.4	26757	6558.35	92373.4	3188.99	27009.3	5248.63	13846.5	8714.61	17327.9	3317.3	5873.82	6247.34	32409.7	33371.2	6417.8	5583.27	9069.67	8738.83	1445.57	6890.05	3353.86	8370.6	11713.5	16840.2	17748.4	8582.98	20184.7	16095.6	11670.1	23820.2	9893.84	19415.1	27334.4	5868.28	20171.1	13670.3	26955
7501	Prostaglandin E2	25788.3	11871.6	307.684	3618.94	22995.8	4250.07	5405.92	5882.76	12634.2	24056.1	6310.72	4885.89	60321.4	12930.2	8287.4	49209.6	91587.2	43961	12363	26236.5	4532.28	2945.48	4583.81	9087.94	7408.37	37790.2	43425	31456.3	16741.4	1142.9	31402.3	64754.2	34848.1	14519.8	43715.8	40963.7	44094.7	34633.6	27294.5	24028.2
7503	7(S),17(S)-Dihydroxy-8(E),10(Z),13(Z),15(E),19(Z)-docosapentaenoic acid	7762.57	2486.11	356.521	3960.55	2080.85	2456.1	1648.1	4775.54	6615.71	9256.71	41533.2	29865.5	91560.2	3974.41	17842.5	3397.72	8144	4538.39	16975.1	9104.77	2408.14	586.61	1058.52	4327.93	7613.17	3971.37	5183.8	4393.13	3644.06	11112.2	11666.4	21411.4	7162.33	27777.5	7106.75	3024.09	17658.5	5072.79	19238.9	13583.3
7529	Prostaglandin F2α 1-11-lactone	574.757	1870.32	305.329	926.088	1560	2005.08	15146.1	2119.14	4485.73	802.462	14383.2	28935.8	64048.4	1583.14	7672.77	42976.5	20839.5	91115	43620.7	5182.08	1219.4	900.146	821.292	1430.24	1221.92	6708.07	1218.62	2816.7	779.292	1348.29	2970.48	6464.25	895.678	1742.26	2377.21	24999.1	16355	12839.6	48839.1	22318.1
7531	8-Iso-15-keto-prostaglandin-F2β	1005.64	945.881	178.395	763.322	1218.75	340.999	1519.31	296.683	6868.88	15670.1	1122.47	668.06	10191.6	601.279	882.725	2996.33	45376.4	1226.46	4278.42	2093.32	1856.35	373.516	465.244	731.826	954.511	40059.9	43942.1	19107.1	1573.57	973.496	47540.4	91084.6	54033.1	1446.78	64258.6	18620.9	9472.44	2262.85	3435.92	2274.47
7533	4-Pyridoxic acid	32421.9	47929.9	78881.5	59632.9	51358.5	86791.6	61284.4	59712.7	58812.7	42038.9	39765.1	91063.1	53867.6	39851.7	70679.7	67603.2	73544.5	46853.7	26891.9	82971.2	23608.3	51720.3	54438.2	38754.9	42468.6	43045.2	70646.5	43460.8	62458.3	82369.5	57823.3	24961.3	63935.3	52296.9	46788.8	35314.3	60964	70530.4	66278.5	60424.2
7553	11-Deoxy prostaglandin F2β	10689.1	6673.1	344.071	6903.7	10811.7	11882	1696.7	2582.69	26050.4	7021.54	1052.09	5706.5	5927.85	1408.14	7469.32	3200.08	57618.2	10373.4	30129.9	90721.3	10446.1	5683.86	8185.03	20107.1	10686.1	9945.47	20425.3	34336.6	24857.4	35999.7	4920.87	12008.9	4375.75	3694.68	10203.5	70806.6	67176.3	84186.7	64116.7	40130.6
7554	N-(2,3-Dihydro-1H-inden-2-yl)-1-methyl-4-nitro-1H-imidazol-5-amine	2353.56	895.574	321.312	837.24	1154.25	64691.8	3249.77	1639.68	10877.5	16036.4	3548.58	9753.82	4289.99	2821.01	11735.6	3481.03	21784.3	8158.34	12434	16973.7	1041.71	822.193	850.285	927.862	759.533	83762.3	90659.7	86850.1	8025	14943.8	2745.97	8552.08	4644.3	4793.4	10862.8	11647.7	9622.38	9201.08	8873.41	21467.9
7582	Flavin mononucleotide (FMN)	9625.51	281.515	241.63	19464	4086.38	18855	6011.66	8833.36	19384.7	3141.35	4766.05	38094.9	2290.09	3666.23	61561.9	2368.87	5507.46	3414.34	19775.8	1985.46	8662.28	12274.2	6007.75	13628.7	9247.8	14587.4	28395.7	90147.5	65950.5	56300.6	631.035	2303.73	840.969	2535.84	6847.59	3370.72	4287.14	20062.1	25655.6	12029.2
7590	2-(6-Hydroxyhexyl)-3-methylenesuccinic acid	90035.8	21073.8	499.199	47692.6	61308.9	4186.3	3137.93	5298.29	13235	2050.12	1014.05	1361.97	1877.88	1991.4	1731.91	3763.3	10289.2	2913.03	3553.89	8004.72	1681.35	519.166	1818.07	1712.76	1751.27	19833.9	26767	15160.7	3053.97	3845.31	39444.6	55306.1	38460.8	2683.97	41457.4	19758.7	5798.9	4833.17	2596.74	3929.15
7596	Prostaglandin A1 ethyl ester	9948.47	7049.75	363.588	4854.58	3991.85	1644.94	6750.47	3825.99	14162.1	13166.8	31315.2	7912.19	89971.2	7502.22	5233.12	9024.72	17816.5	9974.55	15283.6	12925.2	3966.64	767.901	1808.03	628.054	2647.45	2252.43	2912.19	5681.56	8607.23	19469	13994.3	15918.6	16926.7	43165.1	14885.6	10624.4	10863.7	27764.8	19909.5	15338
7607	4-(2,7-Dihydroxy-6-methyl-2-heptanyl)-3-hydroxybenzoic acid	8758.87	16791.4	139.546	5815.92	26798.7	4264.53	4631.37	6181.73	5416.91	41734.6	1997.99	24785.3	3485.61	15415.1	39324.7	6188.78	2510.96	33494.7	27907.8	1680.51	20655.7	3832.76	9297.38	18767.5	19970.8	1266.4	2220.18	29495	75102.8	89873.2	3741.01	2611.8	2865.29	28296.8	7307.49	1884.1	2930.43	33468.1	22460.8	23825.4
7634	4-Methylphenol	18145.3	9527.03	553.429	10357.3	14374.3	89511.6	17996.2	23000.9	25851.3	12449.5	14432.1	29370.5	15765.7	19455.1	25734.7	26303	80536	33410.4	31729.8	40816.9	9677.21	3040.11	7999.33	7824.15	10177.9	11870	24102.7	25864.5	26300.5	20371.5	23035.8	24640.1	21977.1	29093.8	29307.1	20058.4	26352.6	26009.3	20621.4	21491
7641	20-Hydroxy-(5Z,8Z,11Z,14Z)-eicosatetraenoic acid	18450	7760.68	376.841	16068.1	7273.46	28804.7	51137.6	6973.81	48340.4	36799	18677.4	10704.4	45532	3468.56	21327.7	24797.1	89406.1	7539.95	36185.3	35759.1	5763.02	3962.72	5386.29	9167.87	6589.99	40989.2	25519.5	22832.3	5307.1	32559.3	9263.65	6142.99	3664.35	5457.64	7246.47	37506.7	32038.1	30157.2	16886.1	43184.6
7693	Isorhamnetin	722.836	1224.04	153.379	852.943	1372.42	195.319	310.995	346.503	538.232	9634.21	276.207	5233.68	403.182	386.469	648.612	275.915	464.233	381.032	476.401	989.221	398.007	193.427	255.435	259.642	520.976	363.596	358.993	42226.5	88286.4	88610	327.258	346.581	333.847	429.032	531.029	325.707	323.284	17129.9	6975.89	1268.78
7697	Imatinib	55547.8	51486.7	183.402	56055.1	57186.1	3675.77	849.711	68539.6	23426.5	914.485	683.751	62371.1	32093.2	27108.3	11187.1	47084.8	4061.64	20233.3	60561.4	26410.4	57516.2	79880	84133	88488.4	45101	66044.9	30546.3	47150.5	43100.6	40529.6	58718.8	53157.3	63823.4	55024.8	61835	50334.1	60573	29394.8	26565.3	22351.4
7747	(3β,5ξ,9ξ)-3-{[2-O-(β-D-Glucopyranosyl)-β-D-glucopyranosyl]oxy}-23-hydroxyolean-12-en-28-oic acid	87574.3	71101	153.324	15773.5	20169.2	317.534	275.377	406.581	439.58	536.719	213.474	1245.64	371.566	479.855	357.288	680.596	20325.8	399.829	464.258	492.505	12599.3	566.891	16443	478.458	10609.7	358.141	472.526	397.996	291.682	333.909	400.33	365.513	352.683	347.118	384.171	366.591	401.153	403.389	325.165	1159.6
7759	(9Z,12Z)-6,8-Dihydroxy-9,12-octadecadienoic acid	2505.13	1754.29	241.988	974.34	1896.18	4921.69	13390.4	773.427	522.743	7122.58	5981.62	889.333	31455.1	1357.58	1300.22	3065.33	87380.5	2498.54	1499	2579.05	1556.84	640.839	1370.83	1165.17	1656.89	6644.72	1708.74	906.297	1269.48	4124.12	1726.21	1214.77	500.124	1180.72	774.095	1352.28	1646.74	1427.55	1436.67	2311.34
7766	Xanthosine	465.516	3195.42	373.502	1644.38	8722.25	29160	64270.2	412.811	6360.72	23111.9	68769.2	11586	8573.7	3996.04	17737.5	8833.46	87263.1	22160.1	1297.84	3416.99	8103.15	1392.87	6543.09	2541.69	7347.43	3858.35	511.991	10789	10599.7	6539.59	13526	5163.66	8335.08	6228.45	8984.05	13130.6	12092.7	30733	19249.4	1993.66
7794	Corchorifatty acid F	33775.1	31298.6	2816.81	9217.03	34393.7	13716.3	13597.4	7450.89	26727.7	15313.5	2657.25	17782.3	16252.4	26864.5	11871.8	7969.41	86801.4	15605.3	12042.7	6805.01	39356.1	5420.87	22433.4	17043.9	38026.4	13608.5	26249.4	27989.7	14035.9	19336.7	13818	26875.5	11242.4	18079.1	14622.5	10308.3	8600.27	9176.82	11407	13823.8
7795	3-Methyladipic acid	14531.1	3649.83	1374.01	7789.95	7039.49	86797.4	1345.96	14619.2	4721.61	2009.21	285.33	4801.04	1541.76	6562.93	4440.7	4335.58	3167.01	1604.38	2843.61	23531.3	16559.2	2156.82	8070.3	9216.9	15802.2	5973.79	5749.56	20969.7	38131	15844	1725.16	6389.87	1584.15	4867.73	3991.27	6679.39	6439.18	6299.64	5353.49	5068.8
7809	2,3-Dihydroxybenzoic acid	31143.1	19954.8	770.45	13300.8	6932.73	1618.89	1718.95	1683.14	4420.52	10310.8	846.008	13743.5	19219.4	2293.72	6569.2	674.233	21538.1	8444.62	8147.77	35854.1	2157.18	851.595	1792.33	2283.25	2247.82	5246.45	17558.8	13907.8	15827	15774.9	33423.2	86349.6	24965.8	8439.14	45443.1	33137.7	27230.8	3822.16	7129.35	15515.3
7817	5-Fluoro-2-ADB-PINACA isomer 2	1569.16	988.757	225.485	395.935	1351.36	9141.82	847.508	2468.58	62990	12332.4	2423.13	28857.6	64994.4	46780.6	86103.7	6532.24	23729.6	53392.4	23409.7	67483.9	6868	1047.27	4017.34	1573.04	4992.21	10034.1	36983.1	33859.4	28325.4	76665.4	7533.38	4684.16	12213.9	60785	18592.1	20010.9	24143.5	34300.1	36381.8	29243.6
7825	4-Hydroxymandelic acid	4604	673.077	704.781	2038.7	2159.12	7026.62	13631.4	6143.36	11351.6	86010	9234.05	8258.09	17610.5	6835.81	6521.84	8066.43	7984.11	8517.97	10493.9	5097.4	2066.5	746.887	635.099	1528.95	1879.67	3293.87	6078.96	11627.8	14805.4	25844.1	2690.26	3748.04	1866.7	22539.5	5248.11	2982.51	4369.71	15699.8	9367.82	10172.7
7849	5,7-Dihydroxy-2-(3-hydroxy-4-methoxyphenyl)chroman-4-one	5278.43	7133.86	143.571	10380.4	1316.63	930.809	85483.6	287.949	2742.66	5984.63	53654.3	1845.67	5341.24	849.765	456.823	501.604	2733.77	1046.93	2925.38	14232.1	1147.17	199.597	677.701	507.991	806.604	1361.29	403.481	3081.78	4623.48	13280.9	589.709	463.484	374.634	1845.49	367.317	331.153	345.021	2829.96	2251.36	1064.37
7919	4-(4-Hydroxyphenyl)-2-butanyl 6-O-[(4ξ)-α-L-threo-pentofuranosyl]-β-D-glucopyranoside	705.613	879.622	149.506	483.748	1178.73	3271.07	6435.91	483.686	3083.98	84038.5	7232.01	29077.7	1195.85	1683.95	1477.9	288.989	9871.3	1321.94	1919.75	38282.5	4615.19	1411.96	2729.84	3898.64	4653.27	3563.7	4554.97	1127.74	1286.96	1182.68	1147.05	886.103	944.739	1677.16	1066.04	6585.47	7455.44	887.614	745.773	374.512
7983	3'-Adenosine monophosphate (3'-AMP)	4489.16	810.934	773.107	768.909	1844.26	3006.85	1414.23	720.789	3432.52	1263.89	1097.65	4285.7	776.232	719.443	2281.53	728.829	1805.32	704.98	718.21	717.367	1459.99	733.614	700.472	4251.94	800.386	83027.4	13003.5	63411.4	56742.5	63536.8	651.183	5809.29	633.144	736.895	25491.4	4746.01	2950.54	4422.43	6229.18	10310.8
7989	13,14-Dihydro-15-keto Prostaglandin J2	7233.88	6369.75	293.266	2390.47	3626.36	3181.51	4323.83	2600.26	3821.28	710.818	5024.24	2460.65	3532.77	3141.75	3364.86	2534.97	62553.8	1834.5	3298.01	7455.71	3364.67	8711.37	1751.3	13813.6	4568.56	45451.3	19809.4	7314.5	3017.59	3854.37	7826.68	82960.8	21439.2	4426.02	34325.5	26857.4	6588.59	4066.46	2711.58	3528.43
7991	(2E)-3-(Acetoxymethyl)-5-[(1S,4aR,8aR)-2-(hydroxymethyl)-5,5,8a-trimethyl-1,4,4a,5,6,7,8,8a-octahydro-1-naphthalenyl]-2-pentenoic acid	3979.77	7561.44	433.321	1502.03	8517.71	932.463	2690.34	4199.77	9255.67	3684.21	6696.88	12480.8	10923.9	4686.09	15435.3	4160.69	4195.5	6890.23	7785.57	7532.15	74500	14939.2	61015	15691.8	82955.5	5304.52	7584.96	7610.39	11116.4	26636.8	16274.5	12526.7	12492.4	20030.7	14687.8	6677.37	6483.2	10470.4	9969.01	7425.76
8056	Hematoxylin	48285.6	57610.2	134.718	17729.5	81852.5	607.311	416.285	5627.05	8925.7	2058.3	289.345	22200.7	40745	10961.3	49537.6	13430.9	1156.41	5705.18	15652.8	19762.8	56753	10871.1	33870.5	33839.7	52897	5652.05	22311.4	28423.2	51806.1	54356.7	12153.5	10639.4	12528.7	15587.4	10852.3	11932.5	19306.2	12706.5	6334.51	4176.06
8077	β-Estradiol-17β-glucuronide	486.316	380.716	139.308	249.105	523.931	454.384	902.65	324.734	2662.53	675.821	487.833	1722.63	1110.91	2210.72	1682.77	1068.26	3070.74	916.859	1554.21	3619.06	51139.7	9949.98	36476.4	7089.24	44368.8	14716.1	9495.43	15007.1	19819.3	81540.7	12243.2	33100.3	11990.2	11509.7	19344.6	9072.66	17787.2	11872	12804.5	12849
8080	11-Deoxy prostaglandin F2β	7975.2	2983.2	303.929	7018.29	6893.16	11291	3015.85	2305.6	12627.5	4405.21	1244.55	6279.95	3071.65	1599.85	5180.41	3213.33	41806.2	10013.2	33280.1	81448.6	8467.65	6968.71	7357.14	20795.5	11184.5	8932.44	23787.3	32559.1	12634.1	18769.6	3410.5	13785.4	2985.29	1895.97	9589.51	53471.7	45322.5	76082.3	50181.2	19866.4
8087	2-(6-Hydroxyhexyl)-3-methylenesuccinic acid	43597.2	75537.7	307.341	28017.1	50129.2	2227.86	81382.1	1220.73	3484.53	25621.7	2270.42	1002.81	4335.51	793.677	2311.56	1550.11	34141	2854.77	4777.16	4266.65	718.446	1414.58	663.621	688.201	596.716	5842.8	7512.34	3793.56	664.704	2438.9	7927.81	15514.4	10125.8	1112.84	10370.8	2263.6	2088.67	5571.9	4597.78	4090.83
8109	N-Acetylvaline	7604.35	6181.64	4844.84	1479.18	4600.95	75056.3	6727.58	787.837	6359.42	4097.31	1981.19	3275.11	4420.68	3952.16	4411.47	3073.28	80932.1	6759.41	4350.86	6573.9	4807.29	2677.54	3254.14	2404.78	4924.47	2890.34	4171.42	2200.07	3745.67	5150.35	3605.03	2253.26	2872.21	4648.43	4722.98	3071.53	3147.54	4567.24	6828.11	8146.52
8120	Glycyl-L-leucine	10407	4559.49	476.609	6634.06	9974.44	80724.1	24589.4	49994.5	15738	8691.48	56222.6	14854.7	19995.9	20812.7	11873	41310.2	15565.7	8678.83	31289.7	44586.6	9819.2	1873.22	6714.41	2751.09	7188.22	78263.8	17693.2	22739.2	5192.76	21004.4	14525.7	11071.4	20983.6	10257.3	24015.2	44151.3	49665.4	15760.8	16511.4	30117.7
8122	2-Methoxyestradiol	393.967	398.86	166.802	275.326	524.532	420.662	364.199	274.955	425.828	465.85	276.702	412.501	576.725	448.048	569.097	332.334	2323.38	446.943	407.183	1608.86	403.827	200.271	298.483	268.201	384.198	33909.5	57787.7	27174.8	1208.03	610.146	58379.1	59118.3	53900.2	708.844	55098.9	54225.5	80700.2	1201.33	523.847	439.517
8166	2-{(4S,5S,5aS,9aS)-4-Methoxy-6,6,9a-trimethyl-5-[(2E,4E,6E)-2,4,6-octatrienoyloxy]-1-oxo-1,3,4,5,5a,6,7,8,9,9a-decahydro-2H-benzo[E]isoindol-2-yl}pentanedioic acid	9899.34	10677.7	168.678	3952.74	12303.6	692.458	3656.23	10180.9	57273.8	27286.3	2086.63	7903.91	18805.9	13842.4	6414.96	4191.69	10869.3	8940.63	13771.5	79973.5	13606.6	5077.97	9939.67	8384.75	13956.4	8566.57	10044.2	12173.8	7788.22	16178.3	16808.6	13992.1	14707.1	9418.29	13666.3	12705.8	17202.1	17750.2	15592.8	24976.5
8186	(5ξ,9ξ)-17-Hydroxykaur-15-en-19-oic acid	2663	6332.69	185.875	2635.14	3248.62	2130	1095.54	521.299	6789.32	8933.37	1430.15	5653.23	24265.1	6615.56	12937.9	892.84	21425.2	8583.44	2940.93	79699.6	820.524	1058.7	2234.34	2153.04	2598.73	1939.21	16409.2	15458.5	9630.75	21225.7	1542.31	2530.77	1635.52	10303.3	5687.8	9211.88	11539.1	48723.7	11864.7	3751.26
8209	2-(8-Hydroxy-4a,8-dimethyldecahydro-2-naphthalenyl)acrylic acid	1088.39	1719.29	353.71	1121.09	439.663	458.138	374.231	609.419	543.075	507.316	468.519	369.492	4309.41	459.718	375.433	431.368	79410	363.847	596.042	5521.22	545.07	392.695	399.577	336.597	415.473	28974.7	12428.9	3876.26	488.723	796.767	8208.7	29877.8	11303.6	768.607	17449.2	3437.27	2706.79	606.423	632.793	568.222
8228	3-tert-Butyladipic acid	79148.9	69027	141.466	41544.1	61437.1	15641	16839.9	23780.7	28658.7	20637.7	17483.8	26182.1	25113	32851.6	33719.5	34095.7	19767.4	15991.7	28076.3	70171.3	9694.5	1864.89	5433.78	6020.35	8707.25	5993.35	17161.1	19573.9	19970.1	19180.5	17274.6	23583.4	15790.1	32270.2	21921.8	19086.6	14127	18245.3	18968.9	14795.5
8236	Tetradecanedioic acid	52253.5	50503.2	4783.79	40649	60534.5	11809.8	15800.5	27752	50087.2	29986.3	15839.9	25094.7	36731.9	31977.8	17398.9	35223.4	22689.4	23369.9	27097.7	31670	79041.4	21239.6	51048.5	47475.3	75729.2	17664	22170.2	22834.8	34059.9	40141.8	21105.8	17987.3	20825.1	24893.6	21558.9	27779.1	26461.2	23339.7	20666.2	23875
8245	Acetochlor ESA	1799.6	451.341	155.366	420.725	1355.69	444.501	1345.08	262.66	1118.83	13873	993.749	738.87	9022.81	525.879	1277.66	507.518	1723.68	1413.95	1129.17	78927.4	843.547	617.53	513.629	1809.17	1333.03	832.829	848.396	766.135	1253.21	1259.67	928.926	562.191	548.505	1541.56	911.913	2143.66	1540.46	1154.33	1148.57	1061.1
8255	8-Iso-15-keto-prostaglandin-F2β	52029.3	52292.4	259.573	15371.5	35321	31437.3	35977	31907	9794.96	3054.06	24546.2	11769.1	6709.33	9304.61	1103.45	17409.4	19815.1	10434.3	11130.7	42409.5	27781.3	25127.5	12008.8	38579.8	31505	30853.8	22675	16672.7	31451.4	39706.1	9015.49	8658.58	14324.7	23316.1	21703.4	78669.4	22359.3	15071	8862.96	5327.56
8262	6-Benzyl-2-(tert-butyl)-6,7-dihydro-4H-pyrazolo[1,5-a]pyrrolo[3,4-d]pyrimidine-5,8-dione	11825.4	16129.2	154.693	2457.71	21451.7	4017.53	9917.9	10789.4	78610.4	37098.3	6147.12	5164.52	4867.34	9664.24	6884.31	8944.79	3406.8	11159.7	8133.56	2033.08	13146	1692.01	8931.37	5579.03	15915.9	2639.67	8424.96	10367.8	18787.4	33399.2	3605.85	676.82	4347.95	15601.7	8528.87	2397.88	3837.9	13701.4	13285.5	11698.3
8263	(+/-)12(13)-DiHOME	63312	24282.8	1618.89	14518.9	48301.6	9910.37	6555.08	11682.6	49277.9	16544.2	7871.79	19051.5	16278.1	30024.3	21279.9	78573.5	32380.2	15524.1	28087.4	52396.7	66961.6	4138.02	47192.1	7583.34	58093.1	8679.55	29034.3	13929.3	13214.7	15393.9	24437.4	7720.87	20458.2	8111.77	14714.9	31480.2	32386.5	8170.99	14470.4	21099.9
8314	Pravastatin	611.077	569.373	131.432	364.959	488.998	1800.4	1793.36	760.501	3898.59	1563	990.033	45668.7	77834.8	14825.7	31094.8	2435.71	8094.87	18274	5104.54	29454.5	578.354	903.177	628.64	430.443	525.428	2813.3	7401.28	27439.5	57050.9	33483	3251.51	8198.05	4364.37	10002.2	12317.5	16375.2	9226.4	22785.8	9471.3	3100.49
8392	(+/-)12(13)-DiHOME	2931.79	3878.94	712.028	1923.32	2278.82	14489	76538.8	1648.24	2086.98	3773.41	42317.7	2938.88	2745.1	2682.73	2237.9	24583.7	12684.9	5660.79	3201.74	5379.56	2460.87	1703.49	1469.46	2014.42	2629.02	493.62	2747.29	3705.99	2553.54	8824.9	1143.56	5774.24	3261.77	8962.01	1600.07	1546.3	4415.56	3765.38	2564.31	3351.45
8423	8-Iso-15-keto-prostaglandin-F2β	4428.53	2674.99	183.967	867.267	4551.65	2234.28	576.753	4548.03	6013.16	4584.57	292.965	4084.36	4633.42	6842.51	734.765	9294.88	25651.8	7667.18	5112.22	1030.79	5332.44	9500.49	2884.99	4668.43	4633.48	44467.9	23977.3	9273.93	4605.58	5448	34425.7	76139.5	29511.4	6154.59	38214.5	12867.1	7633.65	7911.2	7370.12	5721.03
8437	Phenylglyoxylic acid	223.675	369.447	387.86	373.216	347.744	39724.2	22781	932.029	1068.52	21048.6	41543.5	1538.15	19549.6	808.635	1949.19	1381.22	75958.5	1215.04	1512.34	1697.23	837.382	594.826	705.781	831.81	842.253	475.224	1054.74	1125.51	956.447	1648.79	658.472	933	992.924	1010.02	1056.14	1181.14	1127.7	1062.88	1098.85	911.684
8448	Prostaglandin B1	43161.2	56132.6	392.763	5026.14	35662.6	13610.9	30524.5	10692.9	26128.2	3176.69	8268.58	3909.85	5139.14	7607.4	6036.79	8693.08	17254.5	5061.33	8376.98	6589.77	4420.69	14252.6	2113.22	75880.6	11618.4	13556.7	10206.5	8912.58	11637.7	10387.7	5536.63	11554.4	8788.09	4555.92	16550.4	55197.9	6547.44	7521.06	7080.97	4632.57
8483	Bisphenol B	9946.62	21633.1	132.967	9212.34	47510.3	1720.33	395.236	3964.42	18267.4	313.26	202.062	34400.8	1961.14	23789.7	75316.7	3008.75	368.004	50399.3	33552.6	2373.45	23101	5940.36	13492.8	19562.9	22410.3	624.541	344.653	14141.3	31163.8	19388.5	458.084	488.499	442.466	14530.3	5777.98	295.024	274.508	70455.9	50651.7	25243.1
8538	Prostaglandin A1	4112.23	3968.27	223.997	779.189	11408.5	3095.86	1204.88	510.238	20946.1	1158.71	1328.19	2617.69	5311.44	2446.07	4719.16	4506.12	39180	5453.94	13677.7	8027.67	6525.55	8798	5908.42	26730.7	9675.13	14098.8	18590.1	10687.7	7712.17	4232.14	9317.36	11976.3	7680.38	2051.19	11128.2	38404.9	74573.7	30170.4	23960.9	16637.6
8570	Suberic acid	2206.82	2235.96	1683.07	1902.96	2377.72	2100.1	13178.7	1372.72	701.452	74211.9	9024.39	1624.65	933.335	1836.61	1892.67	1765.79	2279.73	2141.83	1998.19	1976.33	1833.65	1550.92	1923.62	1659.81	2249.93	1851.21	2116.8	1944.28	1932.77	571.246	1609.48	221.787	2167.11	1611.33	2086.59	1675.99	2603.12	1972.37	1786.62	1810.34
8578	Glycocholic acid	12839.8	7869.61	135.877	4014.14	10087.5	16904	4642.97	19812.3	675.268	10493.8	6673.76	18853	18011.7	4946.49	4443.45	15171	13731.5	7393.66	8128.31	27497.3	64297.8	40478.8	74085.1	41519.4	65603.1	17296.8	15313.8	7484.49	3397.73	2317.84	20559	7980.77	19084.7	3832.07	14711.3	16421.5	8606.03	3346.13	2141.24	3046.54
8595	6β-Prostaglandin I1	31383	22966	269.932	20019.6	39488.3	2684.54	73782.2	12228.8	27008.8	26100.9	5289.95	11298.6	57582	9252.45	7314.76	8891.8	18660.3	4862.89	14817	15608.7	23354.9	6056.02	9413.89	14889.7	23465.1	11252.5	13217.4	15604.6	10645.8	18160	7892.54	3371.08	4047	7011.14	5761.73	5873.63	8906.27	17873.6	14554.1	16846.6
8604	2,3-Dihydroxybenzoic acid	12729.6	16155.2	988.913	2893.2	12001.6	73617.6	1665.9	2100.87	2139.63	10722.9	2587.91	5884.13	1821.83	1264.18	2989.64	2031.16	55071.1	1951.29	2625.96	49988.3	5806.51	690.874	4164.65	3847.24	5972.52	12132.9	25753.8	5970.27	2446.68	1269.83	1999	2699.46	2671.46	1925.33	3113.98	8288.25	8604.22	3481.71	2172.54	754.329
8661	3-Methylglutaric acid	26597.2	26748.9	7000.3	72966.6	27161.2	41045.2	42765.4	48962.2	11332.3	60910.4	25676.7	14971.6	20667.6	16037.2	8558.2	36477.2	45833.4	28531.7	16174.1	21326.4	24895.2	21959.2	49568.3	22224.7	23576.1	20017.7	21439.7	22380.3	20034.1	19209.9	16775.4	25853.2	22028.9	29948.8	24797.7	25264.3	5366.53	33416.3	20485.5	24645.1
8665	4-Pyridoxic acid	47085	26313	12435.7	24103.5	30090.4	33096.2	39073.6	29714.3	35008	28579.5	59356.8	72878.5	28858.7	31229.2	20366.4	34794.3	29645.5	26598.1	14464.3	21935.5	44632.3	33804.1	26488.7	39687.9	40320.3	52092.1	25818.1	53926.7	51693.6	26401.6	29709.6	21565.6	20176	20324.8	29826.4	2546.79	23224.1	26717.5	21943.2	39678
8688	Ethyl myristate	4715.4	4708.75	565.015	1968.79	2523.26	3822.99	18148.1	1225.22	1667.99	2000.79	44049.5	1030.05	72506.8	1460.84	953.272	1615.74	4001.35	2352.76	2735.86	2631.51	3556.91	1470.71	2129.22	1437.55	1262.76	728.348	1389.94	2368.16	1231.66	1349.55	1543.36	1265.9	1885.37	1491.85	1398.25	1532.92	1874.11	1908.53	1667.08	1931.68
8693	(2'R,3R,4'R,4a'R,5S,8a'S)-5-(3-Furyl)-4'-hydroxy-4a',5'-bis(hydroxymethyl)-2'-methyl-3',4,4',4a',5,7',8',8a'-octahydro-2'H-spiro[furan-3,1'-naphthalen]-2-one	1634.98	1073.64	144.559	861.602	1212.41	914.688	683.504	681.332	1233.18	1025.3	676.952	921.126	890.947	868.276	869.992	727.219	72453.1	1062.52	873.737	5361.86	927.442	1091.06	1125.91	1208.43	1114.67	12160.5	27405.8	10543.7	1127.85	1232.63	35653.1	43598.1	32789.5	1309.3	30459.5	9585.87	17992.7	1113.61	1088.96	739.161
8700	(15Z)-9,12,13-Trihydroxy-15-octadecenoic acid	31656.5	18782.5	1147.5	20154.7	46721.1	10049.6	18155.3	8282.33	11688.2	45345.5	1235.77	18619.5	3710.66	5757.71	13755.5	12812.3	6899.83	19416.2	29666.8	3111.48	27894.6	2927.08	11085	12370.6	14928.6	1790.43	1984.19	23295.8	67017	72341.9	4272.18	5393.75	2245.65	17074.3	7797.54	7280.17	5525.64	16910.5	18466.2	16525.6
8718	Adenosine	1756.12	1465.76	1192.39	1169.25	3320.24	769.231	1150.17	1165.04	1560.73	1509.27	1524.89	1401.56	1339.32	1692.86	1569.85	1440.1	1734.48	1259.55	1148.16	1543.5	1241.03	770.925	1257.76	920.545	1972.27	20461.8	43856.2	15377.7	48276.4	40294.1	16180.7	72140.2	9677.18	1236.72	40064.5	12509.9	2614.79	2412.45	3182.55	6173.1
8783	4-Indolecarbaldehyde	71166.1	13606.8	3698.51	19192.5	35727	18626.6	12249.2	6461.33	14569.8	36780.9	13401.3	7162.13	2806.61	3578.41	6199.36	12533.8	20273.3	4999.79	4791.33	23346.7	16786.4	30062.7	11375.1	38803.3	36061.4	6633.41	8815.15	12370.6	15550.3	22759	10768.1	8708.15	8967.2	5184.73	9043.41	8607.1	6119.72	9653.17	9179.93	17532.4
8785	Vermixocin B	1122.06	2075.38	214.475	1053.55	1216.45	885.55	1151.35	906.879	2489.62	2398.66	1343.82	4601.75	2427.83	5124.57	8913.69	8295.3	6007.84	10716.2	16688.4	3904.9	33877.5	3080.05	22650.9	3501.38	40465.1	5067.22	31404.3	55262.9	42695.6	41403.7	20045	48059.8	16976.9	1949.74	71160.6	5977.88	11079	16558.8	9561.37	7637.28
8793	(2'R,3R,4'R,4a'R,5S,8a'S)-5-(3-Furyl)-4'-hydroxy-4a',5'-bis(hydroxymethyl)-2'-methyl-3',4,4',4a',5,7',8',8a'-octahydro-2'H-spiro[furan-3,1'-naphthalen]-2-one	367.37	1262.61	182.718	252.67	803.892	230.728	336.162	533.634	884.673	1687.69	943.973	471.935	1480.33	365.607	2368.92	2201.16	38294.7	1465.07	3098.12	3056.61	1022.78	240.21	956.781	379.603	392.07	51249.2	68131.5	41807.6	1889.66	1424.7	31632.4	71046.8	34405.9	3564.08	40537.5	27122	34489.7	2128.15	3394.31	2124.55
8797	Aldosterone	363.745	366.256	127.508	330.905	276.039	800.936	20536.6	202.251	1119.69	10937.8	50831.4	1320.92	8622.08	3588.29	2836.68	203.925	70998.7	1633.28	1081.19	6341.64	739.666	150.769	609.576	390.172	790.945	3924.42	3896.85	2004.64	2546.62	7475.49	936.136	1086.54	1471.3	3023.94	1340.27	1407.39	1637.03	4114.54	2345.67	1335.44
8803	2-(6-Hydroxyhexyl)-3-methylenesuccinic acid	3481.9	6708.45	277.468	3037.26	6910.93	2781.02	6721	406.424	1137.13	1842.34	867.482	1951.97	1007.53	1126.57	2197.78	2597.69	8999.52	3567.59	4404.06	2275.06	554.378	230.8	444.04	1045.46	1883.23	20723.8	22507.4	18203.1	3530.84	2991.63	26577.4	70932.6	35427.8	2557.26	30586.5	18279.9	10146.4	2340.44	2344.55	5281.68
8864	Imidazolelactic acid	2631.66	4438.71	1017.11	5419.33	11427.4	70185.3	1249.34	1646.99	1276.32	786.471	1031.18	789.556	1001.02	1398.95	1212.14	854.636	5425.9	692.99	998.081	1554.64	4844.3	2069.49	2016.36	9538.75	4893.68	1043.73	1538.3	1084.55	916.257	892.498	1367.83	1408.33	708.714	750.923	965.284	904.625	836.778	1181.36	1054.31	1519.01
8868	17α-Hydroxyprogesterone	564.619	1151.32	506.096	795.303	767.936	1385.27	1978.47	3766.98	4012.98	1712.4	2069.97	11070.3	865.438	17799.4	2980.39	70160.5	2008.05	5270.07	7368.8	1602.47	1229.84	787.752	858.337	699.904	585.297	645.023	1597.06	3530.67	3709.21	6090.09	16117.4	5107.86	19794.8	32980.2	13308	4359.3	1883.89	7944.62	4667.98	6426.81
8932	2-Isopropylmalic acid	1350.17	454.798	386.445	441.038	1791.87	1520.61	11855.1	3833.13	545.351	69496.8	2061.09	1051.48	1381.45	2449.15	2157.3	1796.57	10997.4	1537.48	1428.93	1107.33	1489.08	502.455	702.728	1102.37	1467.57	369.972	2006.5	1955.14	1477.66	1240.72	1466.47	788.655	1752.86	2524.17	1668.5	1986.71	2394.59	1562.12	1786.17	2015.9
8953	2-Hydroxycaproic acid	19152	15852.7	6836.71	21479.2	12751.2	13552.2	19182.1	4181.59	6246.77	23724.8	22770.5	1751.59	69154.7	7635.47	11068.1	2351.21	17779.2	11918.3	17473.6	18985.7	9954.02	7992.78	9262.09	22503.1	13634.2	11965.7	32245.2	22082.3	27689.9	30055.4	6419.77	4525.49	6549.52	12315.5	7038.45	3161.17	7682.05	20592.6	18842.5	19795.4
8987	Hippuric acid	4193.94	1101.38	1047.52	9941.04	752.551	68852.1	1128.86	1411.31	774.578	1076.43	1181.8	1363.64	1212.45	991.374	736.234	1399.73	8384	982.576	1352.52	654.945	768.164	872.007	877.138	871.828	878.587	1265.81	758.362	1025.92	937.556	1286.28	833.079	853.494	668.312	842.991	954.955	964.527	624.314	395.018	640.027	1027.94
9057	Phloretin	67940.6	59784.8	151.919	8831.48	37676.8	366.956	4167.33	240.921	2612.37	3724.39	2660.69	3225.79	2692.52	993.824	493.193	260.383	2283.22	453.307	1931.11	2124.57	5309.56	1907.37	3253.81	8203.02	5769.96	1633.88	1030.52	416.497	400.039	2152.59	541.168	737.423	834.926	543.96	831.097	410.258	894.44	1304.76	1172.8	2084.46
9060	Tetradecanedioic acid	20374.4	67898	206.667	13535.7	17864.3	438.472	1319.64	520.449	1167.08	541.203	427.051	617.414	804.241	635.304	438.054	1104.39	613.208	631.422	751.35	1567.79	857.396	393.24	410.471	364.456	872.507	500.163	437.525	935.876	1127.15	1943.69	905.304	540.493	509.374	661.651	580.459	762.327	504.095	505.261	833.397	998.803
9180	Cholic acid	15566.8	4010.01	834.1	2400.75	66559	1749.94	1525.14	1396.2	6231.95	12223.2	2062.99	14005.9	13839	3681.11	6295.63	790.818	4471.94	3963.9	6631.14	57981.6	61754.6	12106.9	52055.1	4409.68	60765.2	14650.2	2411.62	1493.03	1213.87	3958.85	2693.33	2475.96	9926.89	4829.19	2413.49	3284.52	12400.7	1739.48	1535.36	2441.74
9211	2-(Methylsulfonyl)-3-(pyrazin-2-ylamino)acrylonitrile	760.135	10342.1	695.965	1040.38	9312.22	766.919	1877.99	1891.33	2998.83	1156.5	30463.9	23578	32506.6	1761.51	3251.84	21588.7	66154.2	1126.69	1340.2	1923.74	1821.67	11327.2	36570.2	5212.13	5045.24	7607.71	2947.31	1011.14	955.678	7599.79	21574.3	2538.61	842.809	972.384	1047	4510.23	1524.41	904.787	1324.5	1530.9
9273	2-[1-(2-Oxo-2-{[3-(trifluoromethyl)benzyl]amino}ethyl)cyclohexyl]acetic acid	6887.32	884.093	182.289	4110.75	4016.55	28807.5	16543.6	5000.17	13295.3	6984.56	20594.4	20217.6	27329.6	3803.92	10022.3	4198.26	26797.4	7471.13	28381.9	25272.9	5757.33	2136.12	4694.56	4026.92	5283.77	65392.1	16812	17726.3	7109.72	17712.6	5991.04	11463.6	7507.13	5535.18	12534.2	24797.1	12191.1	12204.2	14767.6	19236.3
9294	(1S,4R,4aS,8aS)-1,2-Bis(hydroxymethyl)-5,5,8a-trimethyl-1,4,4a,5,6,7,8,8a-octahydro-1,4-naphthalenediol	42460.3	45423.8	432.125	35274.9	65197.5	585.31	985.846	3865.74	11225	4726.78	583.714	15465.9	7253.34	2807.29	16160.9	4566.25	1443.2	4267.65	40407.8	11304.7	4279.39	1847.05	2166.86	3677.82	4297.73	820.282	2333.18	10722	24197.1	16232.8	1620.18	1222.67	1399.68	5364.57	4951.54	769.935	895.444	8304.34	6121.88	4705.47
9330	Imazamox	8162.3	1605.21	195.292	4444.42	5051.62	64753.5	11916.1	8404.06	26607	4175.98	10074.5	26154.5	20818.7	17545.9	21897	11476.7	29183.7	13645.6	47933.1	38766.1	3507.67	632.762	2784.77	1994.56	3404.85	45806.6	18514.8	11310.9	4253.37	12103.5	15532.8	13715.6	20352.5	10381.5	19726	25268.9	36784.4	9953.53	16092.2	22548.1
9376	Prostaglandin F2α 1-11-lactone	7640.73	4957.63	408.616	2426.32	2923.2	2641.44	4164.02	2496.83	3129.35	1086.54	7214.8	3604.17	16156.2	3325.54	1730.38	64188.3	14501.6	33259.5	8657.6	5433.02	1951.31	2044.27	1815.91	5665.57	2972.14	5469.55	4241.57	2280.72	2946.56	2604.55	4897.27	14187.8	4131.01	5014.01	6040.96	16380.6	6226.15	8146.42	10619.9	9552.87
9378	Taurochenodeoxycholic acid	824703	815980	1.72196e+06	2.06189e+06	2.29308e+06	4.44594e+06	1.15645e+06	23460.8	2.80583e+06	4.86761e+06	685379	26141.9	298185	106997	3754.41	51609.4	1.30464e+06	4119.59	3.3403e+06	25947.4	25241	2.86132e+06	1.15153e+06	710234	636079	41324.7	1.2521e+06	174544	3.18487e+06	2.78645e+06	7554.5	8818.31	141906	6535.31	101063	8895.8	7043.39	24334.9	1.08344e+06	143812
9414	Linoleic acid	385.398	603.36	320.15	381.886	423.427	453.826	1073.49	1017.91	496.76	985.024	24805.9	463.536	48801.3	368.377	1621.48	386.506	63765	2939.88	1429.94	699.946	1377.86	967.036	913.072	1508.31	2289.5	763.422	455.153	1689.07	840.027	2367.41	438.84	416.234	350.701	457.458	441.249	733.991	3049.02	689.179	564.823	400.095
9416	5-Fluoro AB-PINACA	5615.04	16296.4	188.79	1857.55	4571.58	372.352	3024.2	24674.3	63759.3	17765.1	1008.66	6417.22	10724.9	8988.21	16375	7909.18	42081.7	6223.31	18989.7	11979.7	6205.21	840.876	3672.1	1640.87	4378.27	24710.9	26675.4	25058.3	16423.5	15144.8	23156.4	41504.2	25839.3	4290.86	3838.48	16052.1	13823.5	25674.1	13621.3	4138.95
9511	8-Iso-15-keto-prostaglandin-F2β	25539.6	33328.6	468.238	13006.7	44086.9	31056.7	6832.71	17394.8	38313.2	22612	3347.16	19209.7	12526.6	24539.1	20550.6	6784.21	35740.5	26785.1	29968.7	62705.8	25528.5	3899.45	14369.2	11667.5	15417.7	6190.05	25933	28398	56162.5	61906.8	14281.9	11072	11256.5	16641.3	12556.9	9604.33	10066.5	55266.9	35327.6	16935.7
9524	8-Iso-15-keto-prostaglandin-F2β	24683.3	23465.5	244.654	3007.6	25716.8	17975.5	24160.9	23512.1	12778.3	1511.07	7654.35	4118.82	8739.77	6161.93	2418.4	12140.7	17178.6	7853.4	6863.64	15328.7	13284.4	22410.7	5183.31	55318.6	17513.9	13174.8	6075.06	7256.24	12575.7	10058.1	1726.02	18305.6	8518.78	5996.24	21363.8	62544.8	11202.4	2806	3836.34	5152.63
9563	Stearic acid	13658.4	8201.75	599.095	5794.75	4998.43	4217.91	5998.25	4264.25	7292.52	3383.22	4997.35	4666.51	9732.39	1585.1	3959.05	4091.41	23779.3	5626.1	4708.85	62135.5	4555.83	2882.13	3717.4	4973	6976.75	12285	6967.63	7870.7	6630.22	12984.5	3273.05	5010.75	3971.61	1628.35	5773.57	5177.96	7474.88	6104.05	4501.13	7090.14
9592	(-)-Camphanic acid	42652.7	22445.4	559.799	9913.55	33499.6	1708.68	828.832	4830.46	21996.8	5726.6	1365.29	3644.15	1709.54	5550.88	6192.63	3659.32	15565.9	4957.74	6281.25	39884.3	10987.2	2130.3	4235.35	9907.94	9287.31	20043	28897.8	26397.6	16081.5	20896.3	32168.5	61798	29519.3	4536.67	40793.5	24586	17392.2	6911.95	5235.56	1981.72
9626	(15Z)-9,12,13-Trihydroxy-15-octadecenoic acid	5458.96	12102.1	605.797	1744.09	9405.65	8651.85	12456.4	1619.22	2873.94	2886.19	1588.59	2923.34	2142.79	2970.29	2597.74	2495.87	61394.7	2721.81	2173.22	2069.85	8505.43	1177.97	5929.2	6580.13	8776.1	3535.05	2905.19	5283.74	4459.28	5772.28	3139.1	2912.85	2262.68	2748.92	3014.89	3020.33	2023.92	3259.27	2312.69	2585.06
9633	(5ξ,9ξ)-17-Hydroxykaur-15-en-19-oic acid	1553.23	2002.95	160.737	517.47	2289.96	838.661	2724.8	938.408	2745.26	61254.6	4291.49	4696.02	5050.2	3235.03	6354.17	475.553	49459	6774.19	2139.11	29123.9	1582.84	459.561	1190.06	1055.08	1797.36	1776.89	7890.78	7384.85	5911.8	9399.9	951.181	1931.74	1514.48	7106.68	2474.45	4259.2	3000.59	8707.29	6376.83	2428.5
9642	Glycitein	3313.23	299.387	171.381	3431.93	481.212	227.268	20733.4	699.948	1980.97	41160.2	1974.78	27478.4	1747.96	291.365	1873.69	240.577	1300.11	257.13	2575.68	15317.9	890.884	224.106	430.953	707.243	369.234	390.776	288.632	24520.6	49513.4	61155.7	750.848	2432.49	403.177	4832.73	2538.75	512.868	333.004	34777.3	27268.7	7732.44
9660	1,9b-Dihydroxy-6,6,9a-trimethyl-5,5a,6,7,8,9,9a,9b-octahydronaphtho[1,2-c]furan-3(1H)-one	24778.6	8148.65	159.812	15483.7	5462.51	319.175	621.541	576.147	26550.2	38619.1	1059.66	17779.8	7913.41	5399.9	17096	1208.75	1779.97	15110.5	60974.2	6191.95	27732.6	3540.45	19550.8	10501.1	25959.9	359.992	474.968	17095	36893.2	36687.7	636.173	1028.24	595.904	6905.16	968.421	1304.67	1015.53	6680.41	6360.14	10727.7
9676	16,17-Dihydroxykauran-18-oic acid	2570.91	6982.24	174.816	2887.31	4117.21	1318.48	2261.98	29290.9	60832.2	6284.19	1964.89	20167	20182.7	10076.7	11614.8	21748.4	2593.13	2943.72	3654.95	15070.7	3146.34	1282.91	2144.15	2512.22	4481.71	2492.92	3557.93	5373.97	4797.71	7016.02	3133.79	4436.8	2269.96	13817	2732.55	1139.72	1398.27	8582.76	9166.35	1351.03
9705	Kynurenic acid	60534.4	4007.09	136.784	26431.9	7543.76	6317.85	1019.67	5044.1	17759.8	388.51	553.472	8382.81	4018.28	4051.79	7470.19	2154.26	3562.77	1976.52	5747.81	2461.3	4488.08	1202.23	2566.3	3353.75	4214.06	3015.49	6548.44	9180.19	8030.88	8849.75	911.461	4111.7	1491.51	5088.85	3239.64	1835.07	842.362	5827.22	6717.28	5028.37
9713	Glycoursodeoxycholic acid	333.971	362.676	253.738	326.651	337.917	25523.7	538.495	327.74	383.425	2608.8	417.792	1005.16	426.34	374.743	622.322	381.802	60451.5	383.335	362.95	591.238	348.428	374.996	309.166	297.431	319.983	350.068	361.962	380.405	373.327	557.211	369.018	410.064	356.944	370.564	398.979	374.299	352.088	397.72	426.113	396.567
9718	N-Acetyl-L-carnosine	17750.3	11459.5	167.762	10214.7	6137.72	16842	14671.1	5053.81	38867	33506.3	5915.28	6389.78	60411.1	14430.8	58642.6	1773.57	21214.9	12004.6	10362.8	29944.4	7538.8	6267.71	3509.91	27554	11474.6	10252.5	6763.2	10077.6	8430.41	33693.6	1557.97	5642.34	1874.61	3702.52	3144.2	5208.46	5087	8160.68	13172.3	46119.5
9728	2-(6-Hydroxyhexyl)-3-methylenesuccinic acid	1637.18	1643.67	282.732	756.549	2866.04	1685.62	60305.4	1259.44	3344.57	6441.91	1869.47	3410.87	1058.65	3339.48	2494.47	4050.44	3632.84	3414.96	3522.77	732.664	2778.18	666.781	1805.36	1094.75	2801.57	2379.91	3077.41	5640.84	10266.7	7012.1	3876.95	3714.99	4385.1	4116.32	3303.84	1358.05	2053.71	2257.44	2239.18	3411.86
9740	2-Hydroxycinnamic acid	1522	2088.7	198.303	1306.88	1700.58	60188.7	5672.85	1188.15	1796.42	6206.75	6209.82	1877.37	4971.3	1274.44	1942.74	3725.35	12192.2	1975.34	948.503	2586.94	730.394	169.426	453.812	336.152	1037.42	1700.66	1920.04	1861.36	2590.52	1721.57	8313.84	2095.39	7427.6	451.999	3913.23	1297.38	1166.12	1166.92	1544.29	1737.89
9747	Manidipine	462.967	311.544	189.634	321.699	532.465	251.474	60119.5	317.973	384.625	398.441	15928.9	397.615	600.993	321.603	580.56	302.677	3464.84	399.081	372.557	755.396	444.558	259.819	352.124	354.623	408.56	395.408	599.213	360.5	343.641	520.751	397.508	766.994	316.108	313.114	342.439	361.654	493.023	470.694	353.952	285.798
9791	(+/-)12-HpETE	6866.76	11234	313.567	1170.09	11708.5	3660.51	5233.15	4636.99	3160.03	2901.87	1829.85	4158.1	8243.41	7460.62	3170	12578.1	26242.9	13186.3	10252.4	18413.4	4237.37	5434.1	2367.87	13047	4623.4	20882.2	9167.62	10605.8	4958.52	5510.65	11290.5	25594.1	10515.1	3342.33	20556.5	38810	17818.8	59749.5	15172.9	11850.8
9796	Cannabidiolic acid	7308.13	2598.88	250.913	3295.94	3165.55	728.97	1159.18	3900.39	13043.9	6122.3	15969.7	14248.3	59652.8	25160.9	3658.95	3497.84	2176.32	1870.11	2747.3	3605.83	9724.61	1128.11	5911.21	1657.7	9003.91	2039.04	1524.67	1299.47	1578.63	4524.48	14433.4	12934.9	23047.1	35750.8	18124.9	5222.29	2894.51	4027.45	3507.1	4920.85
9798	D-Mannitol 1-phosphate	1212.4	570.668	128.55	316.139	879.778	251.251	59645	319.89	1941.36	7212.51	3060.3	217.509	1126.03	188.303	236.881	284.653	1181.54	218.405	252.52	892.319	550.655	246.213	337.54	229.458	681.047	418.33	473.139	479.753	260.296	1758.17	179.097	329.717	224.094	191.187	208.452	235.573	185.373	199.134	186.265	201.68
9815	Azidoindolene 1	5921.16	4253.17	159.816	4346.69	12534.8	36218.7	10649.4	3631.37	10984.4	6746.57	13729.4	11678.8	16140	3306.81	14267.9	3068.29	59468.6	8181.52	19592.2	25751	5540.48	2189.26	2750.57	10684.3	6214.73	51017.5	14549.1	5930.63	2179.46	4959.63	6859.43	13311.7	8975.66	5645.17	10841.4	22978.6	19470	6144.94	11256.8	22857
9838	2-[(2S,4aR,8aS)-2-Hydroxy-4a-methyl-8-methylenedecahydro-2-naphthalenyl]acrylic acid	494.578	25669.3	438.407	680.973	5103.66	507.296	505.651	1754.68	487.823	617.015	16934.6	18747.5	10533.6	2103.89	648.963	28880.4	33195.8	680.035	497.799	406.906	325.916	980.327	59285.2	1178.81	2256.8	3527.92	409.504	1047.38	1603.17	1648.65	7255.06	1325.9	321.84	903.391	1366.65	3161.23	608.562	601.591	377.936	888.145
9844	Finasteride	4343.06	1727.76	163.706	7713.27	2496.94	59207.7	10492.8	7556.28	11844.4	3561.76	20675	18216.4	29850.5	5943.84	12424	18872.9	38948.1	4768.56	18620.2	7429.19	2150.35	279.066	1218.26	723.363	1460.33	12914.4	24128.3	11996.4	1394.88	13420.7	9406.79	12074.3	10793.4	2556.19	8823.5	26649.9	18781.5	3849.42	881.035	13411.9
9855	4-(2,7-Dihydroxy-6-methyl-2-heptanyl)-3-hydroxybenzoic acid	3622.05	9902.57	207.306	3903.83	59038.9	714.406	1637.17	1406.26	1925	26237.5	3372.55	10321.6	2153.37	6063.09	16319.8	5696.82	3763.79	10952.9	53122.8	1305.39	6185.66	2244.43	4011.48	5939.59	6239.85	1163.96	2293.03	13745.9	50012	51407.9	4316.9	4557.36	3609.4	7006.79	613.58	2634.12	2404.16	15104.9	7661.06	8010.15
9875	Tyrosol	1323.81	778.087	203.186	1141.49	2274.49	361.598	798.254	406.642	1217.32	58868.8	798.632	3804.32	593.279	628.919	1557.85	301.546	4960.23	2304.45	4411.84	4857.37	620.116	271.649	480.558	567.182	629.322	342.091	401.844	8211.35	18397	7927.53	684.119	295.015	628.612	2264.22	514.745	393.751	271.117	1436.97	2381.96	1524.46
9878	1-(4-Chlorobenzyl)-4,6-dimethyl-2-oxo-1,2-dihydropyridine-3-carbonitrile	6041.18	5085.11	207.445	3188.99	6663.46	1765.16	528.001	1992.45	8345.82	3221.66	381.265	1081.13	1727.36	1124.46	6327.78	795.219	3194.36	2199.23	2322.67	58838.1	816.331	331.513	315.115	429.856	1981.39	483.042	1163.45	3380.36	5726.25	7228.24	884.44	1023.43	931.398	1986.38	865.118	779.961	414.47	2843.31	3811.84	918.235
9899	Prostaglandin F2α 1-11-lactone	1320.83	1988.52	270.66	1049.87	1323.29	339.603	3030.54	957.135	3422.95	1350.33	3349.84	3973.59	11376	1551.06	1050.6	9618.5	17120.9	19909.9	12276.4	6365.06	1165.03	1266.14	2121.44	3859.05	1210.06	29609	5478.35	1467.6	1786.94	2571.64	9305.53	58678.4	22355.7	3336.23	29605.5	14593.7	10065.7	10047.8	12239.6	15841
9925	3-[2-(2,3-Dihydroxy-5,6,8a-trimethyloctahydro-2H-spiro[naphthalene-1,2'-oxiran]-5-yl)ethyl]-5-hydroxy-2(5H)-furanone	28028.3	35312.7	274.419	20312.4	58396.6	1195.97	987.952	37267.1	27378	8446.17	513.979	2883.88	7463.12	12417.9	8507.11	7111.8	38173.2	11460.3	9149.52	33830.1	3122.8	1116.68	2640.95	3927.32	3950.69	12442.8	21500.9	17826.8	7589.47	7451.95	24016.9	44080.2	22588.3	8854.12	29328.5	13144.3	16566.8	9232.21	11504.8	7352.93
9952	2'-O-Methylinosine	7520.41	6105.22	290.455	5308.92	5470.9	29782.8	6319.1	41710.6	15667.4	5029.09	12494.7	10910.9	8293.42	15864.1	18804.4	44736.1	4901.62	11906.4	11639.8	603.137	10084.8	2005.94	6170.98	6820.61	9223.75	16104.1	13484.3	11821	58162.7	11022.6	11442.4	14448	12853.6	9620.67	15344.3	11740.1	6846.86	12820.4	1503.32	14279.6
9967	Pimelic acid	9638.69	3577.79	2390.26	18193.7	17422.1	53081.6	23753.4	6493.56	25237.1	21398.2	5307.81	19728.5	13916.1	8465.6	25641.6	20062.3	58002.5	36154.1	21518	19467.9	11279.3	8890.73	11582.5	12639.2	12721.4	7814	43115.4	42627.7	17101.7	26209.8	16241.9	10095.3	7921.06	14265.4	11689.6	33054	20999	14052.7	13493.2	28297.2
10069	(9Z,12Z)-6,8-Dihydroxy-9,12-octadecadienoic acid	25565.5	21536.4	787.932	5188.38	24737.3	35199.8	39165.9	10793.8	8049.62	17823.1	24794.5	23644.2	16156.3	23579.3	21214.1	29064.1	57096.3	16475.5	17032.8	12633.5	10978.5	4452.71	12289.9	9920.64	11184.8	3423.7	5812.99	9131.82	17358.6	21247.4	30555.4	11629.9	15338.7	33918.3	16779	10214.2	9778.76	10137.6	11877	14335.9
10071	Guanosine monophosphate (GMP)	7827.29	965.663	911.212	2195.9	1490.54	3820.12	821.758	861.803	4655.99	1119.37	900.509	8053.14	978.401	931.293	5260.19	935.727	2094.75	830.018	1208.36	1429.92	6068.02	4130.46	2944.27	11122.8	1226.48	57066.2	7483.76	39184.9	43820.2	39022.7	977.898	2793.18	903.892	786.862	7406.96	1118.04	1100.07	4746.03	1755.61	1187.54
10116	(+/-)12(13)-DiHOME	24172.2	40478.7	641.903	2763.27	22039.5	3207.13	1104.17	2778.16	6094.39	3074.15	2092.53	4460.49	2949.17	5042.38	4444.69	3040.06	10109.1	5728.97	3312.15	6507.9	32545.6	3460.72	56582.9	16971.4	30828.2	3357.32	3215.71	8262.38	18554.9	24599	3160.44	2398.57	5331.4	4718.51	4168.14	5223.01	1659.13	9302.19	4682.2	2538.36
10150	2-Hydroxyphenylalanine	8547.26	2908.91	759.928	5986.15	31910.7	1681.53	253.486	260.031	2407.17	13369.6	1100.67	29266.8	1094.85	2071.9	52143.9	1137.28	2222.92	5974.08	29330.9	1503.8	8156.4	1480.58	3380.95	7281.06	5844.94	924.382	1155.03	16025.3	35926.9	56335.6	652.522	971.288	259.365	15079.1	2958.97	727.545	810.799	16322.7	16229.5	31383.6
10163	Caffeic acid	1483.24	4992.91	1042.23	1445.62	1868.47	1947.81	1551.77	474.084	1626.34	56250.3	1735.37	1600.28	1760.06	1767.15	1462.62	2950.1	1199.29	1616.16	1488.16	1500.72	347.878	1087.59	5307.11	379.374	494.821	1456.33	1343.9	1646.78	1141.68	1738.51	2064.87	1537.69	1434.76	1753.39	1412.34	1892.43	1098.13	1278.97	1222.09	1163.63
10210	8-Iso-15-keto-prostaglandin-F2β	48261	55807.1	240.749	48126.5	33121.6	1346.88	8631.33	9939.39	16377.5	22110.9	5348.19	3165.41	23107.9	4242.05	1906.6	2804.3	9495.51	5466.27	5357.96	8455.06	31724.1	2025.98	23110.4	2149.95	25019.7	8271.67	5241.49	4584.08	4242.08	12408.1	5128.87	22092.3	8459.76	6679.6	10267.6	9909.5	3292.43	1802.42	6489.39	3987.3
10249	L-Saccharopine	1816.81	437.423	227.19	338.724	1739.15	309.198	311.997	563.985	647.504	533.532	713.904	1660.96	1309.77	702.463	2373.43	55507.5	10456.3	13306.2	20350.7	16773.8	857.747	302.76	399.29	411.312	500.056	1056.69	682.177	1297.72	3674.66	687.807	630.935	963.773	644.608	1392.71	1134.07	22011.3	32449.4	8706.42	25062.7	11735.4
10274	Salvinorin B	6308.16	10154.2	455.876	2231.08	25079.2	5034.73	46856.2	13050.4	19045.3	55250.8	28437.8	14044.2	9918.93	25137.8	11447	47722.5	18439.6	23436.9	54985.5	7094.78	15353	2180.34	7545.76	5961.67	13478.4	926.366	14114	7321.61	11092.3	13459.8	13630.4	13255.8	12067.2	25914.6	12834.3	9225.49	11937.5	10822.5	9219.89	13589
10279	4-Pyridoxic acid	55191.4	35531.4	612.055	11005.4	50857.1	6722.95	1981.08	5158.66	6967.83	15466.5	1216.79	15802.3	5883.72	18657.3	18185.3	3917.76	15974.6	25562.4	19670.2	12507	14701.1	5574.85	4387.85	12599.8	9360.24	1707.9	3281.56	13009.4	47787.8	46895.6	4110.97	974.706	3175.62	18435.9	8927.38	3614.77	2392.8	10116.6	15417.1	17994.2
10284	7-Formyl-4,6'-dihydroxy-6-(hydroxymethyl)-2',5',5',8a'-tetramethyl-3',4',4a',5',6',7',8',8a'-octahydro-2'H,3H-spiro[1-benzofuran-2,1'-naphthalen]-7'-yl acetate	1517.21	514.987	312.452	434.4	585.892	623.203	838.114	836.853	724.488	14712.8	48854.7	17048.1	17814.1	40921.1	17721.8	6501.4	2892.72	4138.96	2092.32	1220.07	1710.54	1026.19	900.814	496.495	1806.8	1341.16	3704.96	2625.54	1603.76	2782.02	39902	23431.2	34899.5	55169.6	27427	997.808	2400.34	2553.4	1231.1	1918.69
10325	Hexadecanedioic acid	1408.59	2845.28	397.601	717.459	1088.86	338.708	11563.7	574.503	1118.98	13062.2	12001.1	544.285	51495.5	536.624	375.986	576.577	54737.7	576.335	739.696	771.517	1579.35	254.572	782.488	308.847	996.21	3626.27	673.279	500.948	2561.97	7732.44	431.127	677.448	601.657	333.159	458.983	369.389	630.245	946.651	487.393	436.452
10330	Salicylic acid	39538.3	54675.9	9096.22	19340	32556.9	52432.9	16619.6	10931.9	11548	27505.7	12434.8	14662.1	20616.8	11885.8	14973.7	14171	38108.2	14147.7	10125	15365.8	29120.3	28093.6	38516	24408.3	26722.2	14839	14195.8	12973.3	17415.2	12347.4	11475.6	11913.1	8902.64	13101	11951.3	13664.5	15157.7	9991.78	8451.07	23607.2
10357	11-Deoxy prostaglandin F2β	2861.69	1186.81	309.603	1581.33	4167.62	6944.14	1757.88	1081.91	6732.09	4800.63	949.627	2082.04	2424.81	1416.8	3586.28	954.012	28827	3435.92	9063.69	54514.4	2825.72	1808.89	2440.41	5102.89	3135.09	3150.56	7669.28	10320.4	4265.85	5910.36	1604.53	7618.99	1572.62	1448.06	4404.77	26497	28773.6	35529.6	19685.6	9412.47
10358	4-Hydroxy-3-methylbenzoic acid	5704.2	3665.85	350.296	3840.31	3788.32	54505.9	2051.94	2375.77	6310.76	4976.29	2067.41	6463.21	7224.83	11643.8	7206.98	5323.24	53887.3	6703.05	9972.3	34039.8	2442.92	2892.23	1803.32	1706.23	2512.91	2569.32	6315.51	6128.72	8990.83	8203.58	10354.8	18433	9703.82	10138.7	13588.6	13876.1	9690.18	11783.9	10530.1	9079.91
10385	L-Saccharopine	386.747	358.547	160.084	236.8	374.04	907.664	498.483	234.203	358.529	468.154	559.654	284.911	494.913	302.758	322.478	34175.1	30086.1	16258.6	40006.1	54265.6	380.8	198.372	286.492	271.757	356.724	342.041	314.539	429.045	1271.53	374.901	677.398	404.423	529.429	321.891	593.991	16589.8	22990.5	17564.7	21852.9	17037.9
10417	13,14-Dihydro-15-keto Prostaglandin J2	5763.65	6056.42	263.849	491.719	7068.25	928.568	1205.99	1700.86	3709.87	338.384	1200.93	904.624	428.618	700.663	416.841	909.082	19222	623.052	776.653	2568.45	1725.08	1414.34	833.37	5904.38	2863.41	53945.5	12895.2	8462.93	2063.75	3174.19	11171.7	38634.3	15858.8	1527.69	26695.5	11438.8	4416.18	1718.19	2105.95	672.002
10440	Corchorifatty acid F	7064.55	11481.9	3002.03	2401.94	4053.55	5799.06	53761.8	3182.89	5670.75	3061.15	1567.25	3386.77	3334.36	4841.1	2597.52	3574.05	13337.9	2865.27	6312.47	8958.15	6828.19	3411.35	4990.47	10857.8	9087.14	5313.79	6094.05	7572.81	7587.99	9733.49	3834.09	15686.4	4094.76	12767.4	3897.72	2652.68	3966.48	15331.5	4456.43	5339.29
10485	Mycophenolic acid	961.98	4268.03	140.685	571.893	3818.48	725.216	505.722	1249.15	1475.61	3022.67	2444.13	2395.97	2109.43	4081.55	4524.82	38517.8	4395.03	47725.5	36824.6	18283.8	1807.88	616.059	1019.73	847.486	1705.55	678.037	767.012	1935.09	2690.73	4186.44	592.272	2344.44	2625.91	858.51	694.452	8909.47	13263.6	53367.4	43115.1	30295.2
10495	Corchorifatty acid F	4824.73	5909.44	1210.03	1669.03	6610.71	2473.94	53252.2	1585.74	4210.76	8884.15	6819.61	3301.32	2853.5	7280.49	2818.54	11266.9	9581.63	6535.31	3976.4	5547.41	2720.7	1098.48	2385.07	3077.85	2445.1	5730	3480.06	5602.78	8160.24	8302.19	13833.1	13216.1	11562.4	8894.93	12935	7142.61	3282.1	4519.02	4358	8421.76
10498	2-Hydroxy-4-(4-hydroxyphenyl)butanoic acid	53208.9	40982.8	268.76	28074.2	39839	1766.98	1378.26	7462.08	22082.5	5985.89	1741.66	10805.9	1336.51	6744.49	19027	4895.17	5404.05	6956.6	7437.09	32434.4	11957.3	1642.38	9027.55	6109.26	11307.1	4708.37	6380.05	10063.3	22165.7	25128.2	2458.58	5503.98	2474.46	8132.9	3971.29	2504.38	2053.13	7748.11	5961.36	2546.66
10501	5-[3-(tert-Butyl)-1-(3-methylbenzyl)-1H-pyrazol-5-yl]-1,3,4-oxadiazole-2-thiol	916.397	316.62	191.846	352.528	360.214	383.153	332.36	514.508	2181.91	753.862	14791	25722.8	21865.7	23039.8	53190.1	18797.2	13339.9	20705.7	36162.6	38589	449.704	252.997	333.895	305.251	494.902	432.786	963.019	612.89	692.488	1340.84	9479.58	7509.75	9147.56	31895.9	11880.6	9010.79	10929.1	42409.7	39353.3	20049
10547	Dinoterb	33319.4	20469.8	6617.75	18731.7	21296.7	14324.7	13202.8	14257.2	19442.6	16964	14854	15532.9	14175.8	12885.4	52762.2	11584.7	16852.7	12418	18334.8	13184.5	14811.7	23760	7444.24	22086.2	24312.8	21638.6	20243.2	21445.1	26635.5	14426.3	11221.3	11258.6	7625.67	16180.7	18873.2	23096.4	20585.5	14274.4	8787.09	12549.6
10548	2,4,6-Trimethylphenol	4553.94	12166.2	130.412	6505.79	37572.6	415.112	282.232	622.251	3286.25	307.873	263.468	22601.6	307.402	16431.5	52757.1	1086.96	473.261	26898	25917.2	483.72	9730.48	2823.95	5435.41	12627.9	10257	381.354	440.209	790.338	1613.4	892.613	675.412	550.75	602.998	692.722	1005.29	315.414	461.964	6636.41	13477.5	20471.2
10598	(2E)-3-(Acetoxymethyl)-5-[(1S,4aR,8aR)-2-(hydroxymethyl)-5,5,8a-trimethyl-1,4,4a,5,6,7,8,8a-octahydro-1-naphthalenyl]-2-pentenoic acid	6281.41	45145.8	866.555	2612.99	24942.1	635.999	1588.64	4362.51	5588.52	2460.82	6156.36	8783.41	10053.7	14449	9432.17	4174.8	2682.81	6784.71	6231.72	2749.32	52341.4	6242.35	30206.7	11102.2	40662.1	1182.06	7875.35	3598.71	3282.23	7434.38	8771.84	10063.3	11003.8	16537.4	9889.69	4790.71	5925.15	5035.58	5262.17	7589.34
10599	(9Z,12Z)-6,8-Dihydroxy-9,12-octadecadienoic acid	6396.36	3136.76	884.465	4513.21	2683	26676.7	52340.5	3595.64	7766.35	4028.67	5203.8	3187.32	7832.46	3483.12	5377.51	6767.72	41857.8	4066.37	3722.15	38081.4	1962.62	3075.69	5047.25	6062.28	3076.22	4196.4	2406.15	2903.35	2894.7	5163.41	4691.81	4989.04	3764.29	4290.49	4137.57	4846.41	7060.9	3187.09	4017.16	3486.76
10625	AB-CHMINACA metabolite M6	878.572	410.739	151.485	429.383	812.679	279.99	1395.62	529.939	1326.24	2528.85	623.613	612.151	1291.74	1459.35	781.265	1391.6	19523.6	311.667	2053.22	892.6	3658.18	330.364	2358.67	347.044	2865.03	25982	34880.5	27386.7	596.841	2907.48	19820	52129.8	17949.2	2830.61	41765.8	16765.8	14540.7	1987.46	2866.01	1873.29
10630	7(S),17(S)-Dihydroxy-8(E),10(Z),13(Z),15(E),19(Z)-docosapentaenoic acid	7507.66	5545.36	258.014	4961.2	5779.43	2028.34	1303.22	2334.16	12981.8	3570.97	32262.7	30700.3	36857.3	52105.4	11828.4	2838.81	8712.02	6867.03	20286.2	20859	4865.36	784.575	2906	1783.74	2942.97	4149.79	2962.11	5889.31	5447	9638.81	21851.2	44955.9	27986.4	42892.9	21757.1	23257.4	16746.6	13431.7	10335.8	12356.6
10646	Biotin	11844.7	11410	122.915	7059.68	10870.7	30478	48417.1	16916.9	29081.6	30910.1	24439.8	29334.5	25513.3	13971.9	34473.8	8585.18	41543.3	33965	12206.7	16365.3	11187.8	2268.19	6440.92	9164.03	10239.1	8558.67	23029.8	28785.9	31078.4	29501.8	37515.4	18304.1	32674.9	51929.2	29911.4	15341.9	12197.8	36752.8	49976.8	29650.6
10665	Dodecanedioic acid	3416.37	685.75	347.967	2023.39	2813.21	529.327	51710.1	2129.2	2659.5	1430.23	839.868	2374.23	1388.77	1865.3	1091.76	2376.41	1612.35	1641.5	1613.06	2322.51	650.824	543.69	807.95	1080.74	1466.62	1949.29	1283.49	1303.33	784.427	935.401	1167.06	1061.67	1157.46	1365.94	1147.68	1019.75	1155.56	1241.97	1319.38	1415.26
10680	Deoxycholic acid	9974.28	9708.25	13419.2	8578.46	3846.76	12793.6	8229.38	8000.47	39521.1	2828.86	6512.13	15273.7	40006.8	28816.4	15626.6	6962.55	6833.51	12716.1	13365	16606.5	27650.2	6517.13	13693.3	8356.83	14465	8528.28	11567.7	6095.73	3.00331e+06	9.01043e+06	27356	12303.1	29400	51582.3	18911.5	13104.3	15936.5	33493.8	35258.1	25843.8
10694	Manidipine	487.368	380.407	128.314	279.085	443.812	219.364	273.349	364.875	519.19	408.113	231.942	623.729	51405.1	442.583	593.076	269.074	437.939	362.559	652.406	715.269	531.148	209.394	422.211	372.937	559.384	1872.33	680.633	722.893	1015.35	1241.51	352.196	601.485	355.719	501.801	507.448	483.822	459.987	1184.67	747.853	354.56
10709	2-Hydroxyphenylalanine	1223.2	598.471	588.085	1580.52	6057.33	1438.88	1132.28	355.286	2007.11	21209.7	613.706	24566.1	1385.8	2148.04	51276.6	1249.24	1404.44	8236.52	33335.5	1097.85	2213.77	2355.54	6689.45	7127.02	9219.89	843.502	1025.1	10778.1	24987.9	6599.55	714.085	599.203	600.651	4533.55	2125.16	774.326	517.776	4056.04	27049.4	16393.6
10773	Dibutyl phthalate	17127.2	4818.21	333.222	11129.2	7897	732.86	999.361	3177.56	11387.6	6463.95	8339.17	50783.1	45282.7	37790.7	24351	3934.01	2543.25	6636.82	13118.8	13732.5	22084.3	3063.35	13964.6	4964.1	18747	2151.06	3422	5256.26	4510.75	6448.33	12442.1	7423.04	13853.5	28373.9	17062.4	18391.7	7852.35	11586.7	10496.8	26353
10776	Cholic acid	16908.2	7968.43	453.137	4720.24	17943.3	1280.09	5914.47	24267.4	19107.1	5942.61	5533	24708.8	5425.84	40062.9	19995	27462.2	35584.7	7848.73	20465.9	30051.7	49299.1	6998.1	37570.7	22978.4	50767.2	8917.67	36054.2	27650.8	40005.7	22273.8	23175.1	23252.8	36770.1	23826.6	25591.9	26591.6	35558	24867.1	25769.1	17311.4
10782	Genistein	15371.5	27018.1	859.818	6653.72	21833.6	3731.31	7607.22	1791.98	4020.38	2013.59	1211.33	8826.53	2475.38	1712.26	3722.11	2484.3	50743.3	1939.11	2060.8	1139.15	4733.6	5669.19	4456.92	13960.3	6704.76	3222.17	4482.24	3993.66	2633.19	2257.12	7159.24	5654.06	7903.14	1710.77	6151.11	5430.93	2349.04	4015.67	4006.16	5220.15
10786	3-Hydroxybenzyl alcohol	2456.31	536.626	406.996	1271.75	1125.94	2318.95	7611.58	3370.86	6699.97	50686	5031.09	4702.81	9285.64	4460.31	3681.76	3957.83	4859.72	4717.89	7144.79	3288.92	1489.76	536.783	366.926	378.02	1098.4	2592.86	3803.09	6945.86	9563.7	13305.6	1772.78	2208.55	1805.16	12303	3117.78	2268.88	2544.86	8385.72	5841.33	4961.12
10838	Pentadecanoic acid	4527.72	4069.73	340.297	1626.39	9976.11	460.608	50280.1	5860.62	5583.85	18545.6	27607.2	5186.19	23759.1	6275.59	6589.36	6674.96	30027.9	6635.1	4776.66	12410.1	3829.17	1906.24	2599.1	2196.95	3758.53	1679.69	4341.64	2500.98	3290.65	5057.48	1871.56	2905.89	1457.98	3222.48	1861.75	1725.4	5990.38	3580.53	2258.54	1396.7
10943	(-)-Spiculisporic acid	7257.2	9008.82	228.209	2676.76	6002.72	6079.11	7473.5	9186.85	17852.5	4280.69	5225	33936	16013.5	14227.8	35816.4	3565.09	26873.2	10395	35753.3	14419.1	6021.06	3831.78	3392.4	11626.2	6954.36	20698.5	15422.2	13971.6	10932	15600.9	8124.79	49259.6	8223.51	17303	16516	7389.47	5080.9	28784.7	28422.6	16551.3
10991	(-)-Corey lactone	21648.8	20179.7	1969.49	8573.86	33309.6	4081.47	690.006	27904.1	11644.7	3540.54	3261.52	24807.6	1154.87	30875.4	35431.6	22282.5	2685.25	27472.2	21735.4	4231.99	19063.2	3320.65	12622.4	8106.75	16084.3	2984.53	12304.9	12430.4	19430	18350.3	17124.2	15041.3	14617.2	48857.7	15738.4	12696.8	14640.3	34878.6	28558.3	23816
11005	Labdanolic acid	704.714	748.025	649.206	650.236	818.323	725.018	6842.72	664.829	885.972	48691.6	1173.13	917.729	764.978	916.665	826.162	709.662	1010.44	2568.25	582.185	8034.16	555.293	748.788	588.013	812.404	781.793	746.145	622.079	663.12	662.964	1000.33	621.418	996.11	589.753	756.59	560.926	949.617	934.282	4267.16	2055.36	906.582
11021	8-Iso-15-keto-prostaglandin-F2β	14750	8959.43	264.971	5784.78	1449.43	2483.94	3128.31	5086.45	3374.62	1151.58	917.237	3418.2	10428.1	1410.41	3655.69	3162.26	17090.2	11608	9571.92	3184.64	6185.36	2156.18	1177.53	8738.56	6405.69	18446.6	6757.72	7114.93	3823.8	1459.09	7009.88	32169	20934	4611.52	25717.8	30101.2	9142.61	48580.5	14145.6	13859.3
11042	Linoleic acid-biotin	32926	20738.3	184.963	11667.1	48425.7	529.976	763.952	2460.25	20013.9	1482.24	1486.31	2167.18	5302.34	2631.21	2879.12	1574.27	1072.93	886.54	4744.44	2115.83	6298.36	1241.42	6244.04	4817.81	8183.57	2039.92	2489.46	3595.67	1264.06	2270.24	2447.93	2762.72	1895.74	3667.3	1486.08	429.965	1557.53	8568.19	5435.82	3228.25
11144	Dodecanedioic acid	47588.1	34409.8	246.755	18252.7	39426.5	619.173	1051.26	637.094	2151.28	5145	803.194	584.507	817.223	1973.57	1730.12	690.649	1096.61	2171.35	1297.5	28577.6	2743.56	1027.41	1675.59	1475.1	2800.07	582.179	1310.61	1914.33	3080.25	2986.82	956.066	1295.62	847.346	1065.33	731.282	1773.21	813.309	1499.69	1262.48	1549.24
11152	Sucrose	491.594	636.613	277.527	599.376	552.991	633.999	649.157	704.179	1008.56	947.461	27266.2	24299.3	10763.8	27321	30118.3	12306.8	7731.55	25245.9	47538	23948.3	880.876	326.449	432.595	550.366	801.354	547.511	790.728	722.402	1877.51	858.723	5037.87	10003.4	6963.69	47504.4	9343.47	4284.69	5618.92	47011.8	25580.6	10715.1
11153	(15Z)-9,12,13-Trihydroxy-15-octadecenoic acid	3874.82	6093.43	736.366	1562.58	5610.03	4066.04	10804.8	6832.25	20244.2	13136.6	7795.93	29555.9	21669.2	23926.7	32038.3	8637.02	12299.4	35170.9	7015.81	7945.78	16633.5	2071.35	5025.49	9806.05	11346.9	1544.78	4975.55	14187.3	26967.4	47531.1	10515.5	5937.9	10510.4	8517.04	21650.6	17342.1	16571.4	30494.6	19282.3	12191.9
11161	4-Oxoproline	3451.06	6279.49	5584.28	4126.08	1339.41	47384.1	6797.18	4807.23	6196.62	5520.62	1050.97	10427	30122.9	1567.05	3087.97	2954.72	26741.1	1267.78	5603.21	2473.03	4781.85	1998.63	3876.31	3920.53	3935.89	30679.1	8101.29	5299.83	3388.16	13933.8	2575.42	3803	4239.56	1582.24	5597.67	4868.31	4689.92	3734.68	5544.19	7685.76
11180	N-Acetylsphingosine	1105.19	1104.03	1128.63	843.471	1052.97	30549.7	47231.8	994.796	1537.92	18613.5	1664.7	1174.24	1334.52	1256.81	1412.42	1011.45	19885.1	1448.3	970.664	3907.47	941.035	1026.23	1095.15	1095.8	1059.43	1123.71	935.48	1149.55	1186.03	1422.15	1123.31	1100.02	1144.17	1066.26	1161.03	1672.31	1483.18	1754.21	1654.48	985.056
11189	Oxyphenbutazone	11117.9	47179.1	124.824	8572.38	28878.9	209.042	206.406	2594.04	6513.33	6166.37	179.434	15359	1097.2	887.86	9708.16	667.533	391.759	1697.9	38090.1	5466.52	1581.79	1340.28	578.792	5310.03	2383.2	548.293	803.11	7402.43	15816.3	12994.3	346.002	596.245	367.534	1716.62	4720.15	501.76	831.624	4845.77	4443.41	5005.71
11245	7(S),17(S)-Dihydroxy-8(E),10(Z),13(Z),15(E),19(Z)-docosapentaenoic acid	1650.04	1253.57	448.002	886.257	2066.53	2151.51	4706.16	500.087	3307.31	3276.28	38165.4	3666.81	22414.9	40134.9	5695.24	2538.75	17322.2	1294.05	2600.29	2862.67	1236	1075.97	885.05	1007.87	1853.36	4139.76	2363.51	1565	818.18	3583.83	9830.41	22195.9	8590.88	46731.4	10887.6	2042.97	2416.75	3673.2	2754.05	4940.15
11375	1,9b-Dihydroxy-6,6,9a-trimethyl-5,5a,6,7,8,9,9a,9b-octahydronaphtho[1,2-c]furan-3(1H)-one	12285.3	23339.1	206.145	24292.1	45794.9	281.698	488.161	541.636	6579.77	4535.83	1053.55	9483.37	3749.24	4808.78	9131.97	9117.2	2343.52	3180.63	14953.6	1932.97	5872.49	496.748	960.585	1939.52	5372.9	435.552	641.865	4789.39	9093.81	10229.9	524.559	948.013	1878.88	4517.72	1000.75	385.96	1297.73	3847.22	5866.95	4136.62
11387	3-(2,6-Dihydroxy-3,4-dimethylbenzyl)-2,4-dihydroxy-6-methylbenzaldehyde	383.963	254.285	136.935	349.56	328.161	3417.51	398.826	340.421	350.784	45670.7	274.028	389.623	741.169	710.545	405.32	282.103	1159.57	304.087	565.459	515.447	299.021	237.259	404.336	256.482	380.604	469.021	541.787	306.974	775.815	697.464	339.064	348.639	362.606	577.649	390.802	452.646	300.241	499.131	360.365	401.32
11487	1,9b-Dihydroxy-6,6,9a-trimethyl-5,5a,6,7,8,9,9a,9b-octahydronaphtho[1,2-c]furan-3(1H)-one	44991.8	28782.3	152.514	14981	34067.8	188.886	271.807	15452	7676.69	10554.3	547.081	3796.47	10016.8	9789.87	10669.2	1229.93	373.185	1855.9	14566.5	8368.51	15132.8	4002.65	9680.88	14671.7	16592.1	260.39	5735.84	6805.26	12469.7	13903.3	3442.04	1214.11	3528.93	3567.52	2633.31	2571.13	2513.39	4429.32	4648.77	5126.8
11567	(5ξ,9ξ)-17-Hydroxykaur-15-en-19-oic acid	13380.4	44434.3	134.221	13262.7	34017.9	491.297	731.946	2097.75	7681.23	18781.7	468.183	2785.62	7988.54	2373.85	5038.91	1426.52	1778.91	2895.34	3506.28	12892.3	12409.7	632.39	1678.81	857.475	3000.97	1248.55	3781.95	5813.33	2242.96	6131.88	649.295	1032.71	733.331	6088.42	1297.91	2167.08	2974.98	6933	3555.18	734.55
11568	3,3'-Diisopropyl-6,6'-dimethyl-2,2',5,5'-biphenyltetrol	300.056	528.951	168.724	346.208	701.167	1011.4	400.013	1730.64	33395.9	1559.8	976.401	8025.54	2240.45	11088.9	44433.7	1992.46	11882.6	11088.7	12373.9	20496.3	5205.17	743.656	4590.5	1189.36	5458.96	11176.9	2277.98	9699.72	6515.93	30852.8	2839.46	10036.3	7503.9	7933.32	7646.75	3763.61	5414.82	4464.03	21271.3	9157.42
11614	Gibberellin A4	647.982	534.307	283.749	454.939	618.996	386.637	805.128	1267.42	657.5	1303.69	681.174	1161.61	1212.41	943.906	712.178	461.748	44050.7	641.054	1972.29	1217.27	639.164	349.272	524.528	482.363	650.807	14534.8	24457.1	12607.1	776.302	788.664	28575.8	33221.8	28011.2	948.746	21176.8	5797.26	5057.3	815.145	615.703	1196.22
11679	DL-Mandelic acid	6262.4	5425.1	3988.57	1990.3	3252.49	11591	1686.32	5546.81	3375.88	6495.48	946.373	4608.4	3474.31	4691.22	2461.01	1710.33	25530.9	1007.5	4509.33	43670.1	2360.94	1300.63	2009.03	2710.13	1638.19	6597.8	3942.49	2027.07	2601.21	3126.69	4214.2	3012.39	3910.32	2143.3	3139.47	2212.29	2438.24	1752.77	1600.83	1848.57
11756	Phenylacetaldehyde	23681.3	15314.1	188.209	16884.7	21309.1	4125.78	19844.2	3730.75	43078.3	17983.7	14620.4	32210.2	13017.6	11144.6	22325.2	4677.74	7187.66	15442.5	33731.6	11073	20230.4	3536.11	11340.5	14212.1	19091.4	746.455	751.32	12691.4	23743.2	32601.2	957.547	1199.34	888.39	7295.97	4449.44	977.645	723.103	34224.9	30474.2	23590.7
11809	3-Phenyllactic acid	2115.87	2515.72	1952.96	1982.47	2479.28	6377.28	2344.14	2371.6	2465.93	5929.89	2992.13	14694.5	1959.59	927.08	6340.37	766.881	3288.73	14019.6	5120.51	4505.25	2500.89	1861.37	313.162	2593.81	459.104	1905.9	2163.02	8528.75	31209.4	42671.9	3286.77	2982.89	438.604	3302.4	5723.06	2497.41	2173.87	9291.91	11670	15275.5
11856	6-Benzyl-2-(tert-butyl)-6,7-dihydro-4H-pyrazolo[1,5-a]pyrrolo[3,4-d]pyrimidine-5,8-dione	23267.2	17480.8	175.588	12755.2	42331.2	356.116	807.978	23204.8	331.206	1470.61	2636.64	3937.64	3440.24	9457.75	5236.54	2867.57	5675.16	2253.05	3190.33	8868.91	3671.19	418.588	1303.54	2040.57	1647.96	4320.91	4485.9	3902.75	3444.02	4081.03	3177.3	5277.79	2882.65	3216.67	3479.97	1671.37	1966.78	3809.21	1522.67	1493.9
11864	Tetradecanedioic acid	28851.1	36877.1	240.059	18096	42290.8	494.112	1442.81	5339.63	10000.8	5279.67	1654	26261.1	7447.98	6594.05	11010.6	7221.13	2009.2	2204.83	11363.9	5041.22	21526.8	7132.96	12862.1	21792.5	21989	1327.82	435.951	9724.75	22768.6	10332.9	1696.33	2622.4	1383.43	10535.8	4134.11	2628.59	2863.23	4129.8	4897.47	9204.28
11895	Corticosterone	1513.87	3530.36	244.652	525.277	1159.13	1872.36	27691.6	7164.57	4489.94	35928.5	10596.7	2237.24	7461.56	19965.5	7067.83	42086.9	2131.03	6532.27	3534.01	1880.29	2404.99	589.51	1084.86	850.724	1479.54	1454.87	2467.07	2955.17	2515.05	3760.75	4881.51	4134.56	3444.51	22653.7	3779.04	3862.39	4688.35	4651.33	4638.31	4726.13
11908	Nor-9-carboxy-δ9-THC	315.257	320.127	280.874	300.74	325.782	335.938	363.447	337.954	377.841	350.365	357.698	337.631	377.622	314.932	375.346	10442.3	423.278	17785.9	25184.3	1491.31	320.443	374.791	304.533	292.189	317.916	338.794	378.646	379.969	317.237	356.584	332.452	352.593	334.58	326.632	358.198	21647.6	22905.7	41969.2	36979.2	19711.5
11928	Dimethachlor ESA	306.768	430.781	141.292	347.73	360.18	410.103	184.957	197.249	692.327	41860	240.441	388.67	8834.91	233.382	560.132	215.89	644.251	202.503	608.871	1276.4	343.364	143.71	275.435	508.204	336.74	1241.17	491.044	595.253	435.974	3955.93	303.553	883.647	390.902	296.95	361.939	287.987	354.665	339.223	301.219	213.42
11968	3-Hydroxybenzyl alcohol	34261.1	27968.4	393.519	20612.6	14215.7	15676.2	8010.95	5576.99	3019.35	10395.2	2301.23	17525.4	5225.58	5832.4	4990.78	1265.56	12069.8	7333.84	41664.1	17208.8	20626.1	2052.08	9578.5	6016.58	15006.8	3608.59	4867.24	14328.7	19128.9	19700.9	3616.77	8546.73	3547.76	9134.13	4086.81	2424.14	2427.42	4966.31	4991.2	5723.57
12023	5-Fluoro NNEI	5741.62	7110.22	197.487	3348.49	20193.8	790.021	2904.08	2010.78	597.754	41290.8	3978.2	3000.97	2512.69	1887.32	3530.19	2026.97	3617.54	3074.73	5345.17	2095.97	5780.19	1316.73	3721.78	4276.1	8158.66	1358.73	2771.23	3160.47	4150.64	4417.58	5811.98	6488.84	3331.72	1576.62	4062.21	2742.27	3011.96	3323.64	4054.13	3569.94
12025	2-Methoxyestrone	16397.6	11405.2	206.087	853.187	7589.44	6114.59	8129.76	6114.55	8331.27	503.681	3323.96	1619.87	1310.88	3380.86	1369.35	3102.19	34398.7	1698.37	1475.55	2620.01	2375.99	3928.11	3960.5	16200.1	5031.26	24718.3	6805.91	3626.91	5249.59	7416.16	7987.78	41274	10280.3	2076.71	21713.7	17330.4	4632.02	2325.61	5165.15	1228.7
12059	(2E)-3-(Acetoxymethyl)-5-[(1S,4aR,8aR)-2-(hydroxymethyl)-5,5,8a-trimethyl-1,4,4a,5,6,7,8,8a-octahydro-1-naphthalenyl]-2-pentenoic acid	4328.34	4391.24	158.737	2140.87	4726.97	275.679	968.942	2868.68	3432.34	1102.46	11780.9	7399.64	7633.14	24277.7	9173.55	2176.43	913.107	2376.96	4648.83	3574.16	41020.2	5458.71	29021.2	15543.5	35191.5	2808.31	2987.84	5354.29	6069.82	8290.25	14384.5	6656	10415.4	18640.4	11329.8	2375.27	5450.63	3536.5	5417.69	5490.63
12061	4a,7b-Dihydroxy-3-(hydroxymethyl)-9a-(isobutyryloxy)-1,1,6,8-tetramethyl-5-oxo-1a,1b,4,4a,5,7a,7b,8,9,9a-decahydro-1H-cyclopropa[3,4]benzo[1,2-E]azulen-9-yl (2E)-2-methyl-2-butenoate	41015.9	34778.2	196.033	18132.1	39303.5	242.783	10963.1	10486.3	17041.8	4380.96	10559.1	6296.69	22363.4	5823.83	13779.9	675.65	25655.3	1454.77	11898.8	1233.23	22951.6	848.44	14896.1	1727.05	23759.8	660.257	1126.78	6066.31	7062.54	15642.6	3333.45	10151.2	2024.09	6667.42	1180.02	10823.7	1999.09	13980.8	14989.8	7690.55
12063	(1S,4R,4aS,8aS)-1,2-Bis(hydroxymethyl)-5,5,8a-trimethyl-1,4,4a,5,6,7,8,8a-octahydro-1,4-naphthalenediol	27555.8	24410.4	293.229	41008.9	23176.3	402.638	1104.48	1231.9	2437.69	2635.29	446.638	2299.15	1910.04	1705.8	1613.71	1531.9	890.509	636.569	9546.07	2538.25	1614.18	708.622	1154.33	1051.79	482.322	1197.04	972.506	3611.18	2395.39	2137.75	705.378	818.253	518.577	1923.21	1183.35	1020.77	922.23	1803.18	1493.11	604.232
12077	4-Chloro-3-methylphenol	16864.1	3773.16	183.324	2901.79	8160.44	9553.07	822.45	635.729	15518.7	11022.6	455.9	24204.9	5907.53	4585.09	7194	1670.52	14805.5	16988.9	40954	5259.44	16593.6	2110.94	9800.01	7508.51	12689.9	18171.3	11749.3	11993.7	16551.8	10302.8	16498.8	23548.9	18469.2	7609.14	30453.1	30188.9	23154.3	19188.2	19289.7	28143.2
12099	7-Methylxanthine	630.069	1735.18	1326.89	1526.67	1866.73	2832.55	13687.9	2102.08	5282.97	6058.84	1336.39	6766.82	8680.81	881.908	2000.93	12488.9	18902.4	3991.67	2450.39	2247.87	3238.79	40786.3	31028.4	4000.62	16151.5	14104.1	6014.08	4249.74	2550.95	13529.4	10778.2	1706.47	2804.44	2373.49	5319.12	21343	5785.94	3100.78	2784.92	13724.4
12113	Hesperetin	1492.48	712.229	125.973	591.613	1199.19	3143.92	326.273	772.324	4055.09	10094.8	449.476	1095.11	1769.65	2425.48	1322.99	613.99	2159.73	811.901	2064.21	40689.3	488.336	184.957	522.97	443.229	630.848	350.849	763.174	895.543	803.417	1789.57	559.678	422.274	557.397	1376.69	509.099	392.058	618.076	1868.66	704.974	999.914
12124	Aldosterone	1589.8	647.218	160.941	639.076	809.656	291.939	768.532	841.734	2044.8	3452.02	1115.04	950.336	40618.1	918.381	1852.39	620.918	7411.74	533.756	915.383	2324.17	2136.44	1024.95	1341.48	1831.53	2118.32	1464.89	2071.01	1202.56	1278.87	1059.03	1207.09	1841.87	1267.88	950.175	1096.18	1300.44	1185.67	933.298	1066.14	582.288
12145	3,3'-Diisopropyl-6,6'-dimethyl-2,2',5,5'-biphenyltetrol	264.173	231.542	138.741	193.28	467.684	176.495	257.147	200.354	642.32	366.018	332.662	476.734	528.4	279.671	296.258	263.688	40459.6	576.069	586.369	417.809	337.705	183.748	264.21	246.484	299.914	2703.51	19011	7401.16	377.589	355.503	31567.8	33908.6	25654	897.234	27231.6	4378.97	25703.4	1312.63	1044.79	679.693
12184	DL-β-Leucine	2958.97	342.007	2023.7	3280.64	1153.23	34752.5	2431.74	3005.43	4090.86	5845.06	1840.71	7739.9	23622.5	1555.74	1157.91	1934.42	25664.5	7228.2	4369.3	7327.18	4203.95	752.294	3950.23	2692.44	3814.37	40163.8	6189.55	4416.53	2171.39	11544.2	2210.55	2257.15	4003.22	888.666	4490.86	4234.38	2677.37	2969.82	4002.49	5370.24
12190	Ferulic acid	26159.4	30366.9	640.833	14222.9	38922.6	515.54	10520.7	2364.42	40125.1	17797.5	3698.53	39124.9	9626.28	10919.5	31445.5	2964.63	5443.71	19990	32566.2	7805.03	22398.4	4689.05	18453.8	14258.9	19140.4	1257.7	293.883	12514	27117.5	36405.8	850.93	527.987	740.672	26035.5	6106.92	570.974	476.626	17464.3	25137.7	18303.1
12200	β-Estradiol-17β-glucuronide	316.103	418.76	127.593	533.266	305.774	10721.4	1747.14	832.284	436.728	531.823	641.887	3111.69	11640	514.065	1540.88	3342.33	8451.93	476.676	2235.52	2722.31	722.91	221.074	614.018	541.707	354.64	40010.4	1578.63	757.838	472.301	33842.6	1361.76	3706.7	2930.32	558.618	1877.73	664.1	1353.87	589.718	484.773	1260.58
12208	Corticosterone	2600.92	5466.28	213.004	752.633	4935.15	2864.67	24634	7403.88	12324.1	39969.4	7316.85	5389.25	10394.3	31647.4	26511.7	25721.3	3897.06	27148.2	16277.7	4564.12	2978.27	437.661	2250.55	2199.46	4209.21	959.148	3528.19	7410.62	16153.1	15389.7	10077.1	7366.25	8733	39606	8844.21	8829.29	5375.75	22281.5	15572.3	17024.7
12254	Trolox	12226.1	7019.41	209.738	5408.12	8501.29	471.881	1264.48	5126.4	6985.1	2191.14	1304.45	2804.18	3201.62	2912.92	4551.95	7354.11	6291.32	4016.15	7554.27	39657.4	1855.02	458.457	1164.8	1869.05	2057.86	745.319	2717.96	4270.4	5079.25	5764.61	1893.02	2202.93	1850.43	2763.9	1327.23	3391.46	2953.81	4531.6	4770.27	3986.38
12283	4-Hydroxyphenylacetic acid	1589.13	3747.27	2893.03	3380.87	3681.87	39013.1	1336.42	1691.35	7465.41	3297.63	3225.48	4346.56	2217.42	2555.91	16290.9	1830.63	39510.4	8746.83	4972.48	2836.88	426.873	1206.72	1885.43	1076.96	1255.51	4119.48	2032.81	2393.94	2277.44	3027.36	3064.65	803.905	1966.44	2107.76	2075.01	1234.63	3963.74	6505.33	5483.27	7851.24
12328	8-(4-Sulfophenyl) octanoic acid	10713.3	31269.2	246.551	12249.3	39216.5	779.512	2578.25	1648.29	2016.35	4784.48	2975.58	4714.23	1520.59	4457.09	12684.8	5798.36	1250.97	10326.2	17229.6	4764.74	9880.09	2061.09	4611.2	6163.4	8214.73	728.801	1131.39	6827.46	14819.4	23006.7	2590.61	1367.7	2468.07	3531.32	2390.53	1772.93	2061.38	8674.58	5121.1	4913.48
12336	Cannabigerolic acid	752.302	4719.04	272.392	935.06	1354.95	1396.96	492.213	1016.19	3080.85	1736.1	3726.42	5091.16	5341.36	39201.7	6531.68	917.987	1170.89	1957.51	653.235	2181.88	1046.17	828.257	1386.6	334.864	674.43	725.716	807.333	1113.79	1428.38	2990.98	3041.28	2451.28	2049.35	13766.7	3965.32	2574.44	2632.77	2588.67	2670.04	2086.43
12350	Thiopental	6851.24	1435.25	158.187	2069.53	1226.04	782.459	220.45	4658.18	39124.2	1212.37	212.115	4654.31	16281.4	8093.95	29939.9	676.264	1464.51	14213.5	5932.82	7832.44	1200.46	835.619	741.005	4397.12	1879.79	2125	3719.36	4349.44	3962.84	9822.07	668.504	520.962	619.969	2671.03	1062.58	772.676	629.25	7906.86	13857.6	24419.3
12379	Finasteride	1190.67	729.744	163.52	1928.58	2496.94	3068.16	10492.8	7556.28	11844.4	3561.76	20675	18216.4	29850.5	5943.84	12424	18872.9	38948.1	4768.56	18620.2	12148.6	2150.35	383.866	1218.26	723.363	1460.33	12914.4	24128.3	11996.4	1394.88	13420.7	9406.79	12074.3	10793.4	2556.19	8823.5	26649.9	18781.5	3849.42	5427.77	13411.9
12454	4-Dodecylbenzenesulfonic acid	2496.23	1323.12	1020.22	1093.87	2341.66	1867.33	38408	2368.35	1977.56	38515.9	19544.3	1428.73	1108.73	2947	1050.33	2209.1	3727.7	1475.44	1809.72	1128.74	1497.92	1600.13	1599.91	1079.58	1385.42	1375.06	1485.11	1666.17	1688.95	887.975	1879.23	1594.34	2342.72	2089.16	1719.76	1514.01	1653.54	1826.06	2453.65	1049.1
12498	2-[(2S,4aR,8aS)-2-Hydroxy-4a-methyl-8-methylenedecahydro-2-naphthalenyl]acrylic acid	2609.81	4268.56	224.295	844.582	1506.98	3869.68	1387.52	28836.8	7854.9	581.043	549.905	11161.2	4329.04	13101.7	13595.9	9795.2	3351.11	12900	11693.9	38195.3	1579.28	431.771	887.65	742.605	1282.79	4572	6999.49	4788.88	811.085	1377.38	4419.87	5335.91	4040.19	8875.99	4249.89	8152.57	7106.44	15753.4	11600.2	6871.34
12531	β-Estradiol-17β-glucuronide	232.37	527.737	149.604	192.687	248.859	2828.52	675.5	267.291	696.625	1180.31	416.895	517.885	1164.77	657.778	1126.98	615.452	2006.15	1153.82	1331.07	1713.77	3561.24	4083.24	3607.19	2421.2	4498.54	14496	4407.34	3144.4	4185.6	37965.7	3949.58	10367.2	2405.88	5672.95	4999.61	3457.37	5472.31	8458.06	5843.57	4628.7
12545	2-(8-Hydroxy-4a,8-dimethyldecahydro-2-naphthalenyl)acrylic acid	3776.93	37895.2	238.086	2066.62	8200.94	336.566	444.804	391.989	385.769	489.932	403.17	390.975	506.238	343.725	417.011	325.843	623.899	346.599	347.589	664.451	342.31	384.948	304.893	316.831	327.87	399.404	369.7	444.236	366.691	515.307	360.984	351.699	456.45	331.956	356.969	319.304	311.558	345.738	358.791	326.323
12553	2-(Methylsulfonyl)-3-(pyrazin-2-ylamino)acrylonitrile	558.751	11391.3	394.264	320.625	9812	783.673	544.44	2014.21	1581.52	523.631	14336.7	10958.6	17575.3	645.876	2913.23	10252.8	37849.9	1099.99	620.233	1035.14	542.476	4073.94	18487.3	2437.65	1860.06	6064.16	476.35	353.019	476.474	3775.43	6867.92	1666.33	321.557	786.698	584.305	1812.06	426.069	406.689	406.908	536.962
12602	2,4-Dihydroxy-2,3-bis[(4-hydroxy-3-methoxyphenyl)methyl]butanoic acid	295.859	271.48	149.394	210.08	303.688	551.654	361.124	221.48	484.176	371.462	236.109	852.606	455.373	452.978	351.934	378.632	5824.47	300.255	383.79	813.472	307.079	181.015	253.297	250.102	301.983	13215.8	3580.56	1287.47	502.524	991.381	2153.22	4010.12	1509.66	425.748	2980.24	1197.11	37585.6	577.227	726.894	1051.16
12606	3-Aminosalicylic acid	28709.9	31202.3	27773.6	28445.3	32366.8	36070.2	28588.9	26134.3	27411.2	32792.4	37477.5	30755.2	29123.8	31178.5	4352.26	31419	32356.9	22878	25047.7	24234.9	21543.3	37577.3	29941.3	26740.9	24858.9	23828.5	24070	21991.5	24885.1	23751.5	28404.4	17979.1	23950.5	23002.8	20963.1	36884.7	25240.7	23092.8	23818.1	31799
12703	Salvinorin B	943.526	2117.26	199.094	687.531	517.534	299.685	1176.53	270.034	418.241	838.083	519.128	3592.15	600.581	421.656	2698.54	686.309	22262.2	2190.42	1244.9	4253.1	310.348	224.397	298.964	270.176	1572.65	11059.2	16668.5	14116.7	6796.95	6316.39	30791.4	37108.6	17941.7	2173.64	22760.2	13099.6	10190.3	457.533	4203.08	407.819
12779	Butylparaben	17656.7	13860.9	6006.05	12144.2	12402.7	10263.9	10806.9	8739.23	9584.84	12636.4	10189.9	11657	13670.4	9496.14	11860.6	11133.5	12798.1	10039	9814.03	32781.6	25312.9	17740.8	23848.6	28435	36675.5	24547.7	25690.9	10891.7	11672.6	9863.2	31985.9	10938.2	8584.21	11881.4	11889	25422.2	13467.3	10392.1	9963.92	11845.9
12808	Quercetin	384.425	325.93	168.338	248.192	349.076	830.999	384.172	551.384	1529.53	7414.09	316.266	404.238	550.095	333.684	590.902	407.963	776.582	307.366	395.252	721.68	552.572	219.967	393.642	265.967	1047.51	1256.05	470.598	19144.6	36505.1	27505.4	409.763	626.504	459.47	322.654	478.007	347.781	370.207	503.404	517.49	316.947
12829	Formononetin	745.133	2299.72	133.951	1152.08	1984.78	574.179	283.883	946.305	772.717	3920.7	724.757	2495.63	4007.49	8315.32	14900.9	268.349	442.007	4040.73	3314.62	699.441	658.122	235.039	541.628	570.841	626.232	279.734	285.685	9795.16	36409.4	28052.6	446.459	5516.06	4745.1	22144.6	9734.33	405.328	309.178	5387.07	3206.58	1079.84
12841	Propylparaben	416.576	570.323	230.3	299.79	308.774	36351.5	831.948	378.865	673.422	1222.74	534.215	254.141	649.478	438.042	471.164	523.576	32775.4	323.02	404.198	3310.61	340.569	350.643	274.678	192.102	323.145	629.265	355.031	331.037	400.686	1322.1	407.027	856.968	560.222	672.986	453.707	227.505	291.677	440.257	300.711	404.725
12869	13(S)-HpOTrE	645.706	977.458	334.193	672.883	1444.71	706.14	2785.31	1318.13	1851.36	1966.47	17010.7	2998.23	17981.2	1219.44	1641.88	2701.19	22342.1	9430.55	6455.53	36170	845.599	394.501	549.846	479.07	496.358	1851.36	1679.23	1713.43	1313.37	3666.01	2476.4	7877.99	3730.74	1183.98	5587.14	29316	14285.5	8196.94	9132.98	9607.28
12942	Corchorifatty acid F	28709.8	35786.5	2282.63	7026.08	29684.9	5463.51	18575.2	3884.37	14499.7	25831.3	10287.5	6583.71	20977.4	5969.97	9231.68	10498.7	17009.5	2960.73	5370.17	9355.49	10749.7	6257.18	9883.6	23439.5	12920.5	5804.76	7604.16	9587.36	12480.9	16662.4	3830.58	2116.98	6355.42	1370.46	1907.95	2525.27	2323.34	6831.52	3400	11021.1
12944	Glycitein	1156.99	35782.7	181.628	345.068	999.713	231.613	644.507	293.793	357.998	393.992	471.435	1586.78	303.403	327.947	352.099	295.763	291.311	293.018	458.005	440.694	493.33	232.122	315.37	277.173	343.662	289.82	322.659	1238.77	2872.76	390.462	370.389	428.287	325.242	372.372	343.328	336.209	371.022	1389.84	389.164	454.522
12957	Hypoxanthine	2692.36	2987.27	719.332	1363.88	3802.34	35708.7	3028.32	5933.46	3559.01	8868.63	5002.48	5189.14	3172.51	8418.29	4928.39	33720.6	3606.58	5569.04	5141.1	1818.7	7903.8	1648.42	4250.74	2166.68	5799.17	6450.89	6809.09	7094.82	4510.87	4127.69	25799.5	16173.1	29324	5936.48	15844.4	14434.7	4258.05	14256.3	9068.18	6414.86
12962	Prostaglandin F2α 1-11-lactone	11048.6	5820.03	295.793	4394.8	9455.86	10087.8	5144.98	16647.5	33286.6	21917.2	2242.03	12151	5584.5	29800	15500.6	35669.9	6398.88	21652.4	13320	5836.23	13133.3	1001.02	7007.45	4986.18	10270.9	5768.58	13953.4	13432.5	19398.5	29444.1	17728.4	7574.69	17124.6	34911.6	13426.9	10841	10074.2	16005	13294	14069.7
12975	4-Methylcatechol	6717.47	3303.29	359.049	3030.45	3692.99	472.927	1115.82	3686.7	15935.5	7442.29	9560.23	10470	35616	10533.7	6985.01	2217.86	3804.06	1939.87	4795.44	3352.82	2242.78	357.83	929.414	607.303	1398.42	1040.95	2564.66	2651.07	2225.55	5133.55	2361.02	2602.72	2738.15	15070.9	2751.3	1093.05	1270.33	13306.1	8758.82	2860.14
13222	2-Methylbenzoic acid	1094.46	1210.35	905.287	1014.44	664.948	7293.9	1601.04	1107.74	979.739	9048.15	1295.34	1396.79	1109.15	873.653	2168.07	1152.37	34181.3	564.817	1551.54	1164.58	1045.7	170.995	889.328	1082.16	1220.49	829.848	1101.99	1500.21	2102.19	847.011	1110.46	1052.1	1025.85	1261	1317.66	619.848	1633.53	1385.77	1423.73	934.086
13231	4a,7b-Dihydroxy-3-(hydroxymethyl)-9a-(isobutyryloxy)-1,1,6,8-tetramethyl-5-oxo-1a,1b,4,4a,5,7a,7b,8,9,9a-decahydro-1H-cyclopropa[3,4]benzo[1,2-E]azulen-9-yl (2E)-2-methyl-2-butenoate	16884.9	9185	176.576	6868.25	15542.5	302.03	9391.06	1906.82	10934.9	9500.64	5751.92	997.71	7180.96	1317.45	2570.63	433.431	5975.33	1123.95	3002.55	4938.89	34106.8	3987.73	23042.5	4295.23	32909.9	3245.54	2331.6	1857.54	1035.92	3133.09	2364.99	2373.9	2935.61	1208.26	4009.83	3694.87	1875.58	3946.6	1901	1679.83
13252	11-Deoxy prostaglandin F2β	2890.33	2642.66	285.286	1364.12	3008.91	7928.58	3435.02	2102.78	11028	5057.82	1992.76	4362.03	5223.34	2985.63	3152.72	2771.26	12459	2885.44	9883.79	34024.3	2338.51	2030.39	2527.17	4067.28	3134.04	6822.86	6485.39	7648.44	3326.12	7494.6	1767.05	6082.79	2005.96	2257.54	4466.2	21562.6	23073.7	21221	14784.5	9186.5
13290	N-(3-Chloro-4-morpholinophenyl)-2,5-dimethyl-3-furamide	847.698	1173.72	157.835	810.067	737.69	3939.11	654.719	473.295	1582.2	1739.04	4542.92	6857.65	5242.64	5423.39	33822.5	8789.61	5834.78	1429.78	4342.88	14356.5	1896.27	273.471	1755.18	784.252	438.694	540.605	632.378	3120.49	3050.46	2494.35	7311.86	4047.74	4198.01	7948.07	4736.79	3334.31	5927.31	11977.7	6183.82	5999.6
13354	3,5-di-tert-Butyl-4-hydroxybenzyl alcohol	950.173	1427.45	583.463	1624.72	2151.54	11777.9	33474.1	26882.4	3897.63	4432.06	18288.8	6954.94	8895.39	4540.21	5857.74	11890.6	14111.8	6999.27	9901.79	7239.89	877.547	679.267	782.136	673.279	692.817	5714.23	12331	8195.66	849.282	1178.66	6091.58	4672.24	3104.85	19158.6	4753.07	10148.5	8700.8	8658.42	11807.2	3011.74
13361	6-Benzyl-2-(tert-butyl)-6,7-dihydro-4H-pyrazolo[1,5-a]pyrrolo[3,4-d]pyrimidine-5,8-dione	5557.05	28834.2	152.267	3060.11	7406.24	408.614	1647.06	383.168	981.261	3488.92	474.681	798.875	706.837	1256.84	1092.96	1174.77	584.409	33448.1	1756.65	1664.05	913.743	373.258	645.971	410.646	1069.46	498.825	320.876	982.672	1631.76	1181.45	318.681	404.712	367.772	1230.7	349.945	264.535	506.139	1399.18	1166.3	1179.11
13380	Dibutyl phthalate	2344.93	33358.9	214.792	483.73	7677.01	6616.4	625.587	334.298	550.23	932.048	450.483	611.152	626.35	720.727	868.759	504.32	2197.85	566.624	666.317	808.515	469.035	372.158	391.729	402.31	597.004	735.692	500.719	498.342	664.563	675.806	531.846	546.864	568.773	651.194	613.001	710.007	677.237	585.669	536.509	629.499
13464	UR-144 5-pentanoic acid metabolite	785.647	555.223	123.623	407.099	592.194	4766.24	25279.2	382.596	916.754	793.594	32842	1207.6	3394.74	486.019	418.998	665.293	8084.75	475.417	1717.74	3489.62	782.426	560.326	635.004	710.216	528.518	6260.75	833.536	697.855	497.554	2121.7	363.787	1616.11	968.002	751.352	1636.53	1430.48	3175.86	726.696	1247.26	1413.63
13469	L-Phenylalanine	1210.47	681.921	344.487	1122.35	868.814	32832.6	2324.5	2177.27	2287.26	2224.85	1425.96	2021.57	1840.64	1275.56	1173.11	1290.84	7536.71	2256.48	2190.38	1098.46	1025.89	759.022	1220.94	812.436	1425.04	2360.43	1574.59	1389.13	313.665	1970.28	339.193	1155.8	1855.24	1367.39	1523.22	1770.2	1446.63	1221	1413.17	1554.03
13505	Cholic acid	27877.6	28224.3	500.93	6932.9	32639.9	639.571	418.596	3009.7	6576.81	540.952	337.985	2746.07	2879.57	1439.88	1303.55	5452.41	1069.98	2451.59	4500.51	14647.4	3377.68	1487.76	3346.87	3403.21	6357.82	1610.82	6256.45	2440.29	1602.2	1373.75	3967.89	1138.74	3832.72	1701.11	2054.05	3079.8	3656.84	2215.73	2217.4	2661.67
13508	(5ξ,9ξ)-17-Hydroxykaur-15-en-19-oic acid	1084.86	1423.68	171.718	729.997	1446.12	323.849	863.837	240.43	1228.05	4279.07	404.875	3502.35	6128.05	4976.79	5028.84	419.514	4793.59	10207.2	2500.14	14055	1600.7	683.122	1219.12	1487.04	2309.94	1475.86	8317.93	5387.64	6710.61	15348.2	2199.46	724.299	1091.95	10313.3	1213.58	7726.5	17773.1	32624.5	7252.02	3585.78
13552	4-Oxoproline	3165.87	5379.87	5089.65	4467.25	1517.7	32478.5	5981.36	2150.14	5370.18	6069.98	6712.37	8327.3	29606.4	8151.37	1170.86	2344.77	25870.9	915.208	4753.81	1781.38	4928.43	996.168	3900.43	3120.67	4627.71	22372.3	5949.4	3898.25	1765.63	11180.4	3057.07	2189.33	3708.97	949.574	5183.39	3512.46	3333.46	3101.99	4993.03	5828.53
13573	4-tert-butylphenol	563.374	241.1	115.577	185.551	280.201	194.449	951.848	173.83	290.653	32284.5	337.505	287.429	2217.61	266.966	405.375	262.944	309.054	266.593	313.978	440.487	225.121	156.202	308.842	185.645	219.641	288.941	309.535	316.227	313.68	277.988	316.515	369.249	347.342	262.601	338.596	224.009	206.447	389.552	315.938	263.841
13575	Hypoxanthine	3568.42	2236.89	814.907	2484.45	2482.42	32254.1	2039.44	3241.53	9739.09	3329.4	2861.33	6112.29	2983.43	3013.38	5052.03	8112.69	6720.33	5345.88	8937.77	4771.29	3547.47	2087.22	3310.22	2825.52	3458.92	4927.35	4677.97	8012.33	9793.5	4864.09	2651.59	4089.61	2506.66	2190.88	4343.31	5765.68	4828.57	9185.99	4198.87	5017.67
13594	3,3'-Diisopropyl-6,6'-dimethyl-2,2',5,5'-biphenyltetrol	449.252	639.199	158.251	698.473	618.41	1431.57	12321.9	4194.39	32139.7	1636.15	17120.4	5315.68	24588.9	14750.7	17859.5	11325.5	30301.4	9212.13	9778.32	6507.3	2866.13	582.516	1949.78	1288.08	3822.23	8341.14	8720.26	9289.69	6195.62	21915.9	8799.53	11219.5	9023.14	9070.88	8883.03	3207.48	7048.94	7439.37	11234.7	10581.4
13707	13,14-Dihydro-15-keto Prostaglandin J2	14553.5	22738.7	343.394	5748.22	8278.73	7637.03	7383.75	8173.66	8915.86	812.075	5536.88	4077.23	2592.71	6514.47	5119.91	5568.38	20170.3	22045.9	5052.23	7084.79	4870.57	18956.4	3971.25	31575	9114.85	7638.52	11248.4	12731	5808.81	6608.77	9189.75	23909.8	11456.5	8760.35	19431.7	26010.8	9597.77	5675.9	6155.67	4046.74
13760	Gibberellin A4	224.755	374.063	133.012	168.719	377.292	210.128	210.708	217.918	290.261	255.984	879.912	647.91	838.653	1051.48	875.347	225.121	31306.1	271.096	285.598	378.367	297.039	162.264	213.777	192.852	250.33	1425.16	3491.08	1603.71	305.355	379.688	5751.05	9675.48	5822.19	875.695	5144.47	1352	2157.56	288.545	269.55	245.961
13813	10-Nitrolinoleate	1013.04	615.053	127.867	280.102	920.503	2331.66	31091.5	544.565	1568.46	974.181	593.125	1028.37	563.92	562.365	941.286	1320.67	3565.43	838.913	858.513	666.236	575.405	212.022	414.614	468.766	335.822	1012	1431.57	2271.17	3267.78	4209.39	1365.52	1405.6	824.252	674.024	1340.39	723.317	247.38	812.416	947.897	933.548
13852	Prostaglandin A1 ethyl ester	4387.65	2904.68	162.11	577.607	2641.2	221.525	289.459	324.571	2092.27	616.224	453.571	579.126	841.357	370.663	313.063	658.88	667.069	326.149	1420.13	1036.7	30884.5	2333.25	19524.8	8290.23	24483.1	342.514	450.503	433.537	708.392	533.445	712.267	622.659	874.933	456.761	883.294	276.918	624.664	601.989	533.188	639.313
13877	5-[2-(3-Furyl)ethyl]-8a-(hydroxymethyl)-5,6-dimethyl-3,4,4a,5,6,7,8,8a-octahydro-1-naphthalenecarboxylic acid	3322.73	9015.77	206.468	994.76	4115.51	789.398	1593.08	12421.5	15804.5	8227.52	2218.15	7597.82	22127.9	3344.21	25505.7	9624.93	10778.3	5967.42	22949.6	13468.1	10616.1	2468.44	6060.65	2385.41	8788.19	12187.8	11596.2	9862.96	24764.6	30773	8843.26	17909.3	7584.86	1987.71	13774.5	9861.88	7576.79	18076.6	13878.5	13630.2
13897	4-Phenolsulfonic acid	13065.8	9461.55	157.887	15235.6	11476.9	30679.4	220.861	9711.85	17621.1	621.781	220.454	9371.74	8386.12	9713.87	9468.07	13565.4	10211.3	6117.85	23190.4	12775.2	25535.9	4507.95	13939.5	27474.7	27131.7	6463.57	13300.6	16895.3	7447.09	27770.3	17171.2	3913.71	20384.7	4772.72	14715.3	917.976	19133.1	3308.44	4521.57	8193.92
13973	Tetradecanedioic acid	10404.4	8925.76	244.671	7697.12	8140.36	4383.03	8960.88	11551.6	18954.4	11165.8	15026.3	11253.1	20056.8	13912.3	8536.12	16744.8	11628.9	10628.1	13958.3	21601	7501.18	1889.14	6478.63	6266.9	7740.43	3222.6	5555.37	8757.89	13654.5	30279.3	6856.38	6194.95	9163.76	14320.3	8687.51	9387.47	11840.7	12336.9	10789.5	8772.84
14005	Stercobilin	6747.66	7155.52	188.376	3483.63	12812.8	275.784	627.484	30128.4	5065.06	712.331	414.267	4057.71	418.138	4003.11	11079.3	2349.59	567.528	1784.06	8082.38	25424.3	3816.07	550.947	2509.21	1772.74	3639.91	4189.17	22877.7	19803.5	5681.53	11637.7	1424.01	2315.91	1331.23	4934.67	2728.25	1725.66	1895.78	2503.74	3610.08	932.847
14013	UR-144 5-pentanoic acid metabolite	814.004	589.465	134.347	459.383	475.673	8503.57	3006.77	362.59	765.18	1676.21	5329.38	757.53	5467.4	528.998	473.975	901.889	30116.8	341.693	1690.45	7071	629.524	183.022	197.254	207.781	494.618	14632.7	1838.92	3761.09	299.829	3425.87	1008.08	2177.6	2682.28	703.093	4837.91	6672.29	7231.19	1359.52	903.961	3853.05
14037	2,5-di-tert-Butylhydroquinone	17904.8	16734.4	12419.9	19294.5	21153.8	16540.9	20668.4	19209.4	22270	30021.8	24110.1	19684.4	20695.5	22096.7	17682.8	21038.3	20250	19250.4	22478.7	22103.1	18211.4	17683.5	13445.7	17174.8	18353.1	18822.9	22346.9	20207.7	18309.5	25384.1	18611	15311.2	16164.3	18567.7	19212.9	22167.3	24159.4	16102.3	15947.3	15990.3
14094	3-(tert-Butyl)-1-(2,4-dichlorobenzyl)-N-isopropyl-1H-pyrazole-5-carboxamide	181.123	173.066	140.217	169.633	200.887	29794.6	180.925	161.639	213.617	206.759	181.123	194.747	231.795	171.585	202.107	189.078	4860.55	210.584	264.616	227.342	187.572	147.632	165.918	162.358	163.826	262.083	185.613	204.409	189.24	265.975	185.06	188.761	192.454	166.807	212.963	199.234	201.185	201.372	190.258	248.629
14101	Myristic acid	299.48	264.746	203.239	255.026	276.018	233.055	10453.2	262.524	961.901	1042.62	19057.6	290.681	18091.8	306.093	472.599	287.738	29783	501.699	307.88	2174.92	1183.21	336.716	615.437	479.938	1146.91	698.834	377.685	294.457	349.531	1262.69	296.936	532.175	438.718	454.28	307.934	285.668	353.501	350.554	312.391	403.794
14171	Biotin	711.658	557.149	265.951	234.42	733.457	410.442	350.819	436.462	751.987	382.692	560.34	668.582	382.105	1663.57	29435.2	831.14	1483.39	776.728	896.141	601.272	480.188	216.334	288.144	340.822	441.487	1459.75	1683.8	1850.66	964.61	922.815	2143.48	3371.96	2087.54	1013.92	2319.22	1376.23	1681.95	1738.65	517.155	738.185
14228	(+/-)12(13)-DiHOME	1885.58	2449.22	812.452	1515.67	1115.31	1620.66	2220.44	1193.2	476.768	8186.56	1889	2194.55	2197.55	1405.74	961.791	1757.48	1706.99	7991.15	2724.81	29152.4	2953.46	1095.96	1977.93	1890.47	2949.63	1932.96	2001.74	3062.54	5426.01	8104.75	2531.45	2449.89	1494.92	2099.77	1235.38	2957.4	3397.97	10333.9	6559.19	3010.13
14251	Azelaic acid	6267.12	7718.09	7211.62	7798.93	5703.32	7516.22	29062.4	7444.35	6924.61	7888.83	7436.93	7526.43	5769.39	6740.69	6641.79	7168.05	7623.67	7384.01	7359.43	5547.71	6364.62	7793.67	8164.18	6450.74	5492.05	8601.02	6874.52	5374.66	6019.86	7099.58	8030.55	8709.3	8185.05	6358.01	6566.92	6864.55	8063.14	4816.42	6157.83	6879.58
14265	10-Propoxydecanoic acid	2954.75	3497.5	286.386	1366.22	4059.57	6553.99	29015.4	1655.3	8405.34	16307	15356.5	2112.68	13522.5	2605.65	3890.97	2568.51	26386.5	4782.97	2003.55	7495.94	3675.13	1425.45	3016.81	3236.63	3777.42	5160.88	4760.02	4961.94	4607.71	11215.7	3870.56	3477.54	3586.71	2974.44	4409.33	6269.87	6159.95	9060.05	5514.3	4598.14
14271	6β-Prostaglandin I1	5639.82	28997.2	188.616	2720.2	20964.7	675.444	3499.27	2650.03	3644.58	4818.23	2167.58	4610.05	3606.28	1398.75	14041.3	3873.18	2303.9	5995.15	2428.97	4066.53	2531.46	975.131	1487.11	2784.08	2299.88	777.872	2069.64	2894.09	2572.81	4122.05	1612.54	1895.72	983.113	3320.38	2330.42	2363.45	1668.4	5265.05	4291.66	1003.24
14312	Azidoindolene 1	5852.54	1360.39	114.962	4334.56	1547.16	25316.6	2940.37	2270.76	6663.48	4468.39	5670.88	4605.15	27657.5	5634.12	2117.11	4705.59	13736.8	2892.19	28808.9	13712.1	1830.53	175.723	1727.44	985.643	1552.97	20654	6743.48	2778.2	751.248	7206.26	3046.25	6163.81	10371.9	2680.25	8931.21	5051.77	17621.2	2094.79	3469.14	6885.19
14333	2-(2-Naphthyl)-3-(2-nitrovinyl)-1H-indole	794.359	2200.35	176.361	369.571	2554.68	805.022	28693.2	516.956	2100.89	4614.92	4162.57	1222.95	577.468	2728	1346.05	5470.07	400.863	2650.56	1947.24	2342.07	1213.8	224.973	410.641	211.531	1146.73	304.235	642.942	4436.08	10285.6	10030.4	1173.49	283.214	1448.84	5324.66	819.502	379.636	251.375	2858.66	2094.27	3583.57
14396	Suberic acid	9671.89	12154.1	2309.57	2908.85	19488.2	1783.06	1674.91	8113.11	4348.03	7071.18	2630.7	11102.4	1791.25	12890.2	16339.8	11375	5100.83	13951.5	11242.8	1440.26	7108.24	1462.83	3968.03	5383.56	5660.3	4136.04	13054.4	25882.3	25594.9	28431.5	9192.44	8334.21	7948	18895.1	9680.24	11136.2	4210.73	14797.1	10488.1	12120
14424	(1S)-1,5-Anhydro-2-O-(6-deoxy-α-L-mannopyranosyl)-1-[5,7-dihydroxy-2-(4-hydroxyphenyl)-4-oxo-4H-chromen-6-yl]-D-glucitol	321.699	226.601	114.546	192.754	294.232	341.122	4788.46	358.033	777.36	28305.2	473.008	577.309	305.321	397.52	606.972	704.305	499.137	648.79	729.528	445.026	270.217	140.113	231.868	214.237	250.163	363.317	437.072	397.662	611.069	570.376	507.396	373.517	601.305	390.23	538.815	327.693	437.264	556.73	439.61	560.742
14455	3-Methyl-4-[2-(4-morpholinophenyl)hydrazono]-1-phenyl-4,5-dihydro-1H-pyrazol-5-one	12554.6	28180.3	128.054	7300.76	15665.4	293.24	268.17	229.686	346.474	255.422	414.134	346.118	582.151	486.154	405.63	198.345	335.827	227.818	261.159	618.1	1111.56	137.212	667.629	424.968	767.116	232.411	226.01	236.851	265.776	374.605	379.962	388.231	365.546	299.894	349.271	201.397	200.193	381.261	274.048	248.718
14504	DL-β-Leucine	27934	21960.5	1402.64	8033.42	12014.4	18552.8	4345.36	1056.75	4921.82	4278.27	3563.29	2744.13	2798.16	1425.5	2710.48	2547.14	13837	3210.39	2665.91	2144.31	1963.62	2416.75	1455.14	1839.91	2077.1	2124.93	2041.53	1740.64	1084.5	2888.36	1154.67	1918.55	2308.24	1558.05	1843.12	1231.2	907.108	2131.14	1978.82	2678.53
14591	(5ξ,9ξ)-17-Hydroxykaur-15-en-19-oic acid	2832.6	917.217	232.862	478.188	2328.58	288.162	8400.44	1368.6	3298.55	10278.4	3409.13	2683.23	27588.4	4223.68	2838.03	1429.83	4429.39	2324.72	3073.2	7067.7	2978.19	548.888	974.318	1719.8	1792.16	1426.96	1759.73	2502.94	2964.02	3866.56	786.811	2153.86	2241.39	3275.39	2293.5	2009.28	1927.47	2696.39	1949.95	1939.64
14610	Corchorifatty acid F	16373.3	2689.33	3081.1	4528.65	5737.76	4511.28	6561.05	1290.53	11349.7	4841.25	3701.13	1668.19	445.187	2616.56	845.64	3886.61	3982.76	417.495	3125.67	3229.56	27512.1	2906.69	18923.2	3460.33	25854.8	3223.01	9160.73	4441.69	1419.49	1790.32	4070.08	2382.8	1055.37	1580.36	1795.48	6150.4	4679.48	1876.31	1924.84	1665.31
14637	Octyl gallate	22420.1	27401.1	161.545	16181.9	18936.2	261.929	759.574	1228.57	3886.83	1672.83	594.255	1827.79	2343.81	1627.61	1682.35	1221.77	3012.94	392.777	3520.21	5340.07	1347.63	429.31	1006.94	1624.8	1849.93	791.758	841.897	1645.94	933.118	2310.95	1524.53	1234.72	1223.47	1360.09	1239.38	1079.12	1198.8	1824.3	1638.46	1559.12
14758	Arjungenin	2224.8	1072.88	216.803	1701.72	1915.96	8904.94	11285.9	21805.2	6472.37	12181.2	7840.25	3466.54	9735.28	8352.72	14153	26897.2	5317.25	4263.14	4591.44	5151.46	4235.71	337.53	3126.12	2898.1	2422.74	3519.43	13221.2	11969.1	18777	23853.3	6600.29	5394.11	6767.65	21238.7	7531.82	8989.98	11342.4	3339.98	3616.92	9679.28
14780	4-Nitrophenol	16189.9	19201.3	23105.2	24321.3	17045.7	24282.6	21789.5	21899.5	13559	15824.4	21088.7	18433.9	18852.6	17724.6	12426.8	861.262	2347.41	20332.1	13978.9	2678.18	5245.59	26813.8	24980.3	22440.3	20025.3	19229	16743.1	15212.1	17374.4	12429	17432.6	13239.9	16919.9	14102.7	15051.6	21096.3	17673.3	4741.37	7616.31	15755.2
14800	Thiopental	3025.61	795.947	140.845	1503.44	580.862	251.34	268.519	2121.82	26727.7	919.418	253.772	2064.5	11959.3	3565.3	16803.7	338.458	1224.74	6836.94	3156.89	4036.15	693.126	597.208	524.527	1314.94	846.932	1549.12	1102.62	1985.5	1767.56	4755.15	510.144	1252.95	615.594	1155.27	569.816	397.314	432.157	4628.05	8481.48	16795
14946	2-[(2S,4aR,8aS)-2-Hydroxy-4a-methyl-8-methylenedecahydro-2-naphthalenyl]acrylic acid	21764.1	15792.5	3825.28	9723.73	21028.8	9373.18	9546.79	8201.59	18880.4	13727	10931	7872.99	13151.6	10623.4	9295.88	10540.3	15287.7	10066.7	9514.63	26141.8	18310	15921.4	13679.8	16851	13717.7	14761.5	15661.8	13883.8	13589.7	17414.5	8379.85	7592.65	10248.8	11087.3	18486.4	21239.2	17345.5	14402.3	11593.3	11680
15191	4-Hydroxymandelic acid	5218.31	1975.09	617.187	2006.44	2088.09	2821.35	804.057	1888.99	9927.34	4990.37	6477.91	6394.33	25149.5	7437.92	4881.7	1771.34	4232.08	932.29	2620.76	2125.21	1155.77	684.828	958.112	1249.02	914.369	524.254	1838.58	1345.83	1671.1	2792.94	1894.78	1412.22	1746.61	10686	1335.1	1644.01	583.202	8292.59	4556.72	1189.04
15215	N-Feruloyloctopamine	231.547	208.257	127.915	165.439	220.865	25062.7	224.563	190.025	270.487	250.216	198.76	217.536	238.763	240.048	277.232	223.878	6544.07	225.552	250.456	279.695	266.239	150.583	197.88	193.524	226.63	237.925	366.525	237.179	246.606	266.96	242.218	291.496	252.253	251.3	259.806	208.582	212.473	266.021	227.877	209.974
15248	4-Methylphenol	4051.8	10543.5	254.114	4713.64	24956.3	1080.71	416.621	358.392	576.124	575.278	423.313	385.869	384.526	642.831	690.781	867.938	1039.72	985.471	1101.98	1298.94	7730.7	1915.4	3323.16	6408.31	8339.84	1035.24	459.294	391.513	815.528	1032.67	560.343	1913.26	648.336	737.712	1495.05	518.605	892.278	866.867	621.514	809.891
15318	Trinexapac	368.355	286.571	139.637	388.804	871.203	420.552	3054.59	352.222	1185.08	903.776	339.091	656.27	396.591	848.318	1044.81	821.387	2073.6	641.433	883.907	566.047	643.494	248.341	324.019	300.239	452.849	6776.8	12050.1	9948.06	2247.58	1776.1	15245.1	24659.1	14051	1542.38	14034.8	8745.42	5710.72	2411.57	1987.1	1732.89
15324	Oxyphenbutazone	856.06	893.291	140.408	1977.34	966.326	191.32	315.661	251.796	726.865	16269.8	251.099	1662.11	2693.48	267.445	678.992	228.488	518.629	256.368	24616.8	6983.51	826.655	162.967	1031.61	211.36	863.496	633.6	392.517	2626.54	4157.54	2024.62	341.776	485.229	330.352	391.453	398.277	266.752	270.597	567.473	368.309	244.931
15513	cis-5,8,11,14,17-Eicosapentaenoic acid	306.067	260.325	203.567	261.313	322.756	241.591	363.697	274.596	345.482	306.286	13486.6	358.35	18888.8	325.17	418.3	499.376	23948	326.723	327.562	1820.79	341.453	349.114	287.77	257.217	314.369	296.945	288.559	297.031	305.997	474.105	295.064	312.492	293.387	299.558	338.538	279.684	443.551	297.932	318.281	294.752
15515	Pentadecanoic acid	2022.24	1755.89	209.437	477.887	2095.25	408.976	23946	3730.52	6493.12	8541.72	23359.4	6585.11	12323.4	6311.54	10171.7	4857.41	16657.4	3503.2	5390.21	6313.09	1426.88	670.475	1546.6	1676.44	1209.96	2049.95	2909.95	4051.84	2196.79	5820.77	1647.53	2651.02	1953.64	1792.7	1031.14	1916.8	915.907	3362.43	2724.03	1354.8
15557	5-Methoxyindoleacetic acid	194.324	167.168	176.427	156.6	178.446	9174.5	253.951	152.39	191.663	229.979	262.432	204.636	214.985	183.228	230.498	174.776	23803.2	212.519	374.41	303.098	172.247	124.706	137.808	141.838	173.343	209.792	168.571	202.086	233.965	289.495	171.015	196.783	187.66	226.397	195.651	162.355	172.884	193.768	181.245	196.245
15561	7(S),17(S)-Dihydroxy-8(E),10(Z),13(Z),15(E),19(Z)-docosapentaenoic acid	4788.58	4057.47	208.857	3201.64	3100.88	861.483	2848.58	1795.59	6691.44	4224.16	16745.5	9020.19	23796.4	13527.9	6358.03	2142.5	6479.41	2342.45	3238.87	5069.65	1002.53	810.987	1687.44	378.325	1138.91	1891.52	2520.94	2062.54	2362.27	4376.13	6903.14	7734.31	10566	17593.1	7607.46	4146.91	4926.17	7792.86	6182.72	4260.68
15569	3-Hydroxy-4-(2-hydroxy-6-methyl-2-heptanyl)benzoic acid	4186.86	4920.75	147.121	5572.08	8214.56	191.853	458.118	215.238	821.073	8735.53	272.287	371.766	1250.18	572.776	936.018	530.341	950.235	492.684	2373.37	4282.6	349.965	182.308	575.954	394.361	373.579	411.751	492.041	8282.88	17417.8	23770.9	386.322	371.674	414.264	631.56	1698.89	500.881	378.288	851.915	871.535	352.61
15946	Dibutyl phthalate	21862.9	14941	153.328	8264.95	22371.6	547.729	740.145	4410.82	10584.3	2912.2	1478.35	4841.16	5527.88	5766.14	2628.78	4637.26	1423.27	2840.16	1772.84	3836.33	22245.2	4649.9	17297	10928.7	17741.3	2640.54	2251.29	1252.42	5563.11	5992.81	1175.33	816.739	1967.44	4561.31	2277.94	4186.97	2455.65	1069.74	1300.96	2917.58
16027	N-Acetyl-1-aspartylglutamic acid	344.177	458.223	150.355	1579.09	543.302	258.524	464.602	883.348	4383.61	3325.61	604.277	4437.62	1424.05	2856.09	1292.37	1640.52	415.44	5438.57	6465.67	575.051	687.431	180.8	332.069	248.067	306.184	298.63	333.893	9131.59	19510.7	14521.3	457.811	458.788	438.02	6681.82	817.938	275.261	291.394	22138.6	15500.2	7933.99
16183	Corticosterone	726.888	1433.99	278.43	512.381	1221.66	1715.5	7235.69	3615.38	3908.75	17381.3	5520.2	1577.68	4070	21584.5	9557.57	13712.1	2787.64	9822.01	4144.45	2216.14	584.163	466.503	803.5	543	745.099	558.403	1244.62	2316.62	3889.57	3891.41	4314.18	4136.4	4420.63	17724.8	4764.36	6373.94	3670.91	7538.06	7579.81	9122.41
16189	D-Mannitol 1-phosphate	1608.96	398.096	126.326	710.303	418.509	400.143	251.344	296.062	1132.38	425.965	245.365	3435.79	1317.79	717.454	691.782	268.348	372.59	1610.59	3154.8	1965.4	947.459	394.747	346.337	376.179	875.129	299.495	321.551	1224.07	2910.66	4648.3	251.803	404.812	340.147	1629.15	622.841	367.353	487.203	21566.8	6810.94	382.079
16190	N2-Methylguanosine	11917.3	4802.41	163.036	5195.33	7175.95	461.633	6289.72	21563.9	8000.4	9444.62	10626.7	5208.55	9284.77	7471.34	5187.48	12034.1	8219.22	495.744	1196.93	780.625	7755.97	2267.97	5898.36	8076.04	7085.42	16575.4	8900.39	2956.41	8938.97	13268.6	388.016	828.895	400.712	588.577	830.771	653.314	652.212	1023.7	1737.73	1455.24
16339	Mycophenolic acid	504.631	2974.29	119.434	951.64	887.315	660.532	783.764	424.259	1177.08	2346.31	556.369	687.541	853.509	1487.27	2060.92	1269.39	490.657	20981.9	2681.46	1748.11	1030.71	143.303	666.227	534.364	950.645	294.23	275.471	808.375	943.427	1534.29	905.391	656.524	930.38	1768.8	1236.71	388.651	499.149	2835.69	2236.53	1938.16
16387	Hexanoylglycine	2215.96	842.547	177.138	919.203	2748.96	4946.33	9306.37	1000.74	1458.64	20815.8	3816.1	1220.58	1335.85	2330.89	417.443	3025.79	8541.95	3036.13	2668.6	5229.05	1649.73	253.844	691.601	1249.99	1538.75	2674.19	1326	3467.74	3504.61	3796.78	953.975	866.641	903.662	1490.77	1282.84	1339.68	1840.87	1412.31	1634.41	1970.68
16496	2-(Methylsulfonyl)-3-(pyrazin-2-ylamino)acrylonitrile	4325.62	8779.33	1457.63	2167.18	6380.37	1701.88	1327.36	1726.61	3111.69	2207.07	7143.98	6070.1	9298.5	1413.78	1478.48	6373.96	13835.7	1933.18	1692.78	10254.4	7947.86	7439.29	13209.1	12014.3	20440.8	8039.47	4041.71	3061.93	1755.63	3818.31	14380.8	1743.9	1790.86	2197.85	2916.1	11888.9	2255.18	2258.59	2584.01	2184.55
16542	3-(4-Hydroxyphenyl)propionic acid	13555.7	11507.9	1712.58	7493.49	9462.49	10990.7	2632.28	2724.77	10660.3	6973.88	2400.31	15855.1	2555.16	2946.34	4080.95	2286.82	3438.18	7886.26	11323.4	1582.87	3413.68	702.116	2326.48	2114.04	3677.4	2183.99	928.877	8514.34	13847.3	20281.1	4845.82	1967.64	1285.89	5967	2566.51	618.69	2117.83	3495.12	4813.15	6454.89
16551	(1S,4R,4aS,8aS)-1,2-Bis(hydroxymethyl)-5,5,8a-trimethyl-1,4,4a,5,6,7,8,8a-octahydro-1,4-naphthalenediol	7284.76	20250.2	120.387	5402.41	6433.9	298.203	239.527	227.067	326.583	264.658	233.83	265.322	341.224	338.061	429.576	255.731	355.073	270.056	350.682	358.319	347.141	233.252	219.433	216.784	247.659	285.414	306.433	375.869	297.377	461.482	239.965	286.719	324.156	395.904	328.677	350.082	251.972	326.144	314.865	245.899
16588	DL-Tryptophan	12815	1785.04	353.086	4240.37	3875.02	7288.4	1714.98	20086.4	15425.1	774.803	1056.43	14950.4	2045.15	10253.3	14138.2	2087.39	2331.42	10528.9	16753	1373.06	1256.06	458.056	363.218	424.949	438.779	1665.34	16569.5	5160.05	407.744	405.024	771.649	1095.2	1014.36	2083.74	1814.84	583.725	1534.28	3216.73	738.02	690.435
16605	3-(2,6-Dihydroxy-3,4-dimethylbenzyl)-2,4-dihydroxy-6-methylbenzaldehyde	888.039	1172.48	142.405	349.321	1252.87	471.937	341.586	375.632	587.56	501.986	386.458	396.05	428.655	2639.32	4879.12	433.99	526.286	5559.45	1322.65	809.56	599.21	448.216	465.434	551.259	555.514	404.62	428.089	689.528	1017.52	517.251	431.025	463.266	422.858	1336.18	562.242	658.589	479.165	20007.8	8460.27	3101.99
16735	Octyl gallate	11019	19547.6	140.371	9193.41	9754.53	194.472	869.785	621.814	1089.95	1764.82	443.813	1306.62	2501	1269.23	2156.19	1698.66	2353.2	1432.86	2252.43	2004.06	499.602	246.047	520.15	482.991	622.192	868.516	678.09	878.836	1239.68	1569.46	1496.58	1611.56	1094.97	2678.15	850.502	1217.09	731.973	1337.34	598.033	750.856
16822	Homovanillic acid	1171.34	822.876	778.926	830.709	1378.07	4565.57	605.18	236.725	1766.32	9232.3	732.613	5503	383.474	1645.19	2277.73	365.142	3796.22	2130.52	5803.18	2809.98	769.982	649.217	1079.66	1008.04	885.418	893.785	1156.71	7473.45	19267.7	10680.5	1682.55	1563.12	1100.37	1787.49	2037.81	1514.38	747.881	1796.89	1134.2	2035.17
16826	(5-Amino[1,2,3]triazolo[1,5-a]quinazolin-3-yl)(morpholino)methanone	4014.74	3146.54	142.357	1031.82	10995.5	326.282	299.709	356.733	738.841	9843.2	341.619	15408.3	543.081	840.688	19244.8	218.103	261.762	6661.3	15130.4	236.711	5216.9	1013.77	1562.62	3377.17	2610.77	260.102	239.319	4936.09	14129.1	16460.5	265.806	201.858	173.814	2259.81	366.876	214.556	191.721	430.47	1137.24	3048.39
16872	MAB-CHMINACA metabolite M3	1555.19	684.197	191.585	2211.25	817.169	6867	355.749	1385.14	522.968	747.343	545.818	11123.1	19109.1	818.975	2801.37	7000.87	2629.16	788.117	6648.02	325.279	603.145	188.386	218.157	400.901	467.61	10901.8	6438.01	2146.43	274.059	4003.99	1152.81	2133.26	4884	212.907	6470.76	3098.61	2839.7	247.479	552.231	1011.11
17019	10-Hydroxydecanoic acid	15757.5	11573.8	5387.49	9078.76	11626	12398.3	10370.5	9847.91	10543.6	12769.9	11136.1	10854.3	12851.7	9105.78	9739.93	13046.5	18574.4	9392.62	10708.7	17497.4	10909.8	9737.75	14647.6	14585.9	13249	15902.9	16371	13473.8	12928.8	15228.7	14820.6	16521.9	12653.3	12146.2	15357.1	18263.4	13646.1	11906.5	12396.6	10509
17095	5-(4-Carboxy-3-methylbutyl)-1,4a-dimethyl-6-methylenedecahydro-1-naphthalenecarboxylic acid	3621.48	2622.55	200.319	3895.87	1868.6	1161.06	2865.85	2167.42	6202.44	702.317	2749.64	3733.37	18273.3	1925.73	3582.89	4711.57	4196.2	1472.69	4976.99	18218	1576.52	640.776	1285.52	1752.07	1464.25	6596.43	2584.77	843.316	2621	3501.09	5704.65	13256.5	6532.92	3486.93	7960.29	9521.61	5143.03	9208.57	8807.05	3577.68
17146	2,3-Dihydroxybenzoic acid	818.376	767.337	718.311	745.472	1391.89	4078.76	644.37	663.397	1511.74	3576.62	718.172	728.947	1171.41	1454.08	494.334	310.894	1354.89	776.825	687.794	1019.47	1566.7	733.659	1184.04	811.441	1200.24	17384.3	1499.68	5055.88	12248.6	11094.6	18147.4	265.218	15693.7	521.799	8441.49	744.458	4870.15	8122.05	6985.47	3617.27
17421	6-Benzyl-2-(tert-butyl)-6,7-dihydro-4H-pyrazolo[1,5-a]pyrrolo[3,4-d]pyrimidine-5,8-dione	4399.14	17187	133.541	1938.67	5207.56	299.768	461.97	280.052	467.47	591.228	269.951	338.804	255.982	447.31	886.455	202.76	402.979	268.291	240.492	412.189	778.689	143.491	292.974	224.98	524.715	253.308	368.113	272.174	950.181	765.618	268.248	320.137	870.675	476.192	434.394	205.88	210.726	528.198	567.072	563.091
100001	L-Norleucine	9.98653e+07	16084.6	9700.4	5.12131e+07	4.12574e+07	1.35578e+07	4.92726e+07	2.93532e+07	5.82416e+07	4.1013e+07	4.30749e+07	55790.7	19309	3.10921e+07	1.78538e+07	6.13118e+07	125342	4.60753e+07	8.52737e+07	7.72666e+07	2.51915e+08	2.46241e+07	1.01158e+08	3.08038e+08	1.09875e+08	1.79688e+08	7.39888e+07	4.34919e+07	2.96699e+07	9.5486e+07	3.29739e+08	4.04227e+07	7.7002e+07	40099.5	19346.2	1.80343e+08	4.159e+07	5.24119e+07	10980.5	7.2246e+07
100002	L-Phenylalanine	2.74777e+07	8111.81	5827.14	3.82425e+07	2.04556e+07	2.52611e+08	3.87319e+07	3.03058e+07	7.25819e+07	3.95507e+07	2.7815e+07	4166.22	8766.2	2.44919e+07	2.11879e+07	4.8517e+07	59416.5	3.4153e+07	6.08372e+07	8.58264e+07	1.27328e+08	1.92797e+07	6.3027e+07	1.5002e+08	1.39939e+07	1.14593e+08	5.83587e+07	3.25443e+07	1.7096e+07	4.89465e+07	1.52152e+08	3.14419e+07	5.26357e+07	26632.4	5689.73	1.16784e+08	4.1502e+07	3.95846e+07	7156.55	4.99775e+07
100004	Oxepanone	1.43099e+08	14323.1	8008.08	5.7427e+07	3.97806e+07	1.64185e+08	5.60634e+07	4.6184e+07	7.46633e+07	6.84158e+07	5.61776e+07	56849.8	11945.8	5.02786e+07	2.58947e+07	7.01909e+07	67983.6	4.41572e+07	1.72534e+08	1.39287e+08	1.17031e+08	2.32829e+07	6.95583e+07	1.40204e+08	9.41265e+07	1.9965e+08	9.69999e+07	4.42921e+07	3.72179e+07	1.19377e+08	1.79195e+08	6.16747e+07	9.69725e+07	26949.5	13416.7	1.54511e+08	7.59505e+07	5.58987e+07	1870.65	9.43486e+07
100007	Betaine	5.59671e+07	98157.5	89955.2	2.73055e+07	2.86172e+07	1.66225e+08	1.16791e+08	1.58978e+07	3.82721e+07	4.56014e+07	9.34929e+07	116185	106845	2.14078e+07	1.78921e+07	1.84078e+07	103118	2.21614e+07	5.20757e+07	5.56794e+07	9.49803e+07	1.99087e+07	4.55315e+07	3.1172e+07	4.6753e+07	5.95114e+07	3.47066e+07	3.06436e+07	2.30546e+07	3.63489e+07	9.07361e+06	1.97551e+07	3.18946e+07	100708	95479.9	5.04186e+07	2.86762e+07	3.01834e+07	98686.8	3.46182e+07
100008	Triethyl phosphate	5.97864e+07	5458.73	4387.83	1.75373e+07	2.19469e+07	1.7842e+07	1.43028e+07	1.61601e+07	1.84878e+07	1.52984e+07	1.41206e+07	3653.53	3899.65	1.40558e+07	1.17342e+07	1.51431e+07	3307.07	1.40652e+07	1.43753e+07	3.68505e+07	5.54685e+07	4.55683e+07	4.06277e+07	1.6541e+08	3.53943e+07	2.67272e+07	2.75682e+07	1.38728e+07	1.59994e+07	1.83592e+07	4.14855e+07	1.18779e+07	1.30142e+07	4159.14	3088.29	5.23733e+07	1.78578e+07	1.17673e+07	3729.1	1.35773e+07
100009	Tiglic acid	5.5023e+07	30550.5	8588.79	2.66663e+07	2.7874e+07	1.63545e+08	1.08261e+08	1.5718e+07	3.78813e+07	4.36235e+07	8.80204e+07	106643	100879	2.09473e+07	1.74687e+07	1.81045e+07	104921	2.18551e+07	5.11905e+07	5.33334e+07	9.24934e+07	1.92663e+07	4.44424e+07	2.50675e+07	4.55117e+07	5.91362e+07	3.41559e+07	3.00255e+07	2.2138e+07	3.55571e+07	7.41269e+06	1.93422e+07	3.13633e+07	26939.1	3513.7	4.9556e+07	2.82561e+07	3.01186e+07	15937.5	3.41916e+07
100010	DL-Tryptophan	1.94938e+07	3512.01	2567.61	7.20564e+06	4.01363e+06	1.52452e+08	6.33151e+06	4.53363e+06	1.39055e+07	9.53403e+06	6.84139e+06	1910.24	2521.57	4.4411e+06	4.09568e+06	5.88088e+06	9584.66	5.34285e+06	1.39156e+07	1.77213e+07	3.24031e+07	2.42665e+06	1.19029e+07	2.94178e+07	1.16138e+07	3.42244e+07	9.60228e+06	6.82083e+06	3.71988e+06	1.41491e+07	3.18068e+07	5.28669e+06	1.13993e+07	3465.55	2263.18	1.84258e+07	8.29935e+06	7.3943e+06	2263.53	1.16309e+07
100011	L-Phenylalanine	2.65581e+07	7130.18	5530.36	1.31355e+07	1.02625e+07	8.05374e+07	1.02235e+07	9.21745e+06	1.89199e+07	1.19442e+07	1.2696e+07	3588.97	5557.05	1.07656e+07	9.47181e+06	1.53555e+07	6469.68	1.22277e+07	2.81905e+07	1.29393e+07	1.27318e+08	5.05381e+06	6.26988e+07	1.4996e+08	6.62151e+07	1.49208e+08	7.40766e+07	1.50294e+07	8.75545e+06	7.57822e+07	1.52141e+08	1.18011e+07	2.05535e+07	25547.9	6292.66	1.16761e+08	1.81864e+07	1.44358e+07	7610.31	2.20474e+07
100012	Indole-3-acrylic acid	1.95105e+07	3048.56	1865.75	7.21156e+06	4.00181e+06	1.51441e+08	6.13485e+06	4.44102e+06	1.38315e+07	9.5202e+06	6.74228e+06	1375.66	2003.71	4.39925e+06	4.05447e+06	5.78529e+06	9041.91	5.31972e+06	1.38386e+07	1.75476e+07	3.24102e+07	2.42522e+06	1.1887e+07	2.94639e+07	1.16111e+07	3.40354e+07	9.57184e+06	6.78189e+06	3.72277e+06	1.41059e+07	3.16809e+07	5.27079e+06	1.1351e+07	3048.99	1759.36	1.82105e+07	8.1919e+06	7.36048e+06	1842.81	1.1589e+07
100013	Acetophenone	19855.1	17725.6	16511.8	16438.3	17002	1.49431e+08	105556	47254.1	24320.6	3.22851e+06	12315.8	18383.8	16788.5	37614.7	73777.6	18768.1	15460.1	5957.61	16691.2	2.47232e+06	25224.9	20082.6	19427.6	46470.8	22236.4	22018.1	17132.6	18968.5	18865.4	23014.6	861234	19218.4	32023.2	14925.3	15101.1	41449.3	33661.8	23710.2	14394.1	14061
100014	Platelet-activating factor	5.3702e+06	7251.82	4124.09	3.91002e+06	2.04755e+06	702353	3.48245e+06	1.24345e+06	801419	2.64672e+06	3.38094e+06	6080.3	4941.28	329961	1.87866e+06	1.58348e+06	4575.07	4.20306e+06	3.50863e+06	1.48691e+08	1.18376e+06	2.874e+06	2.2847e+06	376577	3.00143e+06	5.76242e+06	3.53338e+06	2.07268e+06	1.26812e+06	4.38696e+06	739378	1.93771e+06	1.15121e+06	4668.52	3274.45	6.12603e+06	9.69724e+06	2.52408e+06	6492.73	2.7227e+06
100015	1-Hexadecanoyl-sn-glycero-3-phosphocholine	5.26545e+06	9165.11	5303.16	5.52505e+06	3.3816e+06	533532	3.81792e+06	1.80051e+06	2.09888e+06	3.6662e+06	5.48772e+06	10683.6	7071.86	501415	1.65062e+06	1.95905e+06	8632.92	5.82889e+06	3.38407e+06	1.42401e+08	6.01143e+06	4.16232e+06	3.9612e+06	851144	4.33308e+06	4.475e+06	3.99626e+06	2.68958e+06	1.90177e+06	6.74281e+06	1.32212e+06	2.67912e+06	1.53175e+06	7371.59	6132.32	6.11734e+06	1.45602e+07	3.41266e+06	16482.3	3.31013e+06
100016	Creatine	3.03033e+07	16532	4274.59	2.39605e+07	1.98906e+07	4.79327e+07	4.95081e+07	3.3261e+07	1.16376e+07	2.18041e+07	6.81822e+07	4177.53	5688.05	7.7075e+06	1.49704e+07	2.98802e+07	55358.6	9.53954e+06	2.90561e+07	1.82287e+07	5.59328e+07	2.07359e+07	3.19714e+07	1.28719e+08	2.92436e+07	4.24772e+07	3.83095e+07	3.00698e+07	1.73069e+07	3.51637e+07	6.44472e+07	1.40675e+07	1.72879e+07	12229.3	4935.27	3.88881e+07	1.53197e+07	2.02658e+07	4646.39	2.04549e+07
100018	Creatine	3.15446e+07	19114.5	5753.77	2.55648e+07	2.01211e+07	5.27752e+07	4.97715e+07	3.33631e+07	1.55517e+07	2.19112e+07	6.8614e+07	5088.33	6750.62	8.48977e+06	1.65401e+07	3.12684e+07	59900.7	1.07382e+07	2.94409e+07	2.01449e+07	5.6856e+07	2.10214e+07	3.19805e+07	1.27868e+08	3.02697e+07	5.22218e+07	4.08397e+07	3.24464e+07	1.89288e+07	4.00608e+07	6.39764e+07	1.55554e+07	1.92067e+07	14190.1	7092.65	3.89803e+07	1.70473e+07	2.22538e+07	6534.23	2.30417e+07
100020	(−)-nabilone	5.0757e+07	5214.18	3381.24	6.98522e+06	8.63122e+06	578321	20615.3	1.22468e+07	3.33348e+06	177453	16413.2	2604.65	2390.82	4.14114e+06	2.19814e+06	5.68303e+06	3065.41	2.80751e+06	1.17884e+07	5.91429e+07	9.22695e+07	1.92908e+07	3.59546e+07	1.17836e+08	4.99779e+07	2.84064e+07	2.98229e+07	9.54887e+06	6.96509e+06	8.92209e+06	5.11833e+07	1.37835e+07	1.06324e+07	4854.56	2424.74	1.18866e+07	1.02739e+07	5.94455e+06	4266.16	2.79205e+06
100022	Hypoxanthine	1.90752e+07	8856.21	9741.59	7.35467e+06	1.00714e+07	4.25255e+07	6.2276e+06	1.52948e+07	1.78412e+07	1.16091e+07	1.02105e+07	17134.4	14998.1	1.37346e+07	1.46865e+07	1.40318e+07	9359.2	2.04194e+07	3.1024e+07	1.12986e+07	6.40016e+07	7.5048e+06	1.79689e+07	1.12063e+08	7.59983e+06	1.7935e+07	2.82519e+07	1.98577e+07	1.33549e+07	1.77066e+07	1.0519e+08	1.77839e+07	1.62657e+07	12421.2	13859.3	3.02713e+07	1.47385e+07	2.13521e+07	10971.7	7.50826e+06
100023	2-Hydroxycinnamic acid	3.13996e+07	5903.65	4495.76	9.8472e+06	8.50059e+06	4.13851e+06	6.72543e+06	7.08886e+06	1.87836e+07	7.81295e+06	1.42008e+07	4112.91	4331.34	1.056e+07	1.00831e+07	1.25551e+07	8060.7	1.34682e+07	3.09553e+07	2.72893e+07	5.43055e+07	3.44667e+06	2.02563e+07	1.05377e+08	2.05227e+07	4.12187e+07	1.54163e+07	1.14238e+07	7.17053e+06	1.97121e+07	9.69057e+07	1.26057e+07	1.95427e+07	4457.62	5977.28	3.99774e+07	1.49654e+07	1.45528e+07	3901.81	1.8341e+07
100024	Hypoxanthine	3.22095e+07	9019.54	9159.67	5.18984e+06	573987	3.03248e+07	4.45847e+06	1.17194e+07	1.35579e+07	8.25114e+06	7.92043e+06	12530.2	10852	9.20051e+06	1.46865e+07	1.04301e+07	9596.07	1.26948e+07	2.30706e+07	2.54168e+07	6.40016e+07	5.93137e+06	1.32388e+07	935834	1.62783e+07	1.32178e+07	2.17031e+07	1.98383e+07	1.05713e+07	1.21825e+07	1.0519e+08	1.22328e+07	1.31449e+07	11982.9	10987.9	3.02713e+07	1.1976e+07	1.53803e+07	10754	1.32479e+07
100025	3-Methylsulfolene	3.70031e+07	4062.46	2725.42	1.22957e+07	8.13287e+06	9.42418e+07	1.18721e+07	1.03619e+07	2.41162e+07	1.32701e+07	1.55063e+07	1601.52	4493.18	1.22071e+07	1.03364e+07	1.67145e+07	7443.88	1.43525e+07	3.03763e+07	2.9212e+07	5.79412e+07	5.87685e+06	1.97298e+07	1.04286e+08	2.19115e+07	4.05053e+07	2.08565e+07	1.2963e+07	7.72913e+06	2.03682e+07	8.45333e+07	1.19959e+07	2.17487e+07	6145.29	2678.06	3.86763e+07	1.78616e+07	1.45082e+07	3735.24	2.1366e+07
100026	L-(-)-Methionine	3.70127e+07	3748.9	1296.85	1.23025e+07	4.90263e+06	9.42506e+07	1.18769e+07	1.03653e+07	2.41247e+07	1.3271e+07	1.55109e+07	1888.03	4304.3	1.22135e+07	4.72523e+06	1.6721e+07	7338.55	1.43573e+07	3.03833e+07	2.92156e+07	5.79317e+07	5.87865e+06	1.97334e+07	1.04252e+08	2.1916e+07	4.05128e+07	2.08622e+07	1.29651e+07	7.72979e+06	2.03695e+07	8.45195e+07	1.20013e+07	2.17577e+07	6264.74	2769.94	3.86851e+07	1.78678e+07	1.45125e+07	4253.31	2.13731e+07
100027	L-Valine	3.97767e+06	37192.5	214828	1.6033e+06	2.59552e+06	6.46664e+06	2.17871e+07	785836	1.33622e+06	5.32818e+06	1.2403e+07	295136	247110	1.1979e+06	1.74642e+06	1.09797e+06	117319	1.29152e+06	2.4525e+06	6.33768e+06	1.92582e+07	1.37737e+06	3.9535e+06	1.02648e+08	4.82813e+06	3.52289e+06	1.32536e+06	2.53868e+06	2.70181e+06	3.56424e+06	9.93311e+06	1.60895e+06	1.98181e+06	20550.8	24394.1	4.08107e+06	1.39427e+06	1.2444e+06	268694	1.5374e+06
100028	2-Hydroxyphenylalanine	3.09563e+07	6659.94	4750.15	9.62197e+06	8.3009e+06	4.06881e+06	6.48971e+06	6.90387e+06	1.8176e+07	7.71392e+06	1.38724e+07	2753.41	4343.43	1.03009e+07	9.93249e+06	1.2251e+07	8047.73	1.31667e+07	3.01764e+07	2.64521e+07	5.30609e+07	3.32946e+06	1.97232e+07	1.01718e+08	1.99595e+07	4.02162e+07	1.48674e+07	1.11709e+07	7.08778e+06	1.91836e+07	9.38166e+07	1.23611e+07	1.91113e+07	13191	5255.66	3.9364e+07	1.45275e+07	1.44235e+07	5060.41	1.8097e+07
100031	Betaine	5.65723e+06	26872.3	8229.79	4.8639e+06	2.67665e+07	2.03287e+07	4.95962e+06	7.25802e+06	3.73703e+07	1.55531e+07	7.69928e+06	88229.1	5695.12	3.01319e+06	2.99513e+06	7.3029e+06	34314.8	2.78608e+06	5.01503e+07	3.75167e+06	8.95484e+07	4.09566e+06	4.79517e+06	1.74601e+07	5.45713e+06	2.12971e+07	6.72006e+06	4.7071e+06	2.08319e+07	6.64833e+06	7.77504e+06	3.8377e+06	3.40935e+06	89444.3	85297	4.38984e+06	3.46697e+06	3.51549e+06	9799.57	3.36257e+07
100033	Acetophenone	23766.9	3794.55	8453.4	50849.3	67432.8	8.52936e+07	134968	149881	119570	2.52115e+06	93908.3	8957.55	3298.13	138455	141117	78857.9	7560.54	100880	158696	1.49137e+06	28268.5	11371.9	16661.2	49506.1	18055.8	230241	115615	87615.5	54336.1	116972	30144.3	98032.2	190213	8183.55	7776.12	19001.1	154727	107046	7070.94	95496.1
100034	(−)-nabilone	1.01103e+06	6967.69	5335.43	336568	821635	2.85346e+06	3.32796e+06	1.33567e+06	448545	1.38567e+07	5.72241e+06	2723.85	2009.51	508482	95939.4	47681	2429.88	2.15228e+06	1.52093e+06	8.44432e+07	8.17481e+06	680219	2.17756e+06	6.39956e+06	3.05227e+06	3.41598e+07	3.21701e+06	341430	188802	603022	4.33509e+06	1.29141e+06	1.38485e+06	2537.79	3759.47	5.77062e+06	3.54658e+06	451429	1631.68	316602
100035	Proline	1.7322e+07	16938.9	7507.02	1.67152e+07	1.37726e+07	6.49683e+07	1.65441e+07	1.47616e+07	3.08663e+07	1.43902e+07	1.62776e+07	8735.82	7396.72	1.21497e+07	1.5407e+07	2.44142e+07	48361.4	1.9223e+07	3.58908e+07	1.66571e+07	4.05157e+07	1.2435e+07	2.45397e+07	8.28889e+07	2.26342e+07	4.59168e+07	2.61739e+07	2.04596e+07	1.32045e+07	2.84501e+07	6.46574e+07	1.97594e+07	2.70261e+07	34310.6	9945.29	3.63889e+07	1.67286e+07	2.67741e+07	7602.44	2.96877e+07
100036	Bis(2-ethylhexyl) phthalate	1.80549e+07	17503.8	18437.6	5.66035e+06	1.85963e+07	721090	25236.1	1.75503e+06	2.17445e+07	527502	18026.8	16177.5	14345	9.37104e+06	5.04758e+06	1.28512e+06	23281.8	4.25372e+06	1.59917e+07	2.18624e+07	8.25829e+07	1.17442e+07	2.67971e+07	7.6899e+07	3.75811e+07	3.28499e+06	1.18593e+07	4.50272e+06	6.40127e+06	8.58663e+06	5.35074e+07	6.93818e+06	7.53917e+06	22080.4	20005.7	1.11572e+07	1.5009e+07	8.30864e+06	18812.4	4.12323e+06
100037	Cinnamic acid	2.67611e+07	6638.56	5714.37	1.3231e+07	1.03313e+07	8.13418e+07	1.03159e+07	9.29973e+06	1.90568e+07	1.2044e+07	1.2772e+07	7689.45	5847.88	1.08424e+07	9.54338e+06	1.54927e+07	6741.01	1.23045e+07	2.84187e+07	1.30811e+07	4.06663e+06	5.07197e+06	4.49254e+06	13087.8	1.34864e+07	3.49354e+07	1.63196e+07	1.51332e+07	8.65182e+06	2.70828e+07	17596.4	1.18852e+07	2.06964e+07	25545.8	6073.96	7.03101e+06	1.83165e+07	1.45409e+07	6631.82	2.21926e+07
100038	Nicotinic acid	2.02064e+07	2887.31	2918.26	8.4214e+06	1.21244e+07	6.01292e+06	4.93988e+06	1.56851e+07	1.2549e+07	1.36188e+07	8.3159e+06	11691	10456.6	1.00774e+07	1.47787e+07	1.11433e+07	11958	1.04879e+07	1.59088e+07	1.25457e+07	2.89291e+07	7.11987e+06	1.16718e+07	8.04629e+07	1.71995e+07	8.4707e+06	1.61225e+07	1.35431e+07	1.33643e+07	1.60697e+07	2.42348e+07	7.04704e+06	7.29136e+06	10971.7	2524.81	1.28966e+07	7.50433e+06	9.38422e+06	14413.7	8.17216e+06
100040	Ethyl palmitoleate	949503	7994.57	8686.57	87651.7	524493	7.32107e+06	7.67039e+06	631619	3.39881e+06	9.98217e+06	7.52514e+06	6936.15	8136.33	1.17388e+06	3.96351e+06	546073	6981.77	8.0802e+06	2.32051e+06	7.76252e+07	2.55692e+06	386034	652958	417610	1.01582e+06	2.82405e+06	1.27125e+06	2.76191e+06	3.61756e+06	6.03084e+06	5.91213e+06	3.42705e+06	1.13488e+06	7446.54	3982.31	1.68996e+07	1.02585e+07	1.19746e+07	6849.35	3.46365e+06
100041	Xanthine	1.78678e+07	2544.59	3730.82	1.03511e+07	42009.3	4.94108e+07	5.28781e+06	1.25723e+07	1.74537e+07	1.3156e+07	1.42998e+07	3789.3	3392.58	1.19742e+07	1.35622e+07	1.32517e+07	3481.81	1.48315e+07	2.28634e+07	2.91612e+07	7.23674e+07	8.7791e+06	1.1016e+07	7.62915e+07	2.54837e+07	2.17192e+07	1.46216e+07	1.84391e+07	148916	1.40799e+07	7.75391e+07	1.36133e+07	1.44423e+07	4587.28	4080.37	2.43519e+07	8.3589e+06	1.91186e+07	4048.26	1.69677e+07
100043	L-Glutamic acid	1.17811e+07	2.21916e+07	8.12226e+06	2.36864e+06	2.4702e+07	8.86995e+07	7.09868e+07	5.11217e+07	6.20575e+07	4.53595e+07	4.52646e+07	7.43221e+07	3.44119e+07	4.31871e+07	4.90524e+07	4.85176e+06	117826	6.98376e+06	173799	1.49058e+07	2.17263e+07	5.64166e+06	2.51846e+07	4.20724e+06	1.05315e+07	8.96402e+07	5.78904e+07	7.23645e+07	4.65315e+07	5.70029e+07	1.8552e+07	2.28564e+07	3.42783e+06	68812.8	14523.6	3.43074e+07	2.84805e+07	1.38768e+06	12620.7	2.02782e+06
100044	Creatinine	2.71991e+07	10435.8	2906.01	1.72041e+07	1.40159e+07	7.67256e+07	1.49514e+07	1.34026e+07	2.75656e+07	359316	1.41881e+06	1774.7	26941.1	1.05703e+07	1.41303e+07	2.21571e+07	32061.2	1.84089e+07	3.07217e+07	1.44682e+07	3.69897e+07	1.2086e+07	2.48676e+07	3.75559e+06	2.23179e+07	772964	2.81304e+07	1.99248e+07	1.31766e+07	2.62491e+07	6.47914e+07	1.71332e+07	2.36944e+07	26364.7	4698.27	771673	2.08351e+07	2.82315e+07	1591.12	2.68237e+07
100045	Choline	3.00015e+07	78821.7	27045.6	2.0504e+07	1.45321e+07	4.68494e+07	3.56237e+07	1.93031e+07	1.57471e+07	2.28994e+07	4.09957e+07	27305.5	37199.3	7.10879e+06	1.46896e+07	1.79936e+07	246017	2.23742e+07	2.66634e+07	9.16413e+06	3.1886e+07	1.7768e+07	2.14065e+07	4.03262e+07	1.94792e+07	6.22655e+07	3.78227e+07	3.0646e+07	1.39811e+07	3.33678e+07	5.57974e+07	2.16603e+07	2.28703e+07	24056.7	35027.9	7.47369e+07	6.90716e+07	2.52793e+07	48561.1	3.61835e+07
100046	Docosahexaenoic acid ethyl ester	3.87433e+07	17365.5	16222.1	3.75221e+06	1.08171e+07	7.56297e+06	15751.9	2.68988e+07	1.55702e+07	5.07017e+06	10091.3	4831.01	5056.38	1.51552e+07	3.98054e+06	1.18904e+07	7008.96	7.99066e+06	2.50876e+07	7.31363e+07	4.15865e+07	9.00306e+06	1.71016e+07	3.29545e+07	2.31254e+07	2.40926e+07	2.51324e+07	1.09461e+07	8.29647e+06	9.70532e+06	5.99613e+07	3.26548e+07	2.35213e+07	18910.8	8080.03	4.74508e+07	4.88002e+07	1.72073e+07	9701.22	6.26645e+06
100048	Erucamide	7.01319e+07	5.547e+06	3.428e+06	1.23166e+07	1.36729e+07	1.27676e+07	1.82599e+07	1.1978e+07	1.05975e+07	1.11024e+07	1.19344e+07	5.47496e+06	4.83738e+06	1.32761e+07	1.20098e+07	1.11421e+07	5.33853e+06	1.02703e+07	1.64473e+07	1.74165e+07	8.34563e+06	2.43926e+07	2.62054e+07	7.94265e+06	2.61519e+07	1.34696e+07	1.74498e+07	1.00143e+07	1.06251e+07	1.0992e+07	7.21446e+06	1.12759e+07	1.24512e+07	5.86286e+06	6.15297e+06	1.82987e+07	1.0893e+07	1.07573e+07	5.08542e+06	1.21997e+07
100050	D-(+)-Proline	1.71403e+07	5057.95	4361.03	1.85047e+07	1.24963e+07	6.85691e+07	1.57302e+07	1.46794e+07	3.07539e+07	1.42951e+07	1.62304e+07	5886.91	4992.12	1.20211e+07	1.51563e+07	2.43194e+07	4452.71	1.90598e+07	3.58198e+07	1.67513e+07	3.64597e+07	1.20677e+07	2.42757e+07	158281	2.26866e+07	4.58385e+07	2.65879e+07	1.99746e+07	1.29378e+07	2.82284e+07	6.58284e+07	1.96489e+07	2.69639e+07	30870.9	6366.09	3.62173e+07	1.66812e+07	2.67045e+07	4950.14	2.94765e+07
100051	L-(+)-Citrulline	3.75725e+07	3813.75	3020.21	1.2432e+07	1.23964e+07	6.81021e+07	9.39847e+06	1.68055e+07	3.16156e+07	1.29497e+07	1.31033e+07	2115.66	3156.64	1.966e+07	2.31287e+07	2.45296e+07	21241.7	1.86121e+07	4.53745e+07	2.83247e+07	4.43336e+07	6.34134e+06	2.22742e+07	4.66534e+07	2.33966e+07	5.34031e+07	3.49091e+07	2.22274e+07	1.47518e+07	1.15357e+07	6.41752e+07	2.72122e+07	3.21647e+07	12051.5	5412.72	4.69588e+07	2.95899e+07	2.83066e+07	3878.61	3.55769e+07
100052	.alpha.-Chlorohydrin	3.50496e+07	4.05745e+07	4.60124e+07	5.15318e+07	3.0779e+07	3.3384e+07	3.70662e+07	3.17582e+07	3.20722e+07	3.28406e+07	4.01004e+07	4.48917e+07	4.82134e+07	3.5804e+07	4.04836e+07	3.9937e+07	5.032e+07	4.69347e+07	5.49066e+06	2.88175e+07	4.54556e+07	3.95361e+07	4.2419e+07	4.38238e+07	4.69884e+07	4.47252e+07	5.41403e+07	3.73891e+07	5.06512e+07	6.15975e+07	5.86857e+07	6.03479e+07	5.15148e+07	4.16438e+07	5.74643e+07	3.14646e+07	3.2634e+07	3.15739e+07	5.1959e+07	6.66477e+07
100053	3-Methylsulfolene	2.82241e+07	1824.39	1627.88	1.05291e+07	8.31942e+06	6.53351e+07	9.00997e+06	8.88321e+06	1.85866e+07	9.90257e+06	1.22071e+07	1935.36	740.879	9.94152e+06	1.03543e+07	1.34817e+07	1811.59	1.13246e+07	2.19532e+07	2.26298e+07	3.96154e+07	4.61608e+06	1.48434e+07	19675.5	1.69141e+07	3.34105e+07	1.64601e+07	1.10809e+07	6.20786e+06	1.46517e+07	78985	1.0079e+07	1.70781e+07	2912.06	2313.24	2.77126e+07	1.51498e+07	1.29221e+07	2264.85	1.65244e+07
100054	L-(-)-Methionine	2.82143e+07	2209.73	2214.01	1.05281e+07	8.31811e+06	6.53168e+07	9.00838e+06	8.88049e+06	1.85821e+07	9.89965e+06	1.22045e+07	3179.3	2468.18	9.93871e+06	1.03524e+07	1.34796e+07	2294.5	1.13224e+07	2.1947e+07	2.26227e+07	3.963e+07	4.61522e+06	1.48384e+07	30431.6	1.69126e+07	3.34e+07	1.64543e+07	1.10786e+07	6.20633e+06	1.4648e+07	2.51888e+07	1.00775e+07	4.98025e+06	4841.58	4000.72	2.77081e+07	1.51436e+07	1.29207e+07	3352.14	1.65209e+07
100055	Bis(2-ethylhexyl) phthalate	3.58948e+06	11155.8	14498	1.55352e+06	3.46691e+06	1.87705e+06	2.20852e+06	1.06573e+06	1.13785e+06	1.21159e+07	3.76384e+06	11444.8	12282.4	1.07706e+06	629879	235051	11458.6	1.84866e+06	1.77697e+06	5.89261e+07	9.64324e+06	1.04948e+06	2.76198e+06	7.91893e+06	3.69551e+06	2.26533e+07	2.74832e+06	636535	650560	851455	5.11901e+06	1.26297e+06	1.26446e+06	13461.5	13191.6	4.31376e+06	2.80013e+06	923718	13666.1	496168
100056	Ethyl palmitoleate	756011	5516.22	2408.82	70194.1	414430	5.59434e+06	5.98389e+06	494659	2.65803e+06	7.5737e+06	5.78939e+06	5142.41	6620.62	877055	3.03154e+06	434336	3718.08	6.19457e+06	1.81506e+06	5.79256e+07	2.01338e+06	304082	518332	331538	808460	2.19672e+06	981563	2.1561e+06	2.79813e+06	4.59267e+06	4.61907e+06	2.69144e+06	893692	7627.09	2812.35	1.28867e+07	7.84326e+06	9.21763e+06	5838.59	2.66405e+06
100057	Tiglic acid	3.80287e+06	34793	150669	1.51627e+06	2.44853e+06	5.13951e+07	1.93527e+07	621987	1.28196e+06	4.79201e+06	1.12037e+07	4158.82	153813	1.10367e+06	1.66833e+06	3.08332e+06	108904	1.1972e+07	2.09696e+06	5.91014e+06	1.85299e+07	1.3006e+06	3.7488e+06	5.51468e+07	4.5865e+06	1.93435e+07	1.24255e+06	2.42261e+06	2.47594e+06	3.39638e+06	4.35533e+07	1.08124e+07	1.53256e+07	206723	14447.6	3.97484e+06	8.20919e+06	1.41765e+06	17013.9	3.12327e+06
100058	L-Valine	1.99291e+07	61187.4	70322.7	9.64836e+06	706228	5.0702e+07	6.54101e+06	5.28475e+06	1.30516e+07	1.71848e+06	7.83877e+06	5356.42	74509.1	7.41248e+06	6.30598e+06	1.17148e+07	1886.55	1.1961e+07	1.47824e+07	1.32776e+07	2.97088e+06	4.65277e+06	1.38559e+07	677010	1.58087e+07	1.93205e+07	1.44751e+07	8.45751e+06	6.54733e+06	1.30353e+07	629083	1.08543e+07	1.53441e+07	87172.7	65251.2	4.40708e+06	8.21806e+06	1.33119e+07	61737.2	1.7225e+07
100059	2-Amino-1,3,4-octadecanetriol	5.05026e+07	26394	16632.3	1.53323e+07	1.60784e+07	1.67258e+07	1.41067e+07	1.34437e+07	1.59203e+07	1.48282e+07	1.3917e+07	18224.1	15663.8	1.40927e+07	1.30485e+07	1.23022e+07	17312	1.35923e+07	1.37492e+07	3.41424e+07	3.73445e+07	4.21409e+07	4.24536e+07	1.63376e+07	3.24393e+07	2.78809e+07	2.3077e+07	1.71874e+07	1.37025e+07	1.51575e+07	7.06432e+06	1.21267e+07	1.29488e+07	21005.3	12111.5	3.71071e+07	1.67195e+07	1.35074e+07	20296.6	1.19565e+07
100060	L-Norleucine	83200.3	2940.66	1334.32	519558	4.38774e+06	4.85676e+07	3.92972e+06	3.00017e+06	7.87097e+06	6.75862e+06	4.43582e+06	86121.1	1161.6	3.72565e+06	2.80174e+06	4.25698e+06	3430.25	4.70818e+06	6.63465e+06	97527.1	112221	119574	110029	79064.6	150468	7.27408e+06	3.05978e+06	5.59626e+06	2.26075e+06	5.36493e+06	115925	7.00669e+06	4.52237e+06	120179	91455.7	87827.8	4.88429e+06	4.6927e+06	102740	1.01543e+07
100062	n-Hexanamide	2.24585e+07	18553.8	3028.55	4.95324e+06	2.49892e+07	282356	3.36102e+06	2.9457e+06	4.72484e+06	3.16478e+07	5.07122e+06	2826.91	2416.16	5.56848e+06	4.88742e+06	6.29535e+06	2304.46	5.56668e+06	3.97718e+06	2.34782e+06	4.08634e+07	8.15222e+06	2.10586e+07	4.49993e+07	2.51579e+07	289528	1.38407e+06	9.59392e+06	1.62174e+07	1.35627e+07	1.26796e+07	3.47049e+06	4.88437e+06	8568.93	2137.77	4.35849e+06	3.80705e+06	4.22735e+06	2077.18	3.25535e+06
100063	Valine	1.99346e+07	50742	58670.6	9.65397e+06	7.90143e+06	4.45702e+07	6.54444e+06	5.28689e+06	1.30544e+07	7.75746e+06	7.83962e+06	63502.6	58511.7	7.41432e+06	6.3083e+06	1.1719e+07	46814	1.1963e+07	1.47856e+07	1.15303e+07	2.97956e+06	4.65671e+06	1.38584e+07	434236	1.58113e+07	1.93238e+07	1.44774e+07	218596	6.55049e+06	1.11284e+07	408062	307073	1.53481e+07	70028.8	57924.1	1.81311e+07	8.22212e+06	1.33158e+07	42628.6	1.72271e+07
100064	Platelet-activating factor	919671	3853	4363.37	720462	372492	137102	663787	245562	424263	515511	785463	5284.19	3221.46	105864	376397	322733	3161.06	927248	779403	4.36839e+07	461815	548642	549786	96732.9	612806	806958	664845	424693	284938	978317	137869	420702	274341	3778.45	3386.41	1.11255e+06	1.75024e+06	604372	4540.34	609041
100065	Bis(2-ethylhexyl) phthalate	7.26652e+06	12010.4	10779.5	1.26165e+06	1.66926e+06	364074	618235	443616	404416	4.81598e+06	1.65131e+06	10127	10960.1	346144	111338	138518	8555.71	347615	3.69672e+06	2.76526e+07	4.13109e+07	5.97707e+06	1.26906e+07	4.32826e+07	1.74345e+07	2.66346e+07	4.00029e+06	1.00552e+06	252948	360980	4.47778e+06	1.49863e+06	1.59691e+06	12399.9	12867.9	1.88152e+06	873641	391369	10925.7	797625
100067	Acetylcholine	1.66414e+07	19884	2276.64	8.13275e+06	1.11882e+07	1.92705e+07	1.3713e+06	1.30004e+07	1.53858e+07	1.84295e+06	2.03824e+06	859.116	1105.42	1.54557e+07	1.82839e+07	1.25143e+07	10508.1	1.20096e+07	1.58782e+07	1.14087e+07	2.85386e+07	7.40778e+06	1.27045e+07	4.16578e+07	1.56916e+07	7.31509e+06	1.42869e+07	1.15922e+07	1.28274e+07	1.18394e+07	2.5395e+07	1.08111e+07	1.01783e+07	48876.8	4608.54	1.40841e+07	1.16041e+07	1.01459e+07	3572.05	1.11752e+07
100069	1-Hexadecanoyl-sn-glycero-3-phosphocholine	853017	4019.83	3628.21	1.14757e+06	564669	111532	684148	316229	409142	612622	788026	3920.49	3050.94	84749.8	281134	337353	3876.08	1.048e+06	573235	3.893e+07	1.1943e+06	751644	694163	147378	757409	667629	710253	478542	292259	1.18658e+06	216291	485615	259411	3238.49	3014.75	883019	2.32195e+06	534615	3469.87	593278
100070	Bufa-20,22-dienolide	1.73598e+07	2115.73	844.117	2.26958e+06	2.66105e+06	175916	8408.33	4.12478e+06	1.05897e+06	78893.2	7493.44	956.74	1079.16	1.3669e+06	665554	1.78328e+06	1063.12	859668	4.04028e+06	2.06175e+07	3.11458e+07	6.80863e+06	1.19527e+07	3.86466e+07	1.70232e+07	9.98967e+06	9.99611e+06	3.17343e+06	2.18938e+06	2.86821e+06	1.75218e+07	4.69138e+06	1.3023e+06	1793.74	731.48	3.87568e+06	3.42112e+06	1.98142e+06	1576.29	843942
100071	Bis(2-ethylhexyl) phthalate	4.18921e+06	5388.58	17509.8	3.87338e+06	555669	306428	1.97062e+07	85970.2	3.72888e+06	3.79954e+07	9.04711e+06	19234.8	17927.1	1.29043e+06	383503	53155.2	15270.1	398966	4.72635e+06	1.35675e+07	830677	386601	77754.4	662640	253261	7.04465e+06	2.29188e+06	208154	111445	4.36813e+06	2.09821e+06	940767	1.21449e+06	17675.2	20424.3	299305	1.37609e+06	2.23354e+06	5590.78	2.16309e+06
100072	β-Alanine	1.88821e+07	14434.9	4131.79	6.40303e+06	7.33283e+06	3.73232e+07	1.29478e+07	1.45407e+07	2.03907e+07	1.65643e+07	1.51763e+07	2982.19	6663.13	1.31323e+07	1.15562e+07	1.98295e+07	65369.9	1.40994e+07	2.61001e+07	1.33366e+07	1.8632e+07	5.62601e+06	1.18319e+07	1.15081e+07	1.24384e+07	2.59242e+07	2.07707e+07	1.60876e+07	1.16325e+07	2.20801e+07	2.41475e+07	1.23609e+07	1.71693e+07	32205.5	8718.86	2.14715e+07	1.45393e+07	1.79272e+07	5734.48	1.99156e+07
100074	Phosphoric acid	9.68607e+06	4056.14	24717.3	3.23323e+06	3.57678e+06	3.04068e+06	2.81271e+06	2.74412e+06	2.9783e+06	2.96579e+06	2.76265e+06	82704.8	77226.3	2.8608e+06	2.14885e+06	2.66578e+06	74065.2	2.76214e+06	2.7071e+06	6.29632e+06	1.05444e+07	8.74109e+06	8.07807e+06	3.62019e+07	6.96584e+06	4.86744e+06	5.75707e+06	2.47419e+06	3.12636e+06	3.44928e+06	7.13987e+06	2.17581e+06	2.59241e+06	70519.8	70057.8	9.48341e+06	3.86971e+06	2.09614e+06	70269.6	2.48618e+06
100075	2-Hydroxycinnamic acid	2.41315e+07	2707.48	3341.05	8.15857e+06	7.17094e+06	3.51827e+06	8.25285e+06	7.97619e+06	1.64059e+07	6.02073e+06	1.07773e+07	3613.7	2525.37	9.56699e+06	8.56008e+06	1.1997e+07	2629.5	1.12328e+07	2.16581e+07	2.24546e+07	80296.2	4.5573e+06	1.47095e+07	42570.3	1.56385e+07	3.40356e+07	1.59004e+07	1.14074e+07	6.1598e+06	1.58643e+07	84181.4	1.05458e+07	1.84882e+07	2569.98	1963.22	3.00748e+07	1.55474e+07	1.38662e+07	3750.5	1.51051e+07
100077	5-Hydroxydihydro-2,4(1H,3H)-pyrimidinedione	5.22758e+06	17089.4	953.272	2.21539e+06	3.22286e+06	4.32075e+06	2.47061e+06	4.70075e+06	3.98272e+06	3.29194e+06	3.89105e+06	14292.9	11791	3.24516e+06	3.6929e+06	4.62521e+06	12944	4.44394e+06	4.94768e+06	5.55985e+06	7.26307e+06	2.78934e+06	4.49546e+06	3.3245e+07	5.5206e+06	3.03915e+06	6.12216e+06	4.28947e+06	4.21365e+06	3.5914e+06	8.86104e+06	4.15899e+06	3.87127e+06	12208.4	1584.71	5.9974e+06	3.72079e+06	4.65142e+06	4887.16	3.91686e+06
100079	N-Methylcaprolactam	1.12532e+07	2681.35	1901.94	1.11009e+07	5.24316e+06	4.37559e+06	3.18897e+06	5.80898e+06	5.81786e+06	1.11884e+07	2.91479e+06	1750.69	1544.28	6.02858e+06	7.30134e+06	3.13695e+06	893.793	4.97808e+06	8.18884e+06	8.44467e+06	8.95522e+06	4.46027e+06	5.35496e+06	3.25307e+07	5.37321e+06	4.6978e+06	6.86408e+06	4.5467e+06	4.51818e+06	4.97275e+06	1.40894e+07	4.84441e+06	5.52538e+06	1595.54	1603.92	8.37493e+06	6.0095e+06	7.35951e+06	1739.32	5.32548e+06
100080	Acetyl-β-methylcholine	1.12751e+07	2105.8	1584.76	1.10946e+07	5.27399e+06	2.16759e+06	991685	5.79803e+06	5.79833e+06	3.31584e+06	1.95571e+06	1442.28	1675.65	6.0252e+06	7.2993e+06	3.10163e+06	1454.23	4.97326e+06	8.18162e+06	8.74433e+06	8.9752e+06	4.47029e+06	5.3727e+06	3.25246e+07	5.39452e+06	4.69351e+06	6.8482e+06	4.5432e+06	4.53474e+06	4.98267e+06	1.39362e+07	4.81853e+06	5.43686e+06	1712.75	1629.57	8.3631e+06	5.97973e+06	7.32903e+06	1237.82	5.30512e+06
100081	Bufa-20,22-dienolide	298028	3008.16	2531.98	56612.3	187683	1.12773e+06	1.29794e+06	485541	170692	2.18561e+06	2.24099e+06	1404.61	1649.27	178544	42128.8	20492.9	1571.68	833006	465966	3.09779e+07	3.52132e+06	227872	899245	2.5359e+06	1.2958e+06	1.34774e+07	1.0925e+06	119122	32375.1	183900	1.51196e+06	448069	517222	1643.26	3065.22	2.07546e+06	1.35186e+06	151415	964.098	106341
100082	Urocanic acid	5.51532e+06	11342.6	9311.17	1.68324e+06	1.59812e+06	4.73262e+06	1.21884e+06	1.60045e+06	2.54974e+06	515501	831646	6171.85	6713.65	1.83702e+06	1.77407e+06	1.83689e+06	11165.7	1.64657e+06	3.19821e+06	4.31351e+06	1.0012e+07	918392	3.01651e+06	3.06008e+07	3.2748e+06	4.20992e+06	2.21504e+06	1.51676e+06	1.19896e+06	2.14843e+06	1.14741e+07	1.14971e+06	2.39761e+06	6890.1	6188.78	2.83456e+06	952341	1.42698e+06	7227.24	1.66043e+06
100085	gaboxadol	2.07228e+07	15427.7	11744.2	8.64752e+06	1.23894e+07	7.07773e+06	4.98908e+06	1.58284e+07	1.28321e+07	1.37637e+07	8.56822e+06	11636.2	9831.34	1.04137e+07	1.509e+07	1.14299e+07	10075.7	1.0715e+07	1.63783e+07	1.31531e+07	2.96088e+07	7.19711e+06	1.19113e+07	453140	1.7485e+07	8.84098e+06	1.65397e+07	1.39253e+07	1.36861e+07	1.64808e+07	289986	337358	7.64038e+06	14921.1	2924.38	1.36142e+07	7.69727e+06	9.71104e+06	13843.3	8.50458e+06
100086	(−)-nabilone	3.36439e+06	1728.67	1210.8	468269	531748	328209	219330	724254	242930	2.95824e+06	478370	2192.76	965.351	228021	61404.2	342873	1182.97	99921.5	2.22436e+06	9.20996e+06	1.24947e+07	3.09977e+06	4.45233e+06	2.88121e+07	6.22088e+06	1.14887e+07	2.97916e+06	919198	278880	538694	7.39126e+06	2.05165e+06	2.06944e+06	3403.89	2422.26	1.9027e+06	1.25877e+06	688798	773.921	612468
100087	3-(4-Methyl-3-pentenyl)thiophene	9.42029e+06	490.11	460.281	3.51469e+06	2.83695e+06	2.78995e+07	3.53879e+06	2.70153e+06	6.605e+06	3.60422e+06	3.67538e+06	1091.65	1063	3.16974e+06	2.76905e+06	4.42791e+06	4221.13	4.23602e+06	8.12371e+06	7.86763e+06	1.20566e+07	1.77138e+06	5.79573e+06	1.54093e+07	6.0616e+06	1.37253e+07	6.86514e+06	2.99596e+06	2.33267e+06	4.44878e+06	1.56415e+07	3.98389e+06	6.7244e+06	1062.73	979.006	1.07835e+07	3.85033e+06	4.61825e+06	462.249	4.59473e+06
100088	2-Oxindole	5.91439e+06	3008.31	2455.06	2.35036e+06	3.32094e+06	126557	5991.62	2.12817e+06	4.4672e+06	27646.2	4858.4	1325.77	884.806	3.52003e+06	3.69181e+06	1.36114e+06	1408.74	3.53041e+06	5.0993e+06	5.76712e+06	1.3708e+07	2.63922e+06	4.62785e+06	2.77719e+07	7.34837e+06	2.16678e+06	3.44418e+06	5.10803e+06	6.33869e+06	7.11344e+06	1.50829e+07	4.16332e+06	3.89366e+06	3313.86	2126.62	8.80023e+06	4.11596e+06	6.5895e+06	2865	3.45606e+06
100089	Styrene	18868.3	7075.83	7029.2	8320.37	3004.31	2.77013e+07	12017.6	4386.68	8362.58	112914	4304.57	7838.21	7722.31	6508.22	9476.23	4397.22	7139.63	5437.26	7045.14	18025.3	11768.6	6644.13	6094.38	9859.35	6335.47	13785.8	6403.93	12187.4	3638.68	12317.2	43613.6	18432.9	11751.3	5007.58	5982.74	29419.6	7500.78	11009.5	6239.46	7006.18
100090	Phenethylamine	18406.1	4686.19	1592.2	4505.59	3890.05	2.75538e+07	11266.6	5424.38	5777.45	116476	4955.91	3995.91	4935.8	6647.61	3841.96	4486.62	4344.83	21901.7	6947.39	17718.1	12935.6	6275.14	5233.29	13760.6	5634.68	12281.7	10331.6	11746.2	4792.06	28560.4	60341.9	18618.4	12060.1	635.944	3709.71	35604.3	8021.22	31613.4	3586.94	25087.4
100093	Coumarone	8.81261e+06	6459.06	5513.07	2.44189e+06	2.1343e+06	1.44187e+06	2.82557e+06	1.77032e+06	5.50811e+06	1.9754e+06	2.19395e+06	5210.55	5307.7	1.82823e+06	2.72836e+06	3.4069e+06	2429.04	3.27672e+06	7.53554e+06	7.76585e+06	1.43353e+07	1.16749e+06	5.36809e+06	2.62679e+07	5.66895e+06	1.13088e+07	3.05856e+06	3.18317e+06	2.12772e+06	5.08691e+06	2.45911e+07	2.67906e+06	5.12824e+06	2233.4	2183.57	7.42719e+06	3.89846e+06	4.18379e+06	6472.61	5.1199e+06
100095	(−)-nabilone	5.2844e+06	1716.39	1223.33	4.75001e+06	207740	361209	2.55109e+07	49476.4	4.70703e+06	1.23235e+06	1.1602e+07	3343.05	4214.27	1.59283e+06	475169	8043.16	1150.1	494616	6.01027e+06	1.77603e+07	270551	471086	70985.2	667476	101448	8.8209e+06	2.78758e+06	282545	108658	5.44762e+06	2.80669e+06	1.17375e+06	1.49381e+06	1896.64	2117.94	391183	1.68993e+06	2.75787e+06	2812.26	2.65861e+06
100096	Stearamide	2.26957e+07	25306.8	21980.6	7.35506e+06	6.88314e+06	1.02397e+07	4.91637e+06	6.89589e+06	1.20286e+07	7.70276e+06	6.75068e+06	26001.7	8489.34	7.51201e+06	5.58247e+06	6.99849e+06	21900.7	8.07471e+06	5.44506e+06	2.51018e+07	1.49479e+07	1.82855e+07	1.73107e+07	3.76885e+06	1.75711e+07	1.38157e+07	1.19298e+07	5.71161e+06	6.17201e+06	6.09548e+06	1.17505e+06	4.4669e+06	5.38899e+06	25078.7	22878	1.8313e+07	5.32751e+06	7.21271e+06	26571.7	4.19879e+06
100097	DL-Lysine	4.84774e+06	3294.69	2632.54	6.02849e+06	2.69051e+06	2.21653e+07	4.16469e+06	1.38854e+06	4.84073e+06	4.60791e+06	4.73295e+06	5623.92	5899.03	1.22141e+06	1.86881e+06	4.36889e+06	16264.4	942340	4.79577e+06	4.4218e+06	8.03904e+06	2.50219e+06	6.15619e+06	8.37873e+06	5.5163e+06	2.50271e+07	4.30885e+06	4.39973e+06	3.29912e+06	7.48134e+06	7.69526e+06	2.78328e+06	6.62881e+06	5027.38	2132.07	6.7775e+06	4.18471e+06	3.67562e+06	7257.28	5.61124e+06
100098	D-(+)-Pipecolinic acid	4.81589e+06	8164.51	3141.91	5.9495e+06	2.66651e+06	2.19109e+07	4.12155e+06	1.36558e+06	4.78697e+06	4.55522e+06	4.68071e+06	5992.06	6821.44	1.19819e+06	1.84307e+06	4.31201e+06	17002	929128	4.72556e+06	4.36164e+06	7.9434e+06	2.47596e+06	6.08744e+06	8.28963e+06	5.45105e+06	2.4701e+07	4.25781e+06	4.34742e+06	3.25112e+06	7.38128e+06	7.59936e+06	2.75043e+06	6.54279e+06	5999.09	7603.5	6.69183e+06	4.14191e+06	3.63504e+06	8323.19	5.53836e+06
100100	Coumarone	8.80971e+06	4535.9	4092.07	2.44087e+06	13508.2	1.34153e+06	2.80906e+06	1.76815e+06	5.50619e+06	1.97445e+06	2.1929e+06	3850.94	3622.43	1.82664e+06	2.72674e+06	3.395e+06	1486.96	3.27372e+06	7.51429e+06	7.75884e+06	1.43307e+07	790850	5.36602e+06	304190	5.66679e+06	21551.2	3.05698e+06	3.17989e+06	2.12669e+06	5.08133e+06	2.45417e+07	2.67627e+06	5.12042e+06	1000.58	3815.74	7.38143e+06	3.89369e+06	2.20086e+06	820.202	5.11832e+06
100101	(−)-nabilone	3.99122e+06	2607.87	2096.57	725056	908991	179412	307128	214040	186427	2.36916e+06	813650	3892.07	2136.92	184905	58449.4	62152.2	2120.4	175320	1.94995e+06	1.65645e+07	2.3773e+07	3.53924e+06	6.97194e+06	2.42905e+07	1.09831e+07	1.50144e+07	2.36173e+06	531209	150482	184054	2.59711e+06	867342	890843	4032.84	3157.56	1.06209e+06	445867	237999	2201.51	427896
100102	7alpha-Hydroxy-3-oxochol-4-en-24-oic acid	3.32742e+06	5211.03	5317.18	2.00686e+06	8.03207e+06	76484.4	6445.56	60751.6	7.27733e+06	27543.1	5443.57	4422.42	4863.98	3.05217e+06	4.33841e+06	217172	4318.42	2.20306e+06	2.14339e+06	936553	2.42553e+07	2.97348e+06	7.50635e+06	2.4114e+07	9.83723e+06	165983	1.1768e+06	1.07656e+06	1.71147e+06	4.77688e+06	1.54722e+07	370126	1.67747e+06	4611.87	4845.51	779350	1.64771e+06	1.07291e+06	4475.11	1.06766e+06
100103	Diethyl phosphate	7.68876e+06	676.904	738.302	2.15996e+06	2.79635e+06	2.24405e+06	1.85407e+06	2.04771e+06	2.35968e+06	1.995e+06	1.73642e+06	643.698	702.407	1.74974e+06	1.47186e+06	1.96424e+06	585.497	1.86692e+06	1.85942e+06	4.47264e+06	7.11935e+06	5.99323e+06	5.49552e+06	2.40118e+07	4.44474e+06	3.48574e+06	3.53178e+06	1.7954e+06	2.12904e+06	2.31736e+06	4.94999e+06	1.51902e+06	1.63954e+06	574.072	554.655	6.86337e+06	2.50014e+06	1.45293e+06	825.244	1.71054e+06
100104	1-Linoleoyl-sn-glycero-3-phosphocholine	842578	1751.96	1769.58	525755	343501	131724	384485	660062	240549	263040	334011	1500.26	1613.06	312611	278292	507456	1561.89	2.10046e+06	683315	2.36737e+07	1.55261e+06	364159	367524	220365	560993	709429	689243	388613	264875	878319	596482	754360	458818	1675.29	1424.7	898818	2.65911e+06	296530	1410.5	196145
100105	2-Amino-1,3,4-octadecanetriol	4.34432e+06	19210.5	26431.6	593303	332000	1.63191e+06	1.25126e+06	797409	1.23019e+06	1.57149e+06	1.36394e+06	3530.04	5450.01	340325	1.2933e+06	122200	1949.06	1.56463e+06	2.74802e+06	2.24493e+07	56672.2	894988	1.01435e+06	13774.9	1.83148e+06	1.44389e+06	484967	2.99137e+06	5.40984e+06	5.83206e+06	42621.4	333045	176499	18377.1	24138.1	4.65603e+06	1.64483e+06	2.83828e+06	27553.8	1.69642e+06
100106	(−)-nabilone	4.55743e+06	3038.46	2283.82	1.46729e+06	4.39169e+06	528286	5149.06	1.54641e+06	5.52737e+06	172213	6032.86	3056.78	2128.96	4.38545e+06	2.34026e+06	2.47212e+06	2559.5	2.97075e+06	4.23761e+06	8.28122e+06	1.64086e+07	2.97497e+06	6.09616e+06	1.567e+07	8.1857e+06	1.21419e+06	3.49058e+06	1.71939e+06	1.68456e+06	2.0084e+06	2.22219e+07	2.05066e+06	5.26988e+06	6318.93	4280.06	3.99124e+06	5.93695e+06	2.29329e+06	8780.92	1.58177e+06
100107	Betaine	5.61784e+06	24348.9	67665.9	4.90432e+06	3.29774e+06	2.05616e+07	4.95411e+06	7.39773e+06	2.84079e+06	1.61093e+07	7.74636e+06	83365.2	83337.3	3.02303e+06	2.9572e+06	7.42771e+06	32581.9	2.76272e+06	4.20228e+06	3.59873e+06	6.52245e+06	4.10057e+06	4.77432e+06	1.72809e+07	5.42818e+06	2.21799e+07	6.6541e+06	4.68646e+06	2.52935e+06	6.64973e+06	7.59239e+06	3.79937e+06	3.43101e+06	83464.5	80183.2	4.23076e+06	3.42793e+06	3.4691e+06	7520.12	3.31387e+06
100109	2-[(5Z)-5-Tetradecen-1-yl]cyclobutanone	213886	1822.52	3335.51	21095.1	117356	1.90875e+06	1.84197e+06	157460	815631	2.62984e+06	1.90247e+06	2950.76	3472.42	313918	1.00791e+06	122940	2298.3	2.05728e+06	545344	2.08972e+07	617242	87223.3	152067	93341.9	236746	685312	309810	649224	856934	1.54447e+06	1.40167e+06	805092	263144	3318.9	2639.27	4.3633e+06	2.62168e+06	3.02323e+06	2441.92	853158
100111	oleoyl-lysophosphatidylcholine	1.12849e+06	3620.29	3668.9	1.0322e+06	850202	117866	716864	483453	612396	994961	475167	3334.48	3281.23	193602	322476	473231	3753.28	924190	633890	2.08374e+07	3.27542e+06	1.30669e+06	1.27481e+06	350946	1.4888e+06	1.82817e+06	1.17218e+06	752026	469368	1.59995e+06	292415	693186	509128	3109.51	3005.43	989819	1.63478e+06	596484	3216.12	488304
100112	3a,7a-Dihydroxycholanoic acid	8.46483e+06	5923.47	6080.11	316260	1.38227e+06	818114	8521.59	5.20204e+06	2.38576e+06	482113	7629.72	5947.71	5142.81	2.25501e+06	298044	1.53193e+06	7650.91	837091	3.98197e+06	2.06235e+07	1.04621e+07	1.00437e+06	2.7586e+06	6.86964e+06	4.14169e+06	4.39698e+06	4.73821e+06	1.39783e+06	919664	1.19836e+06	1.75756e+07	7.12535e+06	4.44822e+06	4607.69	5414.99	1.16318e+07	1.25008e+07	2.7814e+06	7107.86	610420
100114	Hypoxanthine	551555	173567	166941	13487	1.09773e+06	4.59459e+06	579729	1.07493e+06	479799	1.37472e+06	825921	201063	193759	1.03014e+06	745563	4.18472e+06	191837	952529	318954	595730	6.1319e+06	118215	1.12318e+06	1.50871e+06	1.66777e+06	1.46617e+06	1.45285e+06	1.09574e+06	651366	249716	2.03013e+07	1.78112e+06	2.39534e+06	130863	251497	3.51342e+06	792436	1.07567e+06	170988	803968
100116	L(-)-Carnitine	6.16215e+06	4438.35	1808.74	3.29816e+06	5.87296e+06	5.79983e+06	4.82346e+06	9.6995e+06	6.10533e+06	6.5966e+06	5.09667e+06	971.543	2365.42	7.06819e+06	6.15948e+06	8.34922e+06	4953.27	1.75642e+06	6.3878e+06	2.24049e+06	6.37192e+06	3.8669e+06	3.72475e+06	1.97353e+07	5.02795e+06	5.38261e+06	7.26105e+06	5.78309e+06	7.19047e+06	6.31517e+06	1.0194e+07	3.78702e+06	4.30543e+06	2364.14	1912.94	4.87083e+06	3.28291e+06	5.58879e+06	2175.47	4.21536e+06
100117	Vigabatrin	6.18409e+06	8137.67	5449.52	3.31762e+06	5.8393e+06	5.87888e+06	4.79451e+06	9.72105e+06	6.09363e+06	6.65628e+06	5.14988e+06	5447.43	5343.42	7.02623e+06	6.12844e+06	8.39828e+06	8105.16	1.7604e+06	6.46722e+06	2.32928e+06	6.36118e+06	3.84683e+06	3.69664e+06	1.97047e+07	5.01677e+06	5.58419e+06	7.25111e+06	5.76881e+06	7.12388e+06	6.32585e+06	1.02149e+07	3.80301e+06	4.35777e+06	4966.09	5386.32	4.93911e+06	3.35673e+06	5.58031e+06	5621.77	4.28587e+06
100118	7-ketodeoxycholic acid	781887	3380.48	3403.16	277942	575679	270470	466610	129735	307157	7.14403e+06	632516	3176.27	3173.33	409561	219474	82143.4	3315.07	447443	591901	1.94351e+07	9.61087e+06	1.30272e+06	3.05578e+06	1.55758e+07	3.27064e+06	2.64784e+06	922399	323492	209092	527890	1.62786e+06	173261	437066	3668.15	3133.48	1.4406e+06	807337	202030	3381.23	100661
100119	sphinganine	2.60056e+06	10991.7	5981.6	1.1513e+06	2.4106e+06	2.94506e+06	1.44221e+06	4.34498e+06	2.93848e+06	4.1135e+06	1.53572e+06	7686.66	3981.12	3.20928e+06	2.61708e+06	977213	7020.63	6.18317e+06	5.61676e+06	1.89177e+07	99228.5	1.15777e+06	2.94423e+06	113471	4.33818e+06	3.57561e+06	2.83372e+06	5.26953e+06	7.85103e+06	7.8685e+06	117743	3.88352e+06	723748	8721.44	5191.66	4.54369e+06	7.10645e+06	1.01644e+07	19640.4	2.60378e+06
100125	Hypoxanthine	8.85419e+06	11632.9	11481.8	2.67819e+06	6.23498e+06	1.16182e+07	1.96049e+06	1.78969e+07	8.70961e+06	7.18511e+06	6.16994e+06	12530.4	12365.9	7.03556e+06	8.48706e+06	1.62021e+07	11128.8	1.29034e+07	1.28326e+07	6.42559e+06	5.40306e+06	3.11794e+06	5.40973e+06	30215.2	8.36572e+06	8.15396e+06	1.57118e+07	9.41269e+06	9.20624e+06	4.40598e+06	4.29891e+06	9.30891e+06	6.11891e+06	11630.4	12125.8	9.19561e+06	6.61853e+06	1.30737e+07	11550.6	8.1868e+06
100126	Bis(2-ethylhexyl) phthalate	3.48196e+06	4863.68	7167.33	1.14549e+06	3.22277e+06	397530	18351.9	1.21995e+06	4.1036e+06	160876	17541.2	17376.1	17784.7	3.29557e+06	1.74816e+06	1.83895e+06	16468.7	2.18701e+06	3.19823e+06	6.28628e+06	1.27189e+07	2.1388e+06	4.59055e+06	1.21473e+07	6.16918e+06	894448	2.57158e+06	1.28234e+06	1.22999e+06	1.46121e+06	1.74812e+07	1.54552e+06	3.9803e+06	19996.3	17339.6	2.99749e+06	4.44177e+06	1.72964e+06	29252.5	1.19357e+06
100127	cholic acid	7.29499e+06	3327.81	11331.2	869232	1.06179e+06	72560.3	10802	1.56214e+06	401500	208769	11924.1	12647.2	2634.13	510015	261039	674286	12710.8	320316	1.45172e+06	7.59536e+06	1.36784e+07	2.42657e+06	5.21155e+06	1.68269e+07	7.21166e+06	3.69314e+06	4.16187e+06	1.20257e+06	849709	1.15652e+06	7.33183e+06	1.87487e+06	1.81501e+06	13151.8	12656.1	1.53039e+06	1.27638e+06	722351	12750.4	327168
100128	dimethylformamide	3.37631e+06	2370.33	286.115	4.07826e+06	1.79714e+06	1.42321e+07	2.73541e+06	881586	3.1755e+06	3.01355e+06	46234.5	1373.54	1423.36	778831	36049.2	2.82984e+06	974.619	594676	3.19187e+06	2.83532e+06	5.37518e+06	1.68672e+06	4.00547e+06	5.41415e+06	3.67709e+06	1.6614e+07	2.82332e+06	2.91047e+06	2.15684e+06	5.29197e+06	5.15984e+06	1.86424e+06	4.36978e+06	2914.12	216.881	4.43469e+06	2.53835e+06	2.42339e+06	2446.72	3.36143e+06
100129	β-Cortolone	6330.18	1000.82	970.834	1312.34	2694.27	5995.52	97824	1087.75	89654.1	538908	53906	951.094	904.641	17448.5	30318	1517.13	871.386	34193.9	40794.3	1.66094e+07	50000.4	7035.07	10844.1	40719.1	18369.8	222520	203429	182771	230071	292898	39185.9	35788.3	14703	829.782	847.979	259603	117593	509508	809.656	28027.5
100131	Desoxycortone	5238.16	1356.62	1315.97	2105.08	3041.66	5316.35	78919.3	1724.87	78801.9	439693	45645.2	1183.97	1226.25	10589.9	22361.1	1795.45	1181.17	23259.3	35082	1.64694e+07	42662.5	6981.81	10769.1	37415.7	13760.2	199906	177051	158873	184185	245274	35280.6	29641.8	11674.6	1124.78	1319.04	223973	100294	435987	1097.5	21764.1
100133	Glycerophospho-N-palmitoyl ethanolamine	2.66827e+06	13674.5	5885.47	1.33749e+06	1.55302e+06	914353	1.81286e+06	787228	1.87891e+06	3.14123e+06	2.69248e+06	11030.8	5319.77	494509	1.02312e+06	1.48355e+06	7666.23	1.32622e+06	1.03781e+06	1.62711e+07	1.11754e+06	1.25756e+06	1.91801e+06	285640	2.19321e+06	1.95998e+06	1.62015e+06	1.4794e+06	1.41476e+06	2.55518e+06	555148	1.66146e+06	1.25276e+06	8159.12	6335.17	1.83162e+06	1.43555e+06	1.41926e+06	9081.02	1.11533e+06
100135	Uric acid	1.98867e+06	1324.64	686.278	1.76878e+06	1.46211e+06	323701	291802	172778	1.32261e+06	605989	360651	639.173	614.342	370747	480994	382834	1311.66	292525	713907	407679	6.2744e+06	1.87548e+06	2.87631e+06	1.59373e+07	3.37587e+06	1.63553e+06	932083	693225	573892	1.21455e+06	3.4018e+06	533844	442261	793.338	524.649	1.46743e+06	689880	522430	660.668	577349
100137	N-Acetyl-D-galactosamine	8.21621e+06	4682.01	4089.37	4.93641e+06	3.47795e+06	1.0076e+06	907374	4.157e+06	9.27197e+06	1.38803e+06	2.58692e+06	3860.42	4556.87	5.02079e+06	3.26474e+06	6.76878e+06	2640.13	5.23171e+06	5.31735e+06	1.1573e+07	7.25251e+06	3.02553e+06	3.92472e+06	1.54163e+07	4.63292e+06	5.70874e+06	7.38321e+06	5.42602e+06	2.59343e+06	6.07658e+06	1.49398e+07	5.48781e+06	6.33636e+06	10355.2	2910.65	1.11564e+07	9.36504e+06	5.22396e+06	5521.08	6.79466e+06
100138	Docosahexaenoic acid ethyl ester	6.76766e+06	3456.95	1586.35	989402	1.533e+07	223503	19293.7	2.26373e+06	2.88446e+06	38794	21794.1	1411.71	2512.65	1.02503e+06	966537	1.90574e+06	2396.86	1.27395e+06	2.90951e+06	8.38407e+06	1.37824e+07	1.12366e+06	4.01188e+06	5.76552e+06	4.85271e+06	1.80544e+06	2.41973e+06	1.47366e+06	1.82422e+06	2.04956e+06	1.38563e+07	2.00672e+06	2.72793e+06	4712.08	1936.44	4.36389e+06	3.2223e+06	2.29821e+06	4540.71	858874
100139	D-Sphingosine	9.52791e+06	19479.2	6538.82	3.85711e+06	3.80604e+06	7.07335e+06	5.06913e+06	9.1984e+06	7.45833e+06	6.08831e+06	4.02651e+06	8452.2	11024.2	4.52878e+06	9.02603e+06	1.88174e+06	10236.9	1.00917e+07	1.18601e+07	2.6367e+06	493571	2.67068e+06	6.68921e+06	439133	1.02135e+07	8.54571e+06	3.81773e+06	8.74656e+06	1.42457e+07	1.37636e+07	219533	3.65299e+06	1.04418e+06	12814.7	8588.84	1.12894e+07	6.42821e+06	1.52413e+07	20967.8	6.77651e+06
100140	Ricinoleic Acid	245109	10937.9	9818.24	35601.1	316106	652723	2.05202e+06	124719	1.36999e+06	5.22323e+06	547838	11177.2	10192.6	525193	1.38081e+06	151529	5719.57	2.87281e+06	432222	1.51135e+07	1.86139e+06	258407	473822	394653	817902	435258	365518	957009	1.829e+06	2.07655e+06	2.24467e+06	824612	317822	5102.68	12771.8	4.07572e+06	2.03788e+06	3.95682e+06	10970.4	1.08463e+06
100141	Bufa-20,22-dienolide	1.5006e+06	1188.43	1535.13	1.32825e+06	186401	91948.5	7.73166e+06	9197.19	1.35669e+06	1.49662e+07	3.49544e+06	1956.3	1879.91	444433	131650	3262.73	1035.71	136925	1.76452e+06	5.33673e+06	312616	126535	121504	177364	145427	2.46716e+06	738822	109245	20101.3	1.50236e+06	876142	320733	394993	1395.1	846.746	123264	462428	769024	1996.02	713829
100144	L-Pyroglutamic acid	2.24483e+06	4529.98	6183.67	1.33597e+06	1.51088e+06	1.04808e+07	6.12797e+06	1.84128e+06	1.66591e+06	1.64766e+06	4.30997e+06	6312.01	5180.9	1.79938e+06	2.21423e+06	1.62779e+06	23704.5	1.10744e+06	2.56904e+06	1.62811e+06	1.43891e+07	1.66254e+06	2.13913e+06	1.06997e+07	2.81706e+06	3.0033e+06	2.67076e+06	2.3681e+06	1.90084e+06	2.67709e+06	7.38947e+06	1.21079e+06	1.45821e+06	8146.26	4037.11	2.50117e+06	1.60002e+06	1.37962e+06	2005.46	1.59886e+06
100145	Tiglic acid	1.43615e+06	10030.7	6095.21	1.04393e+06	1.19969e+06	4.57378e+06	1.26506e+07	146264	580486	3.0082e+06	8.46623e+06	3330.16	6263.87	626108	776450	146049	12231.8	408671	1.17033e+06	3.4233e+06	3.29562e+06	895616	1.61293e+06	1.43882e+07	1.84661e+06	630636	906898	970728	1.39788e+06	1.34143e+06	2.01946e+06	451975	511601	6130.27	5676.82	1.27469e+06	540645	487165	6861.46	712885
100146	Glycyl-L-leucine	2.22011e+06	1348.43	1498.16	571418	625488	1.43641e+07	2.05935e+06	908609	2.48276e+06	779665	3.14821e+06	1258.06	1553.36	939223	926501	1.28168e+06	1994.02	1.11289e+06	3.56706e+06	7.30354e+06	2.18712e+06	230097	929878	2.24244e+06	774557	8.73904e+06	2.40385e+06	1.18882e+06	395375	2.01037e+06	5.45223e+06	1.19095e+06	1.68587e+06	1655.38	1550.84	6.3741e+06	2.44009e+06	1.53116e+06	1452.4	2.89983e+06
100148	Bis(2-ethylhexyl) phthalate	1.69685e+06	10278.9	8435.67	252541	9.58038e+06	197237	10512.9	257216	508987	5004.81	1544.98	9080.92	8986.67	271524	540098	231053	9287.09	395328	830078	731939	1.41268e+07	943831	4.11201e+06	5.59453e+06	5.26449e+06	165764	360271	416593	683512	741424	3.38141e+06	358204	656566	8463.89	9491.17	693562	545508	439802	9113.17	223708
100151	Bis(2-ethylhexyl) phthalate	2.43582e+06	12013	10835.7	801236	1.52456e+06	18621.7	14557.6	104856	3.65818e+06	42755.5	17178.8	10635.7	11840.7	622117	389191	53318.8	11102.3	191916	1.83138e+06	955569	1.37184e+07	1.46344e+06	3.63659e+06	1.24766e+07	5.21751e+06	314150	1.17623e+06	722475	1.20916e+06	1.89158e+06	5.11488e+06	846215	607258	12396	13555.7	861109	852181	1.28649e+06	13280	565647
100153	1-stearoyl-sn-glycero-3-phosphoethanolamine	7.21589e+06	38144.3	14989	5.52111e+06	3.47253e+06	1.57835e+06	3.67315e+06	2.07347e+06	4.93837e+06	3.57767e+06	2.95949e+06	22452.8	13955.8	775665	3.00976e+06	4.02948e+06	34060.4	3.29785e+06	3.70211e+06	1.34381e+07	400133	3.96841e+06	4.3049e+06	435289	4.97401e+06	9.10212e+06	5.17997e+06	3.86882e+06	3.03917e+06	6.53006e+06	865504	3.13903e+06	2.13889e+06	26076.4	15881.8	4.99077e+06	3.05533e+06	3.49409e+06	28837.2	3.54905e+06
100156	Phosphoric acid	4.4184e+06	59738.6	64323.4	1.23973e+06	1.53519e+06	1.26551e+06	1.07464e+06	1.06755e+06	1.23617e+06	1.11318e+06	996512	66674.4	62706.7	1.03728e+06	862013	1.00859e+06	62331.9	1.05675e+06	1.07547e+06	2.61919e+06	4.35537e+06	3.31728e+06	3.01601e+06	1.322e+07	2.53743e+06	1.87593e+06	2.06954e+06	1.03055e+06	1.21312e+06	1.20268e+06	2.94089e+06	869254	961341	60287.6	54671.1	3.78079e+06	1.37637e+06	808689	58027.8	953478
100157	Bis(2-ethylhexyl) phthalate	6.18031e+06	10893.8	9441.73	811305	993257	70110.8	8778.8	1.43377e+06	388309	9166.4	10215.8	10896.2	9555.03	487446	252931	640302	10966.2	309985	1.32867e+06	6.36732e+06	1.09721e+07	2.20407e+06	4.50776e+06	1.31291e+07	6.07126e+06	3.26854e+06	3.60619e+06	1.12315e+06	805510	1.08592e+06	6.2053e+06	1.7203e+06	1.66206e+06	11458.4	11024.2	1.41773e+06	1.19021e+06	685133	11157.6	314426
100159	N-acetyl-L-2-aminoadipic acid	7.5752e+06	4397	3703.29	3.62613e+06	3.23389e+06	1.39375e+06	1.00235e+06	3.14349e+06	8.37217e+06	1.36793e+06	2.72361e+06	6087.1	3985.26	5.02751e+06	3.53183e+06	6.81596e+06	4169.99	5.01562e+06	5.2871e+06	1.12461e+07	6.18775e+06	3.02653e+06	4.23816e+06	1.20475e+07	4.20225e+06	6.28569e+06	7.02696e+06	5.76906e+06	2.43695e+06	5.89118e+06	1.27037e+07	5.36126e+06	6.08803e+06	13037.1	5709.33	1.01771e+07	9.48657e+06	5.0914e+06	8818.76	6.41915e+06
100164	Caprolactam	67871.3	11789.3	10349.2	41582.2	55510.6	741477	5.52766e+06	45380.4	66714.6	1.22521e+07	3.15429e+06	9987.65	8974.92	68222.9	46900.8	47284.1	9651.91	23042.8	43221.4	112746	87248.4	47645.4	62068.2	701325	52589.1	98010.7	77411.5	54479.4	33839.6	27591.6	117410	43576.8	55136.2	8431.14	7973.56	110383	80029.7	70607.3	7479.5	42352.4
100165	D-Serine	2.30349e+06	4581.03	2009.11	3.15888e+06	1.51698e+06	5.33715e+06	1.20444e+06	718434	6.58745e+06	1.96437e+06	1.33128e+06	1257.49	3113.11	1.67449e+06	2.92144e+06	1.90052e+06	6218.71	1.93869e+06	2.11431e+06	2.43994e+06	2.32303e+06	2.07955e+06	1.69954e+06	1.15434e+06	2.08337e+06	1.15677e+07	4.30488e+06	3.84859e+06	2.72772e+06	6.79125e+06	1.85527e+06	2.79852e+06	2.8058e+06	3913.93	1597.14	1.40415e+06	2.79531e+06	3.6349e+06	2288.18	4.10493e+06
100166	Leucylproline	8.81214e+06	6612.81	4079.95	2.71425e+06	1.15526e+06	1.09456e+07	1.75424e+06	3.00055e+06	3.06494e+06	1.71256e+06	4.245e+06	7439.85	6681.01	3.31869e+06	2.13989e+06	3.66242e+06	7218.64	2.60085e+06	3.66909e+06	1.15601e+07	4.45098e+06	480165	1.43723e+06	6.00719e+06	1.73332e+06	5.58181e+06	2.31623e+06	1.62599e+06	322861	2.08193e+06	9.39167e+06	2.26276e+06	2.71762e+06	6570.56	6823.32	6.22062e+06	1.98296e+06	1.2407e+06	6261.6	3.21717e+06
100167	Ornithine	321123	6623.7	4547.22	564591	212431	1.14726e+07	95482.4	65810.7	134131	158425	338737	4912.23	5027.45	35557.4	74901.5	68323.3	4921.9	34088.4	325319	743522	759135	329935	618830	1.3132e+06	554539	1.81102e+06	375442	503919	323361	348395	369909	79642.1	222806	6627.7	5772.75	483262	169766	294570	6940.83	313994
100169	Caprolactam	3.11683e+06	46590.1	48082.6	697349	1.0242e+06	1.1914e+06	653007	847088	1.05582e+06	875545	616765	14661.2	44855.3	615714	474294	772107	6778.17	629797	588492	1.54379e+06	2.85929e+06	2.34146e+06	2.4189e+06	1.12062e+07	2.10655e+06	975979	1.35282e+06	561786	690953	912136	2.45244e+06	482981	715957	31005.7	36202.4	2.1171e+06	738948	653796	33531.1	654581
100170	Caprolactam	3.1134e+06	573250	552759	537046	548449	484931	530289	514742	487776	437176	495795	542374	443005	486621	455616	460196	426971	413908	344221	469789	383270	455975	397942	1.1171e+07	383618	365365	1.37461e+06	371747	431837	396814	2.47972e+06	369182	369820	513915	365167	293240	417192	368336	446994	345135
100171	7alpha-Hydroxy-3-oxochol-4-en-24-oic acid	897533	1606.28	1727.28	336999	754231	5044.63	17266.6	194932	149446	148233	7712.21	1482.96	1467.43	435700	289121	181117	1597.2	332217	612433	151108	8.48835e+06	1.09211e+06	2.52224e+06	1.11281e+07	3.58032e+06	110905	980971	359075	303529	674268	2.15532e+06	195986	479942	1950.34	1767.86	193063	223341	172670	1959.66	140105
100172	Pregabalin	3.78366e+06	248.655	750.637	930864	1.42273e+06	446561	248450	1.44188e+06	1.95092e+06	2.2497e+06	474710	381.288	583.385	1.58321e+06	2.968e+06	1.18871e+06	654.592	1.83296e+06	2.39429e+06	2.19455e+06	5.9408e+06	911078	1.71884e+06	242503	2.63634e+06	1.08964e+06	2.21543e+06	1.75329e+06	2.21233e+06	2.16366e+06	1.09643e+07	1.5476e+06	1.93288e+06	282.014	664.348	3.45737e+06	1.53719e+06	2.65419e+06	848.489	1.55194e+06
100174	ZV4	7.72456e+06	4269.3	4115.8	1.08399e+07	1.89301e+06	528351	9.35455e+06	1.38073e+06	1.87998e+06	1.74556e+06	1.81699e+06	3595.48	4272.91	1.05559e+06	2.00694e+06	1.38579e+06	4065.23	3.51612e+06	5.13047e+06	3.38962e+06	6.06136e+06	8.17045e+06	5.84483e+06	295507	4.92874e+06	1.12338e+06	7.11428e+06	2.79301e+06	2.21398e+06	4.08191e+06	8.19879e+06	3.26808e+06	2.40713e+06	4777.76	3757.81	8.5384e+06	3.71058e+06	2.60182e+06	3879.54	4.66051e+06
100176	2,2'-Iminodipropan-1-ol	7.46853e+06	565.299	176.352	1.05517e+07	1.76708e+06	347880	9.01485e+06	1.24715e+06	1.74499e+06	1.54832e+06	1.67528e+06	171.796	170.543	910699	1.81516e+06	1.16309e+06	355.415	3.31669e+06	4.85972e+06	2.95308e+06	5.62315e+06	7.96586e+06	5.61549e+06	3.30841e+06	4.67007e+06	896531	6.81072e+06	2.59785e+06	1.98402e+06	3.88333e+06	7.8513e+06	3.11761e+06	2.24457e+06	238.389	139.197	8.25241e+06	3.56788e+06	2.45122e+06	152.701	4.43791e+06
100177	Proline	324685	6503.21	4436.69	558602	205649	1.05365e+07	106155	70051.4	141607	154254	349417	4938.44	4689.05	44302.4	78690.6	71929.9	4933.8	37927.8	345095	716218	703374	323289	588876	1.20902e+06	522221	1.86069e+06	363393	478469	304779	339870	347757	78012.9	220478	6562.63	898.89	477059	181244	287789	6923.8	317116
100184	Threonine	5.95527e+06	2094.8	305.124	2.73061e+06	2.18314e+06	7.48811e+06	2.07903e+06	1.99272e+06	5.68913e+06	1.96218e+06	2.56456e+06	312.325	1341.06	2.52309e+06	3.08817e+06	2.90278e+06	3399.78	2.79781e+06	6.58636e+06	3.30475e+06	6.38628e+06	1.64485e+06	4.26728e+06	4.41865e+06	4.08113e+06	1.00786e+07	4.69416e+06	3.58058e+06	2.56217e+06	5.91407e+06	5.87754e+06	3.39756e+06	4.41877e+06	1321.2	1180.21	5.47416e+06	4.28669e+06	4.2167e+06	1044.73	5.4958e+06
100186	7alpha-Hydroxy-3-oxochol-4-en-24-oic acid	372499	1912.56	1621.99	201893	350969	8185.57	16461.7	27004	193498	168529	15008.6	2214.91	1489.9	102492	90586.8	68457.3	1522.39	40501.8	435716	748548	4.64002e+06	1.00728e+06	1.38195e+06	1.00615e+07	2.24549e+06	295986	307036	122275	91047	187541	1.14372e+06	100408	245029	2015.46	1824.16	85362.7	117251	103326	1794.43	133673
100187	Rutin	143164	95028.7	89619	177808	9.94994e+06	130969	130795	270354	1.93111e+06	5.43148e+06	2.7395e+06	151958	115477	233275	256451	2.68943e+06	141861	137296	203983	261123	92990.8	1.43346e+06	7.04702e+06	226213	699690	638448	389003	1.25715e+06	664186	1.44018e+06	209057	338639	326113	107102	87609.8	1.08262e+06	466405	237851	84485.5	2.98848e+06
100189	N-Methylcaprolactam	20020.2	2058.35	1932.89	8122.78	4263.43	223365	1.92952e+06	5373.14	23025.3	9.75463e+06	904058	1677.07	1547.85	6694.63	13670.1	2850.55	1552.68	6892.36	4788.23	12406	58582.6	6974.17	6060.54	13466.6	5789.08	12503.5	20820.6	15666.1	9534.67	13006	151424	3136.22	3107.69	2029.55	1502.17	24111.3	7370.6	25902.7	1922.76	16318
100190	Urocanic acid	5.61792e+06	4136.39	3636.79	3.15747e+06	2.54972e+06	9.69213e+06	1.89871e+06	2.91022e+06	3.49142e+06	966651	1.62406e+06	2545.64	2796.09	3.32881e+06	2.84085e+06	2.88553e+06	2908.52	2.65811e+06	4.36184e+06	3.96286e+06	5.93239e+06	1.52423e+06	3.71125e+06	44089.9	3.52209e+06	6.85417e+06	3.06286e+06	2.38169e+06	1.7479e+06	3.63854e+06	4.94484e+06	1.87127e+06	3.60814e+06	3166.9	3281.71	3.10624e+06	1.75487e+06	2.34391e+06	2348.4	2.42768e+06
100191	Piracetam	694866	3612.33	2630.08	375466	1.61453e+06	9.67068e+06	446150	618748	1.02205e+06	667693	1.16337e+06	9298.06	7829.98	628474	545142	709444	8696.53	603354	853215	911886	4.38849e+06	521009	660850	1.07971e+06	1.55224e+06	1.01958e+06	972144	755993	943429	1.15322e+06	2.03381e+06	615325	1.14457e+06	9789.58	2069.93	1.22703e+06	899320	1.1818e+06	9628.26	656899
100193	Bufa-20,22-dienolide	1.88717e+06	2048.11	3040.1	540265	1.88632e+06	67163.6	4200.2	186562	2.50326e+06	52952.7	4507.9	4282.08	3620.52	883570	504335	127751	4450.36	440274	1.7425e+06	2.37202e+06	9.53945e+06	1.21778e+06	2.98862e+06	8.91343e+06	4.26733e+06	348526	1.26941e+06	428485	620660	924450	6.16589e+06	695760	815153	7759.01	5333.64	1.1789e+06	1.62289e+06	892121	5567.53	419812
100194	Indane	2.23722e+06	3660.82	3847.93	482022	680416	541741	439032	397377	577844	488090	414459	3321.07	2627.31	399117	332640	349317	2997.61	415152	497014	1.17406e+06	2.82557e+06	1.55436e+06	1.4468e+06	9.37589e+06	1.35641e+06	910259	1.05405e+06	446406	504183	590980	1.61674e+06	302724	397940	3346.64	499.83	2.07788e+06	605471	346579	3207.14	369711
100196	2,4-dimethyl-4,5-dihydro-1h-imidazole	53940.5	378.826	353.486	27079.9	20252.3	3.91253e+06	4.31463e+06	23208.9	46879.1	9.33176e+06	2.51077e+06	855.596	825.88	30112.7	16083.4	26487.8	384.522	15417.4	14846.9	115627	46888.6	29846.2	33010.6	484061	34112.2	56869.1	40332.6	28786.1	27517.8	24914	68735.5	19105.8	30765.4	413.966	274.467	57502.9	27206	45332.4	333.139	20669.6
100198	monoethyl phosphate	2.67576e+06	1007.15	1266.58	866174	1.08226e+06	871101	680249	760744	920599	780940	684870	651.15	1325.84	713303	592443	726291	1029.13	736368	747203	1.78172e+06	2.74967e+06	2.3885e+06	2.19674e+06	9.13818e+06	1.81428e+06	1.30697e+06	1.50641e+06	646194	830344	915403	2.08674e+06	596300	660478	910.285	637.937	2.51289e+06	995310	568342	615.033	681224
100199	N-Acetylputrescine	49137	187.74	179.846	23298.7	17153.3	556514	4.07739e+06	20412.4	39135.1	9.08356e+06	2.32908e+06	293.766	170.449	25645.7	13499.9	19730.7	307.198	10980.9	9397.76	94199.5	39548.8	27176.3	27557.2	474832	29092.5	46452.7	36380.4	25062.5	21132	20348.1	59291.9	16857.3	25088	156.38	144.135	49647.4	23884.1	38031.3	182.148	17331
100200	N-Acetylputrescine	49137	187.823	179.925	23298.7	16326.3	556514	4.07739e+06	20412.4	39251.3	9.08356e+06	2.32908e+06	293.766	662.16	25645.7	13499.9	23722.6	223.087	10980.9	9397.76	94199.5	39548.8	27418	27557.2	474832	29092.5	46452.7	36380.4	25062.5	21132	20348.1	59291.9	16857.3	25088	150.77	144.199	49647.4	23884.1	39695.4	182.229	19407.7
100202	2-Hydroxycinnamic acid	5.06295e+06	1286.33	962.389	1.60388e+06	7937.89	15837.7	1.04869e+06	1.5855e+06	1.75227e+06	1.00634e+06	1.21528e+06	1338.47	1266.63	1.81883e+06	1.58253e+06	2.11949e+06	837.39	2.11167e+06	4.45231e+06	4.88076e+06	9.02524e+06	802140	3.56254e+06	148956	3.37698e+06	18057.2	1.85595e+06	1.87251e+06	10437.1	3.50151e+06	98072.6	2.37712e+06	3.40298e+06	985.15	1117.56	131877	2.36903e+06	1.34498e+06	366.318	3.09128e+06
100203	4-Hydroxybenzaldehyde	2.76677e+06	6889.21	531.915	746941	715700	425178	904358	570492	1.07111e+06	722873	674246	5382.04	478.065	830298	697048	1.0642e+06	5797.8	1.11002e+06	2.89742e+06	2.33496e+06	4.14132e+06	447717	1.60839e+06	8.9629e+06	1.75079e+06	3.40556e+06	985559	996287	491935	1.70198e+06	8.21796e+06	650767	1.58994e+06	5529.22	5269.63	2.0446e+06	1.20131e+06	1.30505e+06	6602.18	1.35078e+06
100204	Hypoxanthine	5.06462e+06	6000.84	12029.6	1.50255e+06	1.40636e+06	3.98717e+06	1.07524e+06	1.47847e+06	2.2911e+06	468350	778914	9063.55	142801	1.66542e+06	1.58927e+06	1.71563e+06	124001	1.45821e+06	2.93548e+06	3.82155e+06	8.95962e+06	870474	2.76808e+06	142750	2.99131e+06	3.64231e+06	2.07531e+06	1.32545e+06	1.1098e+06	1.87456e+06	1.6234e+06	921260	2.19919e+06	5917.47	131361	2.57126e+06	794875	1.2819e+06	110255	1.35305e+06
100205	1-Tetradecylamine	8.94876e+06	10312.9	10742.4	1.83627e+06	2.70396e+06	2.01931e+06	1.87669e+06	1.76979e+06	2.43076e+06	1.40645e+06	1.84561e+06	7690.88	10406.8	2.00214e+06	1.21675e+06	1.54106e+06	11997.8	1.41012e+06	1.10531e+06	4.27337e+06	2.23747e+06	4.92763e+06	3.3008e+06	1.68123e+06	4.03673e+06	3.43044e+06	2.10321e+06	2.57275e+06	2.11521e+06	2.23632e+06	228125	651328	1.11715e+06	9033.3	10344.9	7.1013e+06	1.84801e+06	1.94212e+06	10595.4	821247
100206	N-Methyl-2-pyrrolidone	843814	16952.4	11873.6	653574	790790	2.8018e+06	8.91758e+06	119140	529555	2.11693e+06	5.7462e+06	23902.5	17402.2	876200	674102	120941	15144.6	372038	781994	2.49305e+06	2.47521e+06	920384	1.07883e+06	273544	1.29143e+06	379924	309626	662045	1.0322e+06	927703	79098.9	317125	339438	22283.2	6892.95	757856	391187	275780	19162.1	459571
100208	Xanthine	763343	2228.81	3592.69	230001	754659	3.35366e+06	405580	1.055e+06	890903	959645	372320	1994.4	1715.97	721538	975008	1.44565e+06	3537.69	719305	524722	346004	4.86864e+06	366489	1.32266e+06	5.21368e+06	1.64693e+06	1.49688e+06	1.94366e+06	1.70259e+06	1.3564e+06	551775	8.86339e+06	766814	1.2767e+06	2281.03	3654.83	2.52466e+06	658485	1.19692e+06	2828.13	804983
100209	Stearamide	6.98741e+06	7682.93	13081.1	2.66156e+06	2.43072e+06	1.92145e+06	2.35264e+06	1.8631e+06	1.97152e+06	1.83698e+06	1.7299e+06	14016.2	12715.6	2.26715e+06	1.91427e+06	1.7465e+06	14393.1	2.0063e+06	2.78039e+06	4.70919e+06	195457	8.84453e+06	8.34265e+06	174144	5.72547e+06	3.09715e+06	2.93874e+06	1.71022e+06	1.81753e+06	1.96093e+06	165524	1.49065e+06	1.81437e+06	12412.3	8505.41	5.36043e+06	2.40597e+06	1.85367e+06	7725.92	1.42067e+06
100210	Uracil	5.21752e+06	119152	88296.8	2.20835e+06	3.21545e+06	2.52059e+06	2.45945e+06	4.65559e+06	3.96502e+06	3.28002e+06	3.85424e+06	100644	82105.7	3.23585e+06	3.67371e+06	4.61141e+06	5662.59	4.43548e+06	4.93982e+06	5.54568e+06	7.24575e+06	2.78357e+06	4.49004e+06	5.65406e+06	5.51167e+06	3.03278e+06	6.11483e+06	4.27912e+06	4.20087e+06	3.56471e+06	8.84438e+06	4.15446e+06	3.86492e+06	163685	120045	5.98044e+06	3.71601e+06	4.6373e+06	138860	3.90767e+06
100212	3beta-hydroxy-4beta-methyl-5alpha-cholest-7-ene-4alpha-carboxylic acid	8.7613e+06	5602.29	4509.76	3.08096e+06	4.39846e+06	1.07828e+06	3.5001e+06	3.07935e+06	2.86037e+06	4.28838e+06	1.83958e+06	4244.91	4204.94	2.15788e+06	1.50349e+06	2.02389e+06	4790.63	2.20517e+06	3.55566e+06	1.01598e+06	4.45174e+06	861281	3.51202e+06	503525	5.3205e+06	1.18929e+06	2.4488e+06	2.22856e+06	1.73383e+06	2.41887e+06	259457	1.26526e+06	1.65674e+06	4293.25	3836.01	2.83434e+06	1.56975e+06	3.12981e+06	4231.6	919011
100213	DL-Glutamine	1.1295e+06	896.598	519.079	1.16102e+06	313925	5.39763e+06	238884	562830	3.76841e+06	196090	340535	599.071	1259.03	822486	1.54036e+06	1.41282e+06	3257.55	1.15762e+06	2.61176e+06	2.18099e+06	1.68537e+06	369315	1.09178e+06	814504	1.21536e+06	8.74233e+06	2.47194e+06	2.3638e+06	1.70279e+06	5.0761e+06	1.63158e+06	1.56463e+06	2.05945e+06	617.956	912.204	1.59592e+06	1.74084e+06	2.06256e+06	435.161	2.38732e+06
100214	Nicotinic acid	3.02488e+06	62922	51784.9	562221	860324	1.59371e+06	319800	967983	1.07943e+06	1.06003e+06	530782	49043.8	44285	764635	1.16212e+06	672031	49065.3	676982	1.08239e+06	2.95871e+06	8.59791e+06	681240	1.38514e+06	64817.5	2.00697e+06	858652	1.41957e+06	901751	938275	1.54641e+06	5.82679e+06	484193	556119	72875.7	63296.6	1.5717e+06	586633	629241	62490.2	634466
100215	Coumarone	6.66579e+06	3324.84	2682.99	2.11034e+06	1.85553e+06	771193	2.10617e+06	2.15936e+06	4.4369e+06	1.56235e+06	2.89872e+06	938.942	2849.87	2.583e+06	2.22376e+06	3.19822e+06	2226.84	2.99389e+06	5.71899e+06	5.97824e+06	12143.4	1.15075e+06	3.83549e+06	17339.6	4.02107e+06	8.58101e+06	3.67684e+06	2.81656e+06	1.13104e+06	3.98549e+06	13973.3	2.737e+06	4.93226e+06	2343.72	2388.92	7.61864e+06	3.99232e+06	3.44283e+06	541.554	3.72038e+06
100216	Crotonic acid	997362	4080.95	2529.72	332432	880120	2.00541e+06	1.17754e+06	1.66537e+06	545684	1.87845e+06	637848	4453.6	3646.82	1.72414e+06	1.34659e+06	447472	3832.46	825219	1.08254e+06	1.58471e+06	4.04561e+06	733127	1.9464e+06	8.54377e+06	1.14056e+06	1.15445e+06	2.06478e+06	1.97232e+06	618266	1.26662e+06	2.49741e+06	1.01035e+06	664598	3591.5	918.915	1.73891e+06	774930	934263	4118.71	1.00736e+06
100220	quinbolone	256323	923.369	901.298	71870.1	125229	231536	524636	74839.3	255648	7.88016e+06	665893	838.568	844.756	154516	98925.5	11366	788.378	171319	336752	8.37595e+06	2.53003e+06	403464	992970	5.37952e+06	1.08505e+06	1.06112e+06	834140	89233.9	46974.5	56129.4	631439	93487.7	124035	816.034	756.428	983672	626158	108901	947.667	67641.5
100221	1-Linoleoyl-sn-glycero-3-phosphocholine	181821	4088.6	2976.95	243034	92457.8	33905.6	166899	234208	82697.3	111888	175763	5817.41	3391.79	104608	155734	194142	4591.3	545142	215111	8.35074e+06	200761	139261	134792	50652.9	124715	179072	220582	165417	131021	324920	48344.7	138412	105094	5292.2	3394.95	162573	601118	101002	4343.47	78211.9
100223	Diethyl phosphate	1.22032e+06	1941.99	1885.92	147835	233624	144891	150563	142458	248582	246130	187135	1709.13	1729.77	140891	42131.5	142968	1602.51	155672	83915.3	255456	1.0969e+06	758775	757401	8.13915e+06	456681	172388	392732	66802.8	5582.32	156886	806944	134572	195839	1505.69	1466.65	653245	174905	42655.6	1507.41	62507.6
100224	gamma-Aminobutyric acid	2.21924e+06	3260.14	3884.39	894854	1.3087e+06	6.64568e+06	936274	1.60826e+06	3.01884e+06	2.6331e+06	798734	3085.96	2673.33	1.69439e+06	1.21869e+06	2.62147e+06	2873.67	1.88439e+06	2.91958e+06	1.9691e+06	3.634e+06	836344	1.83458e+06	8.09177e+06	1.6195e+06	1.81465e+06	2.01245e+06	1.79855e+06	1.20949e+06	2.11771e+06	4.04994e+06	1.21308e+06	1.64786e+06	2459.75	3510.03	2.79718e+06	1.31983e+06	2.36512e+06	3374.64	1.92959e+06
100226	(+)-a(S)-butyr-amido-r-butyrolactone	480297	1712.22	1033.03	294030	207792	670487	295026	120990	255333	218067	410699	767.905	1007.46	185153	238143	165270	1110.38	172634	246077	337613	1.09128e+06	220944	438989	7.94993e+06	489187	765817	418890	266784	192576	342310	812332	194074	241536	740.695	991.196	430072	313764	182336	1247.63	263621
100227	Dibutyl phthalate	7.1269e+06	7.47901e+06	6.95962e+06	7.6596e+06	7.86678e+06	6.58335e+06	5.86524e+06	6.42288e+06	7.23513e+06	7.73511e+06	6.35091e+06	6.90028e+06	6.66033e+06	7.27489e+06	5.9282e+06	6.2773e+06	6.42525e+06	6.51646e+06	6.83223e+06	6.64043e+06	6.34176e+06	7.29776e+06	7.53815e+06	6.87077e+06	6.84744e+06	7.10687e+06	6.47079e+06	6.24174e+06	6.66827e+06	6.12641e+06	6.51043e+06	6.35789e+06	6.20586e+06	6.32168e+06	6.36428e+06	6.11757e+06	6.30819e+06	6.32442e+06	6.08407e+06	6.80465e+06
100228	Isocytosine	7.78042e+06	6293.6	4489.56	591976	1.30229e+06	95249.9	216552	577533	1.39554e+06	266073	167293	5511.46	4683.63	1.12957e+06	527275	610907	5313.67	443805	1.6864e+06	476437	2.79993e+06	734734	2.09193e+06	118140	1.7926e+06	1.75381e+06	1.31911e+06	1.28651e+06	912775	960508	2.45487e+06	922928	764503	7907.26	6748.69	1.70077e+06	1.2923e+06	1.18649e+06	7029.36	837236
100229	Hexadecanamide	7.63615e+06	6556.47	4329.06	2.42193e+06	1.85252e+06	1.44655e+06	1.8266e+06	1.83347e+06	2.19293e+06	1.79192e+06	1.30927e+06	12599.6	8607.03	1.36266e+06	1.56789e+06	1.87125e+06	3781.63	1.74712e+06	1.74273e+06	4.32308e+06	1.21513e+06	5.80381e+06	6.58207e+06	193694	4.50205e+06	3.02251e+06	2.71693e+06	1.82821e+06	1.71649e+06	1.58092e+06	202677	1.25574e+06	1.31223e+06	13877.6	9161.87	5.18037e+06	2.47695e+06	1.96016e+06	3267.55	1.52975e+06
100233	Bufa-20,22-dienolide	1.5006e+06	960.603	837.489	1.32825e+06	29642.7	91948.5	7.58426e+06	39581	1.35669e+06	453150	3.49544e+06	1013.95	1788.56	443415	131650	3123.76	882.036	135112	1.76452e+06	839622	290716	67691.5	13290.8	872114	38947.4	2.46716e+06	738822	109245	20747.1	1.50236e+06	876142	320789	388356	1019.72	866.99	123592	462428	769024	786.708	713829
100237	2,6-Xylidine	6.51807e+06	7857.75	7654.2	1.38518e+06	1.76879e+06	1.3762e+06	1.12485e+06	1.12606e+06	1.40046e+06	1.32885e+06	1.07006e+06	9952.22	9897.21	1.08329e+06	827788	981719	9403.59	999175	1.11831e+06	3.22071e+06	5.84996e+06	4.39199e+06	4.02657e+06	7.41864e+06	3.43886e+06	2.15611e+06	2.39238e+06	945257	1.14894e+06	1.2442e+06	2.88588e+06	800220	950468	9105.82	3608.13	5.21717e+06	1.37141e+06	766739	9247.1	748579
100238	Styrene	6.51253e+06	1656.36	3972.51	1.3822e+06	1.76815e+06	1.3746e+06	1.12029e+06	1.1257e+06	1.3995e+06	1.32847e+06	1.06587e+06	3722.45	3980.44	1.07924e+06	824571	978231	3970.98	995922	1.11521e+06	3.2178e+06	5.84373e+06	4.38852e+06	4.02397e+06	7.40548e+06	3.43699e+06	2.1537e+06	2.39055e+06	942028	1.14534e+06	1.24114e+06	2.88278e+06	799741	946808	4009.85	3128.54	5.21207e+06	1.37074e+06	763424	2850.23	745590
100241	7-ketodeoxycholic acid	461473	3031.56	2604.59	200541	455110	20306.4	34702.7	98587.7	197868	111847	20974.6	3079.47	2258.53	104715	92042.1	46555.2	2316.94	47341.5	329132	1.89225e+06	3.75088e+06	698988	1.16016e+06	7.25322e+06	1.78666e+06	276822	238955	140333	102322	161154	1.10317e+06	39908.9	174297	2231.08	3644.07	169659	104486	92211.8	2478.26	115291
100242	Uracil	5.21752e+06	18166.3	14319.8	2.20835e+06	3.21545e+06	4.29313e+06	2.45945e+06	4.65559e+06	3.96502e+06	3.28002e+06	3.85424e+06	16064.9	11773.3	3.23585e+06	3.67371e+06	4.61141e+06	16889.4	4.43548e+06	4.93982e+06	5.54568e+06	7.24575e+06	2.78357e+06	4.49004e+06	770842	5.51167e+06	3.03278e+06	6.11483e+06	4.27912e+06	4.20087e+06	3.56471e+06	643566	104491	3.86492e+06	23704.9	18878.4	5.98044e+06	3.71601e+06	4.6373e+06	22395.4	3.90767e+06
100243	gaboxadol	5.69346e+06	2850.45	2097.75	2.01618e+06	3.72844e+06	7.1718e+06	183129	1.32527e+06	2.42786e+06	920611	509521	2739.42	801.86	2.56773e+06	3.09352e+06	1.78107e+06	2427.91	1.67709e+06	3.68892e+06	4.28028e+06	4.15778e+06	531057	1.82615e+06	2.30394e+06	2.06449e+06	1.5515e+06	2.4982e+06	2.69851e+06	2.82614e+06	3.01431e+06	4.77167e+06	1.13846e+06	1.67609e+06	2175.96	1649.44	2.85694e+06	1.22631e+06	2.22143e+06	2546.39	1.54823e+06
100244	N-Benzylformamide	5.52485e+06	4007.55	3274.49	1.76419e+06	1.56304e+06	632016	1.77258e+06	1.83105e+06	3.71749e+06	1.31605e+06	2.43209e+06	3416.87	3234.11	2.15802e+06	1.84821e+06	2.6782e+06	2716.4	2.48547e+06	4.74664e+06	4.98252e+06	9308.64	963277	3.2102e+06	12458.7	3.35973e+06	7.04978e+06	3.02582e+06	2.32897e+06	885403	3.32029e+06	10039.9	2.26538e+06	4.10097e+06	387.821	3010.23	6.29402e+06	3.34014e+06	2.84367e+06	397.091	3.09804e+06
100246	Taurine	1.70357e+06	7508.96	1617.63	4.64587e+06	3.71815e+06	2.58777e+06	5.8926e+06	7.02568e+06	1.57385e+06	2.57914e+06	5.58994e+06	2645.4	4402.62	1.37809e+06	1.79406e+06	6.75977e+06	52458.6	2.45279e+06	2.16497e+06	2.97326e+06	1.15887e+06	5.22938e+06	2.33603e+06	1.26838e+06	2.01031e+06	2.86681e+06	2.98221e+06	2.62148e+06	1.71843e+06	2.12431e+06	1.06566e+06	2.2506e+06	1.30544e+06	4929.77	3245.13	2.00498e+06	1.9604e+06	2.29685e+06	2879.97	2.26411e+06
100249	Stearamide	6.75521e+06	14242.5	10017.4	1.77701e+06	1.69876e+06	1.8055e+06	1.88091e+06	1.68456e+06	2.0873e+06	1.4186e+06	1.36991e+06	11468	6999.83	1.62294e+06	1.46066e+06	1.44024e+06	10213.7	1.69235e+06	2.28184e+06	3.28169e+06	176394	6.48842e+06	5.16944e+06	128096	4.50385e+06	2.90057e+06	3.29357e+06	1.45762e+06	1.51056e+06	1.51998e+06	129621	1.42912e+06	1.66074e+06	1871.2	7479.32	4.23062e+06	2.13704e+06	1.95461e+06	9603.92	1.26805e+06
100251	Leu-Val	427064	993.038	1186.37	77564.2	228188	3.21727e+06	627062	320388	411051	683887	816973	1198.08	1105.38	387300	255528	477427	1169.09	160823	752529	6.60212e+06	820686	34901.4	237022	230438	268515	2.08285e+06	311542	367916	103139	390827	1.39167e+06	127673	429167	1240.03	1232.48	1.12449e+06	763559	481066	1035.01	470963
100252	Leucylproline	4.24671e+06	1965.78	4862.43	775124	822335	6.6016e+06	961208	1.54983e+06	1.37396e+06	904751	2.1151e+06	2058.26	2196.71	1.39684e+06	1.40691e+06	1.88254e+06	3141.58	1.85722e+06	2.05696e+06	5.74415e+06	2.13778e+06	218034	774476	2.98616e+06	949090	2.67439e+06	1.87304e+06	1.08938e+06	444457	1.62654e+06	5.29039e+06	1.00938e+06	1.37903e+06	1862.03	1359.48	4.15427e+06	1.75621e+06	2.45587e+06	3253.56	2.38129e+06
100253	Hexadecanamide	5.9318e+06	7380.54	11428.9	2.0091e+06	1.78211e+06	1.67043e+06	1.86486e+06	1.55915e+06	1.83661e+06	1.54486e+06	1.4973e+06	3515.57	8388.73	1.59834e+06	1.34924e+06	1.61788e+06	4625.64	1.53038e+06	2.09943e+06	3.74469e+06	941651	6.52099e+06	5.74777e+06	256882	4.7611e+06	3.26858e+06	3.07469e+06	1.66112e+06	1.4225e+06	1.63606e+06	233397	1.38785e+06	1.61944e+06	13482.7	8070.9	4.38678e+06	1.9448e+06	1.58691e+06	4470.28	1.33289e+06
100255	1-[(9Z)-hexadecenoyl]-sn-glycero-3-phosphocholine	10533.4	1581.43	1534.3	33795.5	9878.92	6011.18	42882.9	25160.9	4191.8	43482.7	40117	1459.8	1471	8302.4	11999.5	26925.3	1405.3	55246.7	31198	6.44391e+06	30935.1	10964.5	15462.3	2451.04	20491.5	48338	53897.8	34033.6	16423.7	55818.2	18206.5	34567.7	20344.5	1274.16	1353.19	49604.9	197324	29425.5	1302.61	22126.1
100256	Xanthine	3.0617e+06	1143.37	928.572	2.35353e+06	3.54274e+06	2.01672e+06	1.29903e+06	6.24397e+06	4.38169e+06	3.39363e+06	3.54305e+06	422.401	807.901	3.59652e+06	4.13812e+06	5.16356e+06	1013.4	4.4847e+06	5.04706e+06	2.44161e+06	17100.8	3.62835e+06	4.99034e+06	23444.1	3.2335e+06	3.69255e+06	6.42313e+06	5.87985e+06	4.49357e+06	2.21695e+06	26859.2	3.42216e+06	4.3989e+06	1570.55	1302.17	6.32385e+06	4.54999e+06	6.14281e+06	1192.72	3.687e+06
100258	Imidazolelactic acid	5.27614e+06	2196.09	2071.34	2.69369e+06	2.66068e+06	5.57211e+06	1.47545e+06	2.8701e+06	3.46242e+06	951736	1.05215e+06	1719.47	1653.13	3.31582e+06	2.84846e+06	2.84392e+06	1774.33	2.5713e+06	4.34521e+06	3.87552e+06	6.3728e+06	1.59901e+06	3.96503e+06	2.52522e+06	3.69305e+06	5.54883e+06	2.89331e+06	2.26617e+06	1.70666e+06	3.1133e+06	5.40227e+06	1.81525e+06	3.56303e+06	1779.81	1435	3.0136e+06	1.69215e+06	2.22313e+06	1685.08	2.28266e+06
100259	N-Acetylcadaverine	25511.2	488.695	445.15	17929.5	36173.3	2.14636e+06	1.90457e+06	14657.7	18428	6.36475e+06	861435	421.213	418.142	12152.8	10071.4	36874.4	398.803	7154.66	9671.8	1.28715e+06	97124.2	15479	29972.5	23569.5	32992.1	36991.9	20259	15607.3	19039.2	27197.7	165855	28660.4	88092.8	415.129	343.457	22053.3	20005.3	23952.3	371.837	24958.4
100260	Tetrahydrocortisone	5829.83	1002.7	1003.28	1573.06	3214.58	1811.71	12950.7	3561.34	455108	71971.3	4248.33	936.268	890.718	182363	106386	12038.6	921.156	112667	1.71666e+06	1.21277e+06	859690	175601	289809	1.54364e+06	387827	1.59269e+06	2.27328e+06	2.06572e+06	3.85799e+06	6.31648e+06	876031	1.00189e+06	130794	964.86	861.247	2.13089e+06	778590	6.29544e+06	862.735	322508
100262	Bufa-20,22-dienolide	520333	987.739	1057.09	76835.7	80588.1	55885.5	44650.3	147950	39553.3	641341	83739.4	891.703	874.15	40990.3	11949.3	52088.5	912.757	23976.1	400202	2.03764e+06	2.61865e+06	563662	841276	6.25615e+06	1.17096e+06	2.27678e+06	475930	157747	55165.8	83752.2	1.35475e+06	365604	370966	1564.77	986.803	342492	217853	102458	1191.2	98666.9
100264	Alanylleucine	168456	1365.08	1291.32	28170.2	119801	6.20038e+06	1.23405e+06	636058	616356	289123	1.20561e+06	1495.85	1231.81	322401	404750	669583	997.102	307822	885330	3.56415e+06	321486	37756.2	115628	183083	99967.9	2.33949e+06	451948	366841	78949	506563	1.38428e+06	208210	380792	1114.14	1911.01	1.8929e+06	805923	382028	1272.55	507439
100265	N-Methylcaprolactam	3.82102e+06	2486.87	2460.73	941093	1.46501e+06	2.37588e+06	1.04481e+06	1.45399e+06	1.96899e+06	2.30727e+06	977177	2394.49	1804.54	1.59537e+06	2.98244e+06	1.22334e+06	3347.46	1.8439e+06	2.40544e+06	4.64992e+06	6.16424e+06	930349	1.78599e+06	193549	2.72864e+06	1.11385e+06	2.23656e+06	1.76825e+06	2.23398e+06	2.19769e+06	955047	1.58202e+06	2.04788e+06	2046.06	1593.16	3.47698e+06	1.55772e+06	2.67519e+06	1544.06	1.56033e+06
100266	Oleamide	216050	6659.34	3712.8	1.10316e+06	1.12334e+06	2.11881e+06	1.50625e+06	2.79673e+06	2.23323e+06	1.81969e+06	1.17529e+06	6365.57	5270.3	1.35094e+06	2.77058e+06	551807	7469.44	3.05278e+06	3.62574e+06	6.13381e+06	152694	795399	2.0075e+06	129587	3.10999e+06	2.56106e+06	1.16886e+06	2.64719e+06	4.64547e+06	4.15228e+06	68228.3	1.07815e+06	289174	4949.42	4831.05	3.4189e+06	1.92765e+06	4.64587e+06	7025.65	2.03545e+06
100267	Glycyl-L-leucine	2.29165e+06	1145.63	1467.51	424952	143696	6.06053e+06	747025	377267	1.64518e+06	685249	1.15083e+06	1065.33	1689.78	241025	475615	243082	1739.63	233897	1.81877e+06	5.94902e+06	1.69578e+06	123584	762679	1.47245e+06	139600	4.12054e+06	1.24168e+06	642556	270352	1.17486e+06	3.66522e+06	848951	1.14805e+06	1168	979.855	3.3019e+06	1.49749e+06	928805	870.373	1.32624e+06
100268	Valylproline	5.08775e+06	1837.74	2044.59	811456	677399	4.34592e+06	541377	2.06721e+06	1.47273e+06	946249	1.58648e+06	1451.7	2242.89	1.8668e+06	1.08001e+06	2.2664e+06	1365.97	1.80593e+06	1.8234e+06	6.02831e+06	2.26952e+06	275995	643444	3.48025e+06	771036	2.00034e+06	1.94531e+06	937523	255644	1.33533e+06	5.40769e+06	1.02073e+06	1.38726e+06	1565.88	1612.97	4.18792e+06	1.41677e+06	1.80239e+06	1917.34	1.49704e+06
100269	L-Alanyl-L-proline	1.35317e+06	3748.1	2584.76	535001	836984	1.47574e+06	1.03301e+06	2.63256e+06	2.86787e+06	1.71014e+06	1.91994e+06	2429.76	1290.63	2.23205e+06	1.71843e+06	3.2492e+06	2888.48	2.02088e+06	1.88096e+06	5.19468e+06	1.77761e+06	920733	1.12851e+06	2.11915e+06	970304	2.68404e+06	2.67053e+06	1.79358e+06	623574	1.98279e+06	5.97415e+06	2.06266e+06	2.17198e+06	3145.81	3011.31	4.09273e+06	2.86836e+06	1.72712e+06	1564.83	2.02233e+06
100270	Acetyl-β-methylcholine	3.79245e+06	396.253	481.772	932147	45001	450173	249420	1.44339e+06	1.95263e+06	2.25163e+06	475903	497.259	438.427	1.58444e+06	2.97142e+06	1.185e+06	410.69	1.83437e+06	2.39631e+06	2.19854e+06	5.9462e+06	916874	1.72301e+06	75242.4	2.64011e+06	1.09159e+06	2.21752e+06	1.75511e+06	2.21438e+06	2.16565e+06	124787	94160.3	1.93435e+06	345.436	436	3.4591e+06	1.53964e+06	2.65509e+06	396.678	1.55332e+06
100271	1-[(9Z)-hexadecenoyl]-sn-glycero-3-phosphocholine	128237	1396.09	1371.66	153296	97198.1	30156.7	41048.6	37113.7	72181	63011.4	38011.4	1299.73	1278.76	15002.3	25617.3	45654.2	1279.51	81810.5	54381.6	5.88573e+06	461771	124572	193113	38325.7	150235	90604.9	86181.2	41173.4	30448.7	111548	40567.3	60319.2	35344.9	1156.06	1159.68	77634.5	233024	54352.1	1209.85	38512.5
100272	3K9EJ633GL	4.64581e+06	25654.4	19339.3	1.85092e+06	1.95384e+06	3.80605e+06	1.3374e+06	2.6343e+06	5.1165e+06	2.43327e+06	1.39877e+06	21237.8	16953.8	3.06981e+06	5.00292e+06	1.69149e+06	15728.8	2.09151e+06	5.78673e+06	2.61107e+06	5.79157e+06	1.43941e+06	3.12269e+06	4.46044e+06	3.7099e+06	4.73984e+06	4.06907e+06	3.4289e+06	3.83179e+06	4.74573e+06	3.51051e+06	1.9927e+06	2.0432e+06	10756.9	20590.8	2.75837e+06	2.65067e+06	3.1082e+06	22453.3	3.43596e+06
100274	Formiminoglutamic Acid	1.03007e+06	1195.28	1060.59	191570	284649	5.73488e+06	719326	701469	1.42494e+06	1.50153e+06	493972	869.852	899.892	869533	1.25755e+06	1.09526e+06	3964.19	1.03175e+06	2.0214e+06	1.88315e+06	1.35413e+06	138513	656417	1.3568e+06	628694	1.1005e+06	1.481e+06	1.03763e+06	612095	458648	3.0024e+06	845317	1.15791e+06	1862.45	866.545	1.57674e+06	1.16893e+06	1.58852e+06	826.045	1.26074e+06
100275	1-Linoleoyl glycerol	322115	7376.54	10412.4	155851	22933.3	5.72438e+06	82588.6	79759.9	368311	366738	70194.5	19944.7	15381.3	244507	103613	45539.7	18002.4	460082	137921	190938	188203	77037.7	47954.4	48843.7	128646	365547	60113.4	63940.1	49613.5	174753	118051	136168	303923	16840.7	13799.6	646536	219885	69533.2	10337.9	97488.2
100276	(Hydroxyethyl)methacrylate	99736.3	1238.83	1143.4	83761.7	80891	32872.8	4500.98	4075.83	42803.6	3648.79	11323.7	1061.58	839.76	30658.5	15945.2	3263.95	997.919	24539.3	61167.6	34463.1	409066	114434	161942	5.65365e+06	208210	14234.2	53860.7	28479.6	24772.6	48230.1	58935.6	9475.67	2698.39	623.499	652.404	26303.1	9625.71	31866.8	801.522	20271.6
100277	Cytosine	2.99288e+06	1465.03	3460.33	1.35742e+06	1.99116e+06	320446	41405.9	56175	256459	124534	60679	4012.34	3763.88	114183	99524.7	86222.1	3635.02	175124	225870	262512	4.25104e+06	856234	1.8684e+06	124586	2.39647e+06	201103	261082	203023	236156	317854	5.65282e+06	1.42349e+06	1.18533e+06	5576.34	5137.01	1.73697e+06	1.58141e+06	375479	5501.82	319180
100280	afegostat	413862	5412.38	5379.31	169856	311104	747904	380899	416554	479731	1.31994e+06	291846	4777.41	4588.24	524929	842721	435018	2702.81	507837	534496	728991	1.29327e+06	150707	470034	5.61364e+06	510326	577737	493597	295287	533968	608634	1.8096e+06	372370	393722	4179.97	4337.24	1.21156e+06	382569	524528	4624.3	686885
100281	2-Methylthiazolidine	1.84942e+06	407.6	383.261	597498	531751	4.86213e+06	594017	531983	1.21504e+06	650601	847601	347.882	495.513	625744	89489.4	873802	649.404	732551	1.57607e+06	1.51624e+06	2.99331e+06	297291	998354	5.5457e+06	1.09759e+06	2.11338e+06	1.06048e+06	637906	378916	1.02407e+06	4.37246e+06	603719	1.10758e+06	301.478	294.638	1.98568e+06	913448	101692	366.007	1.0829e+06
100286	3b-Hydroxy-5-cholenoic acid	1.3551e+06	1407.54	1885.47	399018	854559	175315	2360.57	1.54945e+06	229488	3220.13	2607.37	2565.54	1764.38	85520	72492.3	345637	2608.53	86597.2	1.59512e+06	2.64895e+06	5.36593e+06	524241	1.5486e+06	3.95624e+06	2.24924e+06	724365	968759	429102	398128	190573	4.48063e+06	1.28441e+06	1.0462e+06	4710.86	4683.34	2.30291e+06	2.43903e+06	393313	5498.64	357738
100287	Palmitoyl ethanolamide	847789	1174.43	1556.54	365833	493995	82092.5	2.31889e+06	369481	343193	287878	5.32002e+06	5094.55	2729.02	174823	358240	97141.9	1586.8	450362	310176	702445	25861.4	375752	498499	45753.9	972563	205294	400206	451349	415492	512107	34013.9	149530	121232	1778.32	1886.32	439724	400678	580769	980.737	294644
100289	Cytidine	586883	713.464	697.966	72715.1	115963	42547.7	19702.7	45498.7	161227	26810.5	21411.4	637.045	666.875	77926.6	55871.7	31403.2	543.267	42491.7	196694	65291.2	736643	80676.8	225893	5.27803e+06	239814	224131	135271	145331	114482	158311	569549	106588	60294	540.755	549.197	149178	109567	174477	556.047	79516.2
100290	Spermidine	105362	865.365	747.01	357264	880978	5.20903e+06	1.47909e+06	241185	77866	1.40156e+06	1.76217e+06	942.383	707.825	350173	194310	2.45762e+06	668.016	177874	222703	1.07161e+06	175425	35898.8	280933	1.21928e+06	299934	268779	218681	363906	460218	466531	1.07883e+06	1.35335e+06	3.99939e+06	651.019	811.66	430132	282097	225963	701.104	245800
100291	Trigonelline	2.8762e+06	7049.93	6812.99	737609	1.07041e+06	1.57518e+06	1.01437e+06	2.12986e+06	2.83592e+06	1.73034e+06	1.65467e+06	6139.85	6805.2	1.99102e+06	1.55864e+06	2.76501e+06	6725.16	1.9503e+06	1.9811e+06	4.10942e+06	1.8251e+06	989585	1.30352e+06	3.48544e+06	1.17195e+06	2.75629e+06	2.6595e+06	2.15765e+06	871632	2.0705e+06	5.18017e+06	2.0006e+06	2.39052e+06	4940.43	5983.23	3.98521e+06	2.93992e+06	2.02567e+06	6324.43	2.17813e+06
100292	Docosahexaenoic acid ethyl ester	1.26536e+06	1338.26	1281.33	369912	801673	165624	2058.7	1.45957e+06	214822	3103.93	2549.45	2503.43	1703.36	82228.2	65887.5	324404	2550.61	78771.7	1.51885e+06	2.53578e+06	5.13761e+06	500676	1.47157e+06	3.79591e+06	2.14868e+06	698685	927829	404719	377194	178382	4.20294e+06	1.21177e+06	990505	4416.59	4422.13	2.19314e+06	2.32719e+06	367532	5448.92	339865
100295	L-Histidine	291321	2820.76	3381.94	413123	82831.8	5.07613e+06	786877	140075	273579	51107.2	782900	500.394	530.108	115742	95987.2	120793	2631.68	116719	298854	165707	178505	101811	141526	173535	131159	1.41048e+06	243733	134628	77434.8	626868	95407.3	119619	191015	2416.89	435.56	184748	146662	108651	2485.06	209294
100296	N-ethylmaleimide	619656	7140.62	4278.93	145338	347587	5.06843e+06	159233	409159	878996	276767	335200	10590.8	8932.03	520726	434440	595931	10809.1	501431	697858	782875	706855	247135	501951	312235	365714	792131	850752	694853	401096	554640	1.50276e+06	531681	778826	12268.3	4532.46	973681	780084	803985	10889.6	561311
100298	5-(2-Nitroprop-1-enyl)-1,3-benzodioxole	1.59453e+06	1540.13	1390.57	222480	1.29298e+06	7919.39	744901	206144	276776	1.51959e+06	220910	1587.57	1198.66	5.03858e+06	4.66535e+06	470433	1175.58	1.76741e+06	1.31502e+06	233924	3.47871e+06	373428	968018	4.32902e+06	1.48539e+06	30173.2	182613	156602	187843	413179	1.21787e+06	168801	246833	1266.33	935.615	292168	194201	328516	1215.77	29147.6
100299	afegostat	1.07211e+06	3996.61	4501.42	633490	1.16065e+06	2.09129e+06	731040	1.48571e+06	1.66821e+06	3.03637e+06	649276	4651.6	4030.23	1.82594e+06	2.49336e+06	1.40923e+06	3925.45	1.51172e+06	1.7973e+06	1.7526e+06	2.48728e+06	491413	1.28721e+06	150505	1.33105e+06	1.81785e+06	1.16504e+06	1.29573e+06	1.52626e+06	1.87951e+06	5.00095e+06	1.29786e+06	1.43697e+06	4418.08	4041.81	2.84455e+06	1.14905e+06	1.25834e+06	4315.55	1.78891e+06
100300	Benzyl formate	1.28044e+06	6694.72	6365.04	389540	261156	152017	434689	358321	734042	239729	551259	5150.22	4758.39	385506	484270	606190	5349.56	536402	1.21286e+06	1.33114e+06	1.92698e+06	221919	748383	4.98531e+06	920306	1.67928e+06	714542	487837	252823	707148	4.35115e+06	412869	790889	945.006	4792.72	1.65855e+06	626892	613334	1022.55	786686
100301	N,N-Diisopropylethylamine (DIPEA)	1.21632e+06	98916.2	36732.7	280752	363517	347220	291041	333712	390414	237036	283128	153080	39214.8	274019	192268	281384	27530.3	198382	214158	848170	1.2774e+06	811438	637333	4.94538e+06	839078	544223	575106	569486	626128	404653	950817	155730	195580	115445	118084	1.19626e+06	292675	335070	117190	168968
100304	N-Acetylmuramic acid	36565.8	3791.77	3673.57	14792.1	54306.9	96042.7	24358.6	11673.3	38885.7	36446.1	29208.5	3268.31	3274.15	24038.5	19026.8	70782.2	3051.66	19370.9	56919.9	28272.6	86192.4	14626.8	49277.9	133233	53244.2	88717.1	69768.3	54188	34284.9	54901.2	4.8979e+06	68327.5	88828.6	2878.38	2759.52	170568	23350.9	35986.9	2915.25	38614.3
100307	Norethindrone	741036	552.435	528.937	41752.3	172878	168914	300228	183067	239728	12213.3	92701.6	494.294	543.221	91335.8	42497.7	86338.1	2482.15	61245.9	70365.1	179921	364530	261789	138662	3.20633e+06	271125	4.86738e+06	230297	113460	139417	157925	803834	1.32121e+06	299573	604.271	597.476	850166	110839	62078.1	1010.38	25121.3
100311	Indole	642931	10244.3	317489	264073	147528	4.77489e+06	220095	182236	498221	317442	241066	263156	7398.83	147293	166954	198047	247612	183347	472918	1.01103e+06	1.00762e+06	76630	394243	1.22426e+06	400498	1.35191e+06	331761	240298	132928	451337	1.27848e+06	192848	384864	207725	5729.3	615568	309666	250293	227067	399445
100313	tert-Butyl N-[1-(aminocarbonyl)-3-methylbutyl]carbamate	341414	2926.32	10795.7	49931.4	177060	3.15042e+06	298055	450372	579409	415867	818571	7967.01	8984.51	515375	314724	476230	2432.17	235017	217025	4.75856e+06	667154	34731	170422	197383	214748	1.66765e+06	378730	282490	104822	323470	1.23679e+06	140117	351683	7764.44	7962.11	1.1659e+06	761056	456221	7395.94	457510
100314	Eglumetad	3.04763e+06	3510.8	2291.12	1.45186e+06	1.21549e+06	754859	386629	2.17674e+06	3.19311e+06	445009	1.07938e+06	4817.67	1333.53	2.00659e+06	1.73713e+06	2.57973e+06	4481.9	1.98899e+06	1.84604e+06	4.28586e+06	2.26144e+06	1.08741e+06	1.58469e+06	2.6429e+06	1.45925e+06	2.29527e+06	2.67909e+06	2.31182e+06	1.03594e+06	2.32371e+06	4.75803e+06	2.05033e+06	2.33164e+06	6351.91	5839.01	4.00092e+06	3.22258e+06	2.02345e+06	6391.13	2.30826e+06
100315	N-Acetyl-L-glutamic acid	1.30444e+06	2295.55	2418.14	301272	1.04662e+06	600576	48337.2	352970	468643	124334	86720.6	2175.99	1934.24	492578	1.16425e+06	195328	2377.75	275696	1.06125e+06	215510	3.46399e+06	501070	1.22251e+06	4.74768e+06	1.65671e+06	195511	695232	417869	847631	872521	946204	256166	234694	1837.19	1768.37	486480	342204	183840	1779.69	382015
100316	L-Theanine	19958.9	1575.3	1497.55	228986	192352	4.74576e+06	276078	140202	486450	163044	305899	1255.68	1479.72	254878	216358	326595	1435.02	267277	712200	51146.7	24051.4	10189	21662.3	925575	11254.2	1.53632e+06	417556	309559	62985.9	359079	198622	269094	355887	1169.2	1106.37	20341.7	515761	380305	1185.96	629112
100317	Succinimide	4.66015e+06	10508.8	7123.75	1.44097e+06	3.34129e+06	4.73702e+06	103673	770353	1.83325e+06	630414	80651.7	6704.12	2579.59	1.8593e+06	2.33851e+06	1.18032e+06	4604.95	1.11753e+06	2.45781e+06	3.11892e+06	3.17137e+06	318087	1.33933e+06	2.43264e+06	1.60892e+06	693599	1.65088e+06	1.73599e+06	2.07936e+06	2.07277e+06	2.86304e+06	636970	991200	4924.45	4841.42	1.38677e+06	665112	1.36708e+06	1497.89	822141
100320	Spermidine	83877.8	488.964	361.267	303733	738098	4.57857e+06	1.3092e+06	195747	75271.6	1.18717e+06	1.58261e+06	347.49	308.887	256256	138131	2.1597e+06	301.387	124200	215282	960594	145329	24837.9	218743	1.08916e+06	234868	222277	189077	351953	449386	393532	980962	1.14748e+06	3.48837e+06	392.893	321.335	379020	226069	181411	544.759	211650
100324	Lauramide	3.66029e+06	26159.3	19110.4	782911	1.09835e+06	920056	750372	647279	1.02307e+06	905186	739244	17293.5	21811.3	784264	739941	709268	20979.8	658554	837792	2.66427e+06	4.54969e+06	3.23217e+06	3.01482e+06	1.51883e+06	2.59877e+06	1.64128e+06	1.75732e+06	994275	801960	771403	1.15264e+06	611205	703657	21075.3	18960.3	2.74181e+06	894692	751482	23265.3	639079
100326	L-Alanyl-L-proline	1.68528e+06	2641.17	2532.75	240748	216952	1.86465e+06	161163	797951	413336	273215	937550	2465.28	2059.87	759981	453009	854684	2043.64	478105	662880	3.46319e+06	1.26592e+06	123858	177631	2.13078e+06	288073	999612	713133	206810	95338.4	486411	4.51331e+06	426596	668326	3285.33	1115.86	2.26352e+06	445704	374899	2385.03	492709
100327	Gly-Phe	674469	660.594	621.786	212066	205365	4.50021e+06	578144	359274	795484	167600	938730	669.168	710.844	316109	348953	483553	790.537	369660	993813	2.12166e+06	674447	77185.8	305991	652994	277245	2.54671e+06	735819	374410	125863	703506	2.07942e+06	394059	728558	518.71	416.977	1.96465e+06	1.01106e+06	442020	410.956	1.01235e+06
100328	Bis(4-ethylbenzylidene)sorbitol	3.11585e+06	4128.15	3996.7	1.74149e+06	1.8761e+06	1.50733e+06	1.19922e+06	1.23684e+06	1.31474e+06	847466	1.13569e+06	3892.09	3921.66	1.1483e+06	745105	688407	3685.78	883948	1.12025e+06	1.5443e+06	4.47513e+06	3.66632e+06	3.11872e+06	2.89252e+06	2.96383e+06	2.00889e+06	1.82705e+06	1.24758e+06	1.17244e+06	1.132e+06	1.98319e+06	783303	1.25876e+06	3517.73	3605.81	2.38484e+06	1.13242e+06	956720	3415.45	754031
100329	Xanthine	659394	2713.34	3172.95	154206	335670	2.17964e+06	27101.8	938221	538602	348460	78039.7	2426.23	3412.73	292975	498026	1.05189e+06	815.105	316671	320707	127718	1.91144e+06	149433	385620	4.45751e+06	510363	1.16101e+06	1.41728e+06	1.37236e+06	843054	533889	455496	103233	25367.8	4155.07	3298.03	358220	350234	599125	2354.53	649126
100330	7552P0K6PN	50129.6	7638.86	7241.57	14184.5	67469.2	923159	3.07481e+06	30192.8	82195.5	76958.2	2.34228e+06	8022.05	8175.07	185531	71695.7	872303	8332.01	271169	123325	4.43152e+06	130231	23134.1	39411.6	31263.8	52927.5	51954.3	45239.9	107637	154061	316030	720499	141962	122104	4994.11	7227.34	340837	362405	282739	9279	98672.1
100333	HU-331	2435.82	925.251	916.036	1157.66	1163.57	1309.97	9679.43	2051.19	297236	52333.5	2733.75	856.773	830.454	148008	93489.4	8256.29	841.051	66519.6	1.101e+06	828098	664681	129349	203581	1.03322e+06	283988	1.14161e+06	1.54634e+06	1.50948e+06	2.61442e+06	4.21748e+06	560376	718482	119519	898.572	786.351	1.48551e+06	708775	4.37012e+06	787.71	272302
100335	Diglycidyl ether	103058	742.696	1247.22	19257.5	27094.3	5898.87	9392.57	7014.86	615840	38894	15574.7	619.291	635.629	12321.5	105656	8520.85	889.735	47795.8	1.01691e+06	196061	4.34262e+06	77109.1	997604	678104	1.07152e+06	86373.6	311764	65030.3	37466.9	41576.7	1.50864e+06	16084	60768.4	550.849	543.818	362703	77460.7	24268.7	600.406	81614.9
100336	4-Morpholinylacetic acid	1.62596e+06	1772.45	3656.05	308320	194347	1.49143e+06	88789	691427	322621	237868	782485	4137.41	2383.11	692304	391182	772982	4707.53	447935	551328	2.92148e+06	1.17538e+06	113181	140474	2.13625e+06	266162	781432	641067	154059	68064.5	413544	4.31098e+06	409500	613485	1824.39	3248.63	2.09475e+06	368744	304936	3648.25	429946
[truncated: 2,291 more rows]

## Sheet: MD vs MK
Var ID	Probability	Fold change	-LOG10(p)	log2(fold change)	Var ID (Var. Sec. ID:1)	M1.VIP[1+6+0]
[truncated: 3,375 more rows]

## Sheet: ME vs MK
Var ID	Probability	Fold change	-LOG10(p)	log2(fold change)	Var ID (Var. Sec. ID:1)	M2.VIP[1+4+0]
[truncated: 3,375 more rows]

[truncated: 3 more sheets: FD vs FK, FE vs FK, FMT]
